# Supplementary material for: Crystal structure of (Z)-2-fluoro­benzyl 2-(5-fluoro-2-oxoindolin-3-yl­idene)hydrazinecarbodi­thio­ate dimethyl sulfoxide monosolvate
Source: Acta Crystallogr E Crystallogr Commun. 2026 Jun 2;82(Pt 7):773–6. doi: 10.1107/S205698902600561X (PMC13330841; doi:10.1107/S205698902600561X)
Supplement: Supplementary file 1 [file e-82-00773-sup1.cif]

##############################################################################
#                                                                            #
# This CIF contains the data in a paper accepted for publication in          #
# Acta Crystallographica Section E. It conforms to the requirements of       #
# Notes for Authors for Acta Crystallographica Section E, and has been       #
# peer reviewed under the auspices of the IUCr Commission on Journals.       #
#                                                                            #
# Full details of the Crystallographic Information File format               #
# are given in the paper "The Crystallographic Information File (CIF):       #
# a New Standard Archive File for Crystallography" by S. R. Hall, F. H.      #
# Allen and I. D. Brown [Acta Cryst. (1991), A47, 655-685].                  #
#                                                                            #
# The current version of the core CIF dictionary is obtainable from          #
# ftp://ftp.iucr.org/pub/cif_core.dic.                                       #
#                                                                            #
# Software is freely available for graphical display of the structure(s)     #
# in this CIF. For information consult the CIF software page                 #
# http://www.iucr.org/resources/cif/software.                                #
#                                                                            #
# This file may be used for bona fide research purposes within the           #
# scientific community so long as proper attribution is given to the journal # 
# article from which it was obtained.                                        #
#                                                                            #
##############################################################################
data_I
_audit_creation_method
;
Olex2 1.5
(compiled 2026.04.10 svn.r48fbca5a for OlexSys, GUI svn.r7537)
;
_journal_date_recd_electronic     2026-05-19
_journal_date_accepted     2026-05-27
_journal_name_full     'Acta Crystallographica, Section E'
_journal_year     2026
_journal_volume     82
_journal_issue      1
_journal_page_first     0
_journal_page_last     0
_journal_paper_category     GO
_journal_paper_doi     10.1107/S205698902600561X
_journal_coeditor_code     HB8226
_publ_contact_author_name     'Mohd Abdul Fatah Abdul Manan'
_publ_contact_author_address
;
Faculty of Applied Sciences, Universiti Teknologi MARA, 40450 Shah Alam, Selangor, Malaysia
;
_publ_contact_author_email     'abdfatah@uitm.edu.my'
_publ_contact_author_fax     ?
_publ_contact_author_phone     ?
_publ_section_title
;
Crystal structure of (<i>Z</i>)-2-fluorobenzyl
2-(5-fluoro-2-oxoindolin-3-ylidene)hydrazinecarbodithioate dimethyl sulfoxide
monosolvate
;
loop_
    _publ_author_name
    _publ_author_footnote
    _publ_author_address
    'Abdul Manan, Mohd Abdul Fatah' .
;
Faculty of Applied Sciences, Universiti Teknologi MARA, 40450 Shah Alam,
Selangor,
Malaysia
;
    'Cordes, David B.' .
;
EaStCHEM School of Chemistry, University of St Andrews, St Andrews, Fife
KY16 9ST,
United Kingdom
;
    'McKay, Aidan P.' .
;
EaStCHEM School of Chemistry, University of St Andrews, St Andrews, Fife
KY16 9ST,
United Kingdom
;
_publ_section_synopsis
;
The crystal structure of the title solvate features homohalogen (F...F) Type I
intermolecular interactions, non classical C~ar~---H...F and C~ar~---H...S
hydrogen bonds, as well as S...O chalcogen bonds.
;
_chemical_name_systematic
;
(<i>Z</i>)-2-Fluorobenzyl
2-(5-fluoro-2-oxoindolin-3-ylidene)hydrazinecarbodithioate dimethyl
sulfoxide monosolvate
;
_chemical_name_common     ?
_chemical_formula_moiety     'C16 H11 F2 N3 O S2, C2 H6 O S'
_chemical_formula_sum     'C18 H17 F2 N3 O2 S3'
_chemical_formula_iupac     'C16 H11 F2 N3 O S2, C2 H6 O S'
_chemical_formula_weight     441.53
_chemical_melting_point     ?
_chemical_absolute_configuration     unk
_space_group_crystal_system     orthorhombic
_space_group_name_H-M_alt     'P n a 21'
_space_group_name_Hall     'P 2c -2n'
loop_
    _space_group_symop_operation_xyz
    'x, y, z'
    '-x, -y, z+1/2'
    'x+1/2, -y+1/2, z'
    '-x+1/2, y+1/2, z+1/2'
_cell_length_a     18.9344(11)
_cell_length_b     4.6861(3)
_cell_length_c     44.085(2)
_cell_angle_alpha     90
_cell_angle_beta     90
_cell_angle_gamma     90
_cell_volume     3911.6(4)
_cell_formula_units_Z     8
_cell_measurement_reflns_used     4927
_cell_measurement_theta_min     2.0390
_cell_measurement_theta_max     72.6540
_cell_measurement_temperature     100.00(11)
loop_
    _twin_individual_id
    _twin_individual_mass_fraction_refined
    1 0.54(6)
    2 0.46(6)
_exptl_crystal_description     needle
_exptl_crystal_colour     yellow
_exptl_crystal_size_max     0.45
_exptl_crystal_size_mid     0.03
_exptl_crystal_size_min     0.005
_exptl_crystal_density_diffrn     1.499
_exptl_crystal_density_meas     ?
_exptl_crystal_density_method     ?
_exptl_crystal_F_000     1824
_exptl_absorpt_coefficient_mu     3.817
_exptl_absorpt_correction_type     multi-scan
_exptl_absorpt_process_details
;
(CrysAlisPro; Rigaku OD, 2025)
;
_exptl_absorpt_correction_T_min     0.52120
_exptl_absorpt_correction_T_max     1.00000
_diffrn_ambient_temperature     100.00(11)
_diffrn_source     'micro-focus sealed X-ray tube'
_diffrn_radiation_type     'Cu K\a'
_diffrn_radiation_wavelength     1.54184
_diffrn_radiation_monochromator     mirror
_diffrn_measurement_device_type
                     'XtaLAB Synergy, Single source at home/near, HyPix-Arc 100'
_diffrn_measurement_device     'four-circle diffractometer'
_diffrn_measurement_method     '\w scans'
_diffrn_detector     'Hybrid Pixel Array Detector'
_diffrn_detector_area_resol_mean     10.0000
_diffrn_reflns_number     35724
_diffrn_reflns_av_R_equivalents     0.1460
_diffrn_reflns_av_unetI/netI     0.0777
_diffrn_reflns_theta_min     2.004
_diffrn_reflns_theta_max     73.559
_diffrn_reflns_theta_full     67.684
_diffrn_measured_fraction_theta_max     0.985
_diffrn_measured_fraction_theta_full     1.000
_diffrn_reflns_limit_h_min     -21
_diffrn_reflns_limit_h_max     23
_diffrn_reflns_limit_k_min     -5
_diffrn_reflns_limit_k_max     5
_diffrn_reflns_limit_l_min     -53
_diffrn_reflns_limit_l_max     53
_diffrn_radiation_probe     x-ray
_refine_special_details
;
Refined as a 2-component inversion twin.
N-H hydrogens were located from the difference Fourier map and refined
 isotropically subject to a distance restraint.
The fine needle-shaped crystals showed some signs of polycrystallinity, which
 was reflected in the weak high-angle data and visible smearing of reflections.
 Attempts were made unsucessfully to identify specific twin laws and process
 the data to account for these, but all of these led to poorer data metrics.
 The data presented is the best available, despite the elevated values of
 R~int~, R~1~, and wR~2~.
;
_reflns_number_total     7168
_reflns_number_gt     5286
_reflns_threshold_expression     'I > 2\s(I)'
_refine_ls_structure_factor_coef     Fsqd
_refine_ls_matrix_type     full
_refine_ls_R_factor_all     0.1358
_refine_ls_R_factor_gt     0.1070
_refine_ls_wR_factor_gt     0.2852
_refine_ls_wR_factor_ref     0.3230
_refine_ls_goodness_of_fit_ref     1.233
_refine_ls_restrained_S_all     1.233
_refine_ls_number_reflns     7168
_refine_ls_number_parameters     522
_refine_ls_number_restraints     5
_refine_ls_hydrogen_treatment     mixed
_refine_ls_weighting_scheme     calc
_refine_ls_weighting_details
                      'w=1/[\s^2^(Fo^2^)+(0.2000P)^2^] where P=(Fo^2^+2Fc^2^)/3'
_atom_sites_solution_hydrogens     mixed
_atom_sites_solution_primary     dual
_atom_sites_solution_secondary     ?
_refine_ls_shift/su_max     0.001
_refine_ls_shift/su_mean     0.000
_refine_diff_density_max     1.298
_refine_diff_density_min     -0.887
_refine_ls_extinction_method     none
_refine_ls_extinction_coef     .
_refine_ls_abs_structure_details
;
 Refined as an inversion twin.
;
_refine_ls_abs_structure_Flack     0.46(6)
loop_
    _atom_type_symbol
    _atom_type_description
    _atom_type_scat_dispersion_real
    _atom_type_scat_dispersion_imag
    _atom_type_scat_source
    'C' 'C' 0.0181 0.0091
                         'International Tables Vol C Tables 4.2.6.8 and 6.1.1.4'
    'H' 'H' 0.0000 0.0000
                         'International Tables Vol C Tables 4.2.6.8 and 6.1.1.4'
    'F' 'F' 0.0727 0.0534
                         'International Tables Vol C Tables 4.2.6.8 and 6.1.1.4'
    'N' 'N' 0.0311 0.0180
                         'International Tables Vol C Tables 4.2.6.8 and 6.1.1.4'
    'O' 'O' 0.0492 0.0322
                         'International Tables Vol C Tables 4.2.6.8 and 6.1.1.4'
    'S' 'S' 0.3331 0.5567
                         'International Tables Vol C Tables 4.2.6.8 and 6.1.1.4'
_computing_data_collection
;
CrysAlis PRO 1.171.44.133a (Rigaku OD, 2025)
;
_computing_cell_refinement
;
CrysAlis PRO 1.171.44.133a (Rigaku OD, 2025)
;
_computing_data_reduction
;
CrysAlis PRO 1.171.44.133a (Rigaku OD, 2025)
;
_computing_structure_solution
;
<i>SHELXT2018/2</i> (Sheldrick, 2015a)
;
_computing_structure_refinement
;
<i>SHELXL2025/1</i> (Sheldrick, 2015b)
;
_computing_molecular_graphics
;
Mercury (Macrae <i>et al.</i>,  2020)
;
_computing_publication_material
;
enCIFer (Allen <i>et al.</i>,  2004)
publCIF (Westrip, 2010)
Olex2 1.5 (Dolomanov <i>et al.</i>,  2009)
;
loop_
    _atom_site_type_symbol
    _atom_site_label
    _atom_site_fract_x
    _atom_site_fract_y
    _atom_site_fract_z
    _atom_site_U_iso_or_equiv
    _atom_site_adp_type
    _atom_site_calc_flag
    _atom_site_occupancy
    _atom_site_disorder_assembly
    _atom_site_disorder_group
    S S12 0.97854(19) 0.6889(9) 0.36392(8) 0.0479(9) Uani d 1 . .
    S S13 0.9103(2) 0.3993(9) 0.41830(8) 0.0480(9) Uani d 1 . .
    S S32 0.74225(19) 0.6890(9) 0.63560(8) 0.0473(8) Uani d 1 . .
    S S33 0.6675(2) 0.4217(9) 0.58166(8) 0.0519(9) Uani d 1 . .
    S S41 0.72757(18) -0.7669(8) 0.24866(8) 0.0461(8) Uani d 1 . .
    S S44 0.49139(18) -0.7703(8) 0.75110(8) 0.0459(8) Uani d 1 . .
    F F6 0.6174(5) -0.575(2) 0.41317(17) 0.056(2) Uani d 1 . .
    F F16 0.9006(6) 0.866(2) 0.4783(3) 0.080(3) Uani d 1 . .
    F F26 0.3939(5) -0.621(2) 0.5851(2) 0.062(2) Uani d 1 . .
    F F36 0.8164(6) 0.228(2) 0.5368(2) 0.070(3) Uani d 1 . .
    O O2 0.8390(5) 0.138(2) 0.3059(2) 0.050(2) Uani d 1 . .
    O O22 0.6022(5) 0.127(2) 0.6947(2) 0.048(2) Uani d 1 . .
    O O41 0.7287(6) -0.440(2) 0.2519(2) 0.049(2) Uani d 1 . .
    O O44 0.4921(6) -0.446(2) 0.7477(2) 0.053(2) Uani d 1 . .
    N N1 0.7566(6) -0.232(3) 0.3109(3) 0.045(3) Uani d 1 . .
    H H1 0.750(8) -0.28(4) 0.2897(13) 0.055 Uiso d 1 . .
    N N10 0.8252(6) 0.145(3) 0.3743(3) 0.044(3) Uani d 1 . .
    N N11 0.8737(6) 0.324(3) 0.3619(2) 0.042(3) Uani d 1 . .
    H H11 0.868(8) 0.31(4) 0.3398(8) 0.050 Uiso d 1 . .
    N N21 0.5200(6) -0.240(3) 0.6890(2) 0.041(3) Uani d 1 . .
    H H21 0.512(8) -0.26(4) 0.7107(9) 0.049 Uiso d 1 . .
    N N30 0.5924(6) 0.132(3) 0.6260(2) 0.042(3) Uani d 1 . .
    N N31 0.6400(6) 0.308(3) 0.6385(3) 0.047(3) Uani d 1 . .
    H H31 0.641(8) 0.31(4) 0.6607(7) 0.056 Uiso d 1 . .
    C C2 0.8009(8) -0.024(3) 0.3213(3) 0.045(3) Uani d 1 . .
    C C3 0.7907(8) -0.015(3) 0.3553(3) 0.044(3) Uani d 1 . .
    C C4 0.7362(7) -0.216(3) 0.3619(3) 0.044(3) Uani d 1 . .
    C C5 0.7044(8) -0.291(3) 0.3894(3) 0.046(3) Uani d 1 . .
    H H5 0.718396 -0.209186 0.408180 0.055 Uiso calc 1 . .
    C C6 0.6520(8) -0.490(4) 0.3873(3) 0.048(3) Uani d 1 . .
    C C7 0.6322(7) -0.628(3) 0.3611(3) 0.043(3) Uani d 1 . .
    H H7 0.596079 -0.768556 0.361488 0.052 Uiso calc 1 . .
    C C8 0.6666(8) -0.558(3) 0.3336(3) 0.048(3) Uani d 1 . .
    H H8 0.654717 -0.648351 0.314963 0.058 Uiso calc 1 . .
    C C9 0.7184(8) -0.351(3) 0.3353(3) 0.045(3) Uani d 1 . .
    C C12 0.9203(7) 0.468(3) 0.3798(3) 0.039(3) Uani d 1 . .
    C C14 0.9831(8) 0.603(4) 0.4340(3) 0.050(4) Uani d 1 . .
    H H14A 1.027816 0.551888 0.423714 0.060 Uiso calc 1 . .
    H H14B 0.974724 0.809779 0.431346 0.060 Uiso calc 1 . .
    C C15 0.9873(8) 0.529(4) 0.4674(3) 0.051(4) Uani d 1 . .
    C C16 0.9477(9) 0.665(4) 0.4883(3) 0.055(4) Uani d 1 . .
    C C17 0.9501(10) 0.614(4) 0.5201(4) 0.062(4) Uani d 1 . .
    H H17 0.921829 0.718732 0.533972 0.074 Uiso calc 1 . .
    C C18 0.9954(11) 0.406(4) 0.5294(4) 0.066(5) Uani d 1 . .
    H H18 0.996661 0.355306 0.550261 0.080 Uiso calc 1 . .
    C C19 1.0397(10) 0.265(4) 0.5093(4) 0.057(4) Uani d 1 . .
    H H19 1.072830 0.128825 0.516641 0.068 Uiso calc 1 . .
    C C20 1.0355(9) 0.322(4) 0.4790(3) 0.056(4) Uani d 1 . .
    H H20 1.065218 0.221037 0.465305 0.068 Uiso calc 1 . .
    C C22 0.5642(8) -0.030(3) 0.6789(3) 0.041(3) Uani d 1 . .
    C C23 0.5580(7) -0.026(4) 0.6452(3) 0.044(3) Uani d 1 . .
    C C24 0.5060(7) -0.236(3) 0.6371(3) 0.041(3) Uani d 1 . .
    C C25 0.4758(8) -0.335(4) 0.6097(3) 0.045(3) Uani d 1 . .
    H H25 0.491376 -0.264501 0.590669 0.054 Uiso calc 1 . .
    C C26 0.4239(9) -0.534(4) 0.6116(3) 0.052(4) Uani d 1 . .
    C C27 0.4014(7) -0.670(4) 0.6386(3) 0.049(3) Uani d 1 . .
    H H27 0.367075 -0.817849 0.638476 0.059 Uiso calc 1 . .
    C C28 0.4322(8) -0.574(3) 0.6652(3) 0.044(3) Uani d 1 . .
    H H28 0.418578 -0.656530 0.684053 0.053 Uiso calc 1 . .
    C C29 0.4819(7) -0.365(3) 0.6648(3) 0.043(3) Uani d 1 . .
    C C32 0.6826(7) 0.472(3) 0.6207(3) 0.037(3) Uani d 1 . .
    C C34 0.7366(9) 0.645(4) 0.5647(3) 0.058(4) Uani d 1 . .
    H H34A 0.727272 0.849217 0.568728 0.069 Uiso calc 1 . .
    H H34B 0.783446 0.594867 0.573070 0.069 Uiso calc 1 . .
    C C35 0.7342(9) 0.585(4) 0.5307(3) 0.055(4) Uani d 1 . .
    C C36 0.7758(8) 0.379(4) 0.5181(4) 0.054(4) Uani d 1 . .
    C C37 0.7785(9) 0.320(4) 0.4884(4) 0.057(4) Uani d 1 . .
    H H37 0.809127 0.176520 0.480669 0.069 Uiso calc 1 . .
    C C38 0.7336(9) 0.481(4) 0.4690(3) 0.055(4) Uani d 1 . .
    H H38 0.733153 0.444659 0.447815 0.066 Uiso calc 1 . .
    C C39 0.6909(10) 0.689(4) 0.4811(4) 0.060(4) Uani d 1 . .
    H H39 0.661042 0.796823 0.468202 0.072 Uiso calc 1 . .
    C C40 0.6911(10) 0.741(4) 0.5117(4) 0.063(5) Uani d 1 . .
    H H40 0.661413 0.885835 0.519875 0.075 Uiso calc 1 . .
    C C42 0.8062(8) -0.862(4) 0.2295(3) 0.048(3) Uani d 1 . .
    H H42A 0.809978 -0.752360 0.210676 0.072 Uiso calc 1 . .
    H H42B 0.805309 -1.066396 0.224799 0.072 Uiso calc 1 . .
    H H42C 0.846927 -0.820290 0.242516 0.072 Uiso calc 1 . .
    C C43 0.6681(9) -0.839(4) 0.2190(3) 0.056(4) Uani d 1 . .
    H H43A 0.619786 -0.801379 0.225898 0.084 Uiso calc 1 . .
    H H43B 0.672329 -1.039938 0.213035 0.084 Uiso calc 1 . .
    H H43C 0.679053 -0.716876 0.201626 0.084 Uiso calc 1 . .
    C C45 0.4318(9) -0.844(4) 0.7816(4) 0.060(4) Uani d 1 . .
    H H45A 0.448086 -0.747030 0.799966 0.090 Uiso calc 1 . .
    H H45B 0.430098 -1.050294 0.785170 0.090 Uiso calc 1 . .
    H H45C 0.384503 -0.775290 0.776239 0.090 Uiso calc 1 . .
    C C46 0.5691(8) -0.859(4) 0.7703(3) 0.052(4) Uani d 1 . .
    H H46A 0.609942 -0.794757 0.758528 0.078 Uiso calc 1 . .
    H H46B 0.571448 -1.066476 0.773026 0.078 Uiso calc 1 . .
    H H46C 0.569410 -0.765889 0.790234 0.078 Uiso calc 1 . .
loop_
    _atom_site_aniso_label
    _atom_site_aniso_U_11
    _atom_site_aniso_U_22
    _atom_site_aniso_U_33
    _atom_site_aniso_U_12
    _atom_site_aniso_U_13
    _atom_site_aniso_U_23
    S12 0.057(2) 0.049(2) 0.0372(17) -0.0026(16) 0.0009(13) 0.0037(17)
    S13 0.063(2) 0.051(2) 0.0296(13) -0.0094(17) -0.0018(13) 0.0016(15)
    S32 0.057(2) 0.0462(19) 0.0381(17) -0.0024(15) -0.0019(14) -0.0024(17)
    S33 0.067(2) 0.058(2) 0.0308(14) -0.0131(18) 0.0017(14) 0.0008(16)
    S41 0.062(2) 0.050(2) 0.0269(15) -0.0080(16) -0.0008(13) -0.0023(14)
    S44 0.0580(19) 0.051(2) 0.0291(15) -0.0024(16) 0.0008(13) 0.0022(14)
    F6 0.077(5) 0.061(6) 0.031(4) -0.013(5) 0.008(3) 0.019(4)
    F16 0.087(7) 0.063(7) 0.089(8) 0.019(6) 0.005(6) -0.010(6)
    F26 0.063(5) 0.076(7) 0.046(5) -0.008(5) -0.007(4) -0.007(5)
    F36 0.098(7) 0.069(7) 0.042(4) 0.010(6) -0.004(4) 0.012(5)
    O2 0.064(6) 0.055(6) 0.031(5) 0.009(5) 0.006(4) 0.009(5)
    O22 0.064(6) 0.052(6) 0.028(4) -0.015(5) -0.007(4) -0.002(4)
    O41 0.076(7) 0.037(5) 0.035(5) -0.001(4) 0.000(4) 0.004(5)
    O44 0.072(7) 0.049(6) 0.040(5) 0.000(5) -0.005(5) 0.005(5)
    N1 0.051(7) 0.058(9) 0.027(6) -0.003(6) 0.003(4) 0.004(5)
    N10 0.052(7) 0.042(7) 0.037(6) 0.006(5) -0.002(4) 0.005(5)
    N11 0.049(6) 0.045(6) 0.031(5) -0.019(5) -0.006(4) 0.003(5)
    N21 0.057(7) 0.043(7) 0.023(5) 0.000(5) -0.001(4) -0.002(5)
    N30 0.052(7) 0.047(7) 0.028(5) 0.004(5) 0.001(4) 0.001(5)
    N31 0.054(7) 0.054(7) 0.032(5) -0.007(5) 0.008(5) 0.002(6)
    C2 0.067(9) 0.040(8) 0.027(6) 0.008(7) 0.006(5) 0.018(6)
    C3 0.062(8) 0.044(8) 0.026(6) 0.000(7) -0.001(5) 0.003(6)
    C4 0.043(7) 0.050(9) 0.040(7) 0.001(6) -0.005(5) -0.007(7)
    C5 0.067(9) 0.043(8) 0.028(6) 0.016(7) 0.000(6) 0.011(6)
    C6 0.057(8) 0.058(10) 0.031(6) 0.005(7) 0.003(5) 0.016(7)
    C7 0.052(7) 0.040(8) 0.038(7) -0.005(6) 0.003(5) 0.009(6)
    C8 0.062(9) 0.051(9) 0.032(6) 0.004(7) 0.005(6) -0.005(6)
    C9 0.057(8) 0.059(10) 0.020(5) 0.011(7) 0.009(5) 0.010(6)
    C12 0.042(7) 0.042(8) 0.034(6) 0.002(6) 0.001(5) 0.005(6)
    C14 0.053(9) 0.047(9) 0.051(8) -0.003(7) -0.010(6) 0.005(7)
    C15 0.064(9) 0.042(8) 0.048(8) -0.011(7) 0.000(6) -0.013(7)
    C16 0.077(10) 0.055(10) 0.034(7) -0.001(8) -0.003(6) -0.001(7)
    C17 0.081(11) 0.055(11) 0.049(9) -0.007(9) 0.005(7) -0.010(8)
    C18 0.101(13) 0.063(12) 0.035(7) -0.011(11) 0.002(8) -0.008(8)
    C19 0.085(11) 0.037(9) 0.050(8) 0.001(7) -0.009(8) -0.010(7)
    C20 0.065(9) 0.070(11) 0.035(7) -0.017(8) -0.001(6) -0.005(7)
    C22 0.061(8) 0.033(7) 0.031(6) 0.007(6) 0.005(5) 0.005(6)
    C23 0.053(8) 0.051(9) 0.027(5) -0.001(6) -0.006(5) -0.003(6)
    C24 0.059(7) 0.043(8) 0.020(6) 0.008(6) 0.003(5) 0.001(5)
    C25 0.050(8) 0.057(9) 0.028(6) 0.000(7) -0.002(5) -0.003(6)
    C26 0.064(9) 0.067(11) 0.024(5) 0.004(8) -0.007(5) 0.000(6)
    C27 0.043(7) 0.053(9) 0.051(8) -0.015(6) 0.006(6) -0.001(7)
    C28 0.063(8) 0.044(8) 0.027(6) 0.007(6) 0.002(5) 0.000(6)
    C29 0.047(7) 0.050(9) 0.032(6) -0.004(6) -0.004(5) -0.002(6)
    C32 0.059(8) 0.027(6) 0.024(5) 0.002(6) 0.001(5) 0.003(5)
    C34 0.077(11) 0.061(11) 0.034(7) -0.014(8) 0.004(6) 0.002(7)
    C35 0.065(9) 0.065(12) 0.034(7) -0.016(8) -0.002(6) 0.006(7)
    C36 0.060(9) 0.053(10) 0.048(8) -0.009(7) -0.005(6) 0.023(8)
    C37 0.080(11) 0.053(10) 0.039(7) 0.003(8) 0.006(7) 0.006(7)
    C38 0.076(10) 0.049(9) 0.040(7) 0.007(8) 0.004(6) 0.010(7)
    C39 0.074(11) 0.059(11) 0.048(8) -0.003(8) -0.003(7) 0.011(8)
    C40 0.077(12) 0.058(11) 0.053(9) 0.000(9) -0.005(8) 0.001(8)
    C42 0.055(8) 0.050(9) 0.039(7) 0.000(7) -0.001(5) -0.001(6)
    C43 0.065(10) 0.065(11) 0.038(7) 0.004(8) -0.007(6) 0.013(7)
    C45 0.065(10) 0.068(11) 0.046(8) 0.009(8) 0.000(6) 0.003(8)
    C46 0.057(9) 0.066(10) 0.034(6) -0.017(7) -0.001(5) -0.018(7)
_geom_special_details
;
 All esds (except the esd in the dihedral angle between two l.s. planes)
 are estimated using the full covariance matrix.  The cell esds are taken
 into account individually in the estimation of esds in distances, angles
 and torsion angles; correlations between esds in cell parameters are only
 used when they are defined by crystal symmetry.  An approximate (isotropic)
 treatment of cell esds is used for estimating esds involving l.s. planes.
;
loop_
    _geom_bond_atom_site_label_1
    _geom_bond_atom_site_label_2
    _geom_bond_site_symmetry_2
    _geom_bond_distance
    _geom_bond_publ_flag
    S12 C12 . 1.665(14) ?
    S13 C12 . 1.739(13) ?
    S13 C14 . 1.814(15) ?
    S32 C32 . 1.658(14) ?
    S33 C32 . 1.758(12) ?
    S33 C34 . 1.834(17) ?
    S41 O41 . 1.536(11) ?
    S41 C42 . 1.768(15) ?
    S41 C43 . 1.758(15) ?
    S44 O44 . 1.525(12) ?
    S44 C45 . 1.788(17) ?
    S44 C46 . 1.748(16) ?
    F6 C6 . 1.373(14) ?
    F16 C16 . 1.37(2) ?
    F26 C26 . 1.361(16) ?
    F36 C36 . 1.332(17) ?
    O2 C2 . 1.250(17) ?
    O22 C22 . 1.244(17) ?
    N1 H1 . 0.97(3) ?
    N1 C2 . 1.37(2) ?
    N1 C9 . 1.413(17) ?
    N10 N11 . 1.359(17) ?
    N10 C3 . 1.301(19) ?
    N11 H11 . 0.98(3) ?
    N11 C12 . 1.364(17) ?
    N21 H21 . 0.97(3) ?
    N21 C22 . 1.369(19) ?
    N21 C29 . 1.415(17) ?
    N30 N31 . 1.341(17) ?
    N30 C23 . 1.300(19) ?
    N31 H31 . 0.98(3) ?
    N31 C32 . 1.361(17) ?
    C2 C3 . 1.509(16) ?
    C3 C4 . 1.42(2) ?
    C4 C5 . 1.399(19) ?
    C4 C9 . 1.37(2) ?
    C5 H5 . 0.9500 ?
    C5 C6 . 1.37(2) ?
    C6 C7 . 1.38(2) ?
    C7 H7 . 0.9500 ?
    C7 C8 . 1.415(18) ?
    C8 H8 . 0.9500 ?
    C8 C9 . 1.38(2) ?
    C14 H14A . 0.9900 ?
    C14 H14B . 0.9900 ?
    C14 C15 . 1.51(2) ?
    C15 C16 . 1.35(2) ?
    C15 C20 . 1.43(3) ?
    C16 C17 . 1.42(2) ?
    C17 H17 . 0.9500 ?
    C17 C18 . 1.36(3) ?
    C18 H18 . 0.9500 ?
    C18 C19 . 1.39(3) ?
    C19 H19 . 0.9500 ?
    C19 C20 . 1.37(2) ?
    C20 H20 . 0.9500 ?
    C22 C23 . 1.490(15) ?
    C23 C24 . 1.44(2) ?
    C24 C25 . 1.413(18) ?
    C24 C29 . 1.434(18) ?
    C25 H25 . 0.9500 ?
    C25 C26 . 1.36(2) ?
    C26 C27 . 1.42(2) ?
    C27 H27 . 0.9500 ?
    C27 C28 . 1.39(2) ?
    C28 H28 . 0.9500 ?
    C28 C29 . 1.36(2) ?
    C34 H34A . 0.9900 ?
    C34 H34B . 0.9900 ?
    C34 C35 . 1.52(2) ?
    C35 C36 . 1.36(3) ?
    C35 C40 . 1.38(2) ?
    C36 C37 . 1.34(2) ?
    C37 H37 . 0.9500 ?
    C37 C38 . 1.42(2) ?
    C38 H38 . 0.9500 ?
    C38 C39 . 1.37(3) ?
    C39 H39 . 0.9500 ?
    C39 C40 . 1.37(2) ?
    C40 H40 . 0.9500 ?
    C42 H42A . 0.9800 ?
    C42 H42B . 0.9800 ?
    C42 H42C . 0.9800 ?
    C43 H43A . 0.9800 ?
    C43 H43B . 0.9800 ?
    C43 H43C . 0.9800 ?
    C45 H45A . 0.9800 ?
    C45 H45B . 0.9800 ?
    C45 H45C . 0.9800 ?
    C46 H46A . 0.9800 ?
    C46 H46B . 0.9800 ?
    C46 H46C . 0.9800 ?
loop_
    _geom_angle_atom_site_label_1
    _geom_angle_atom_site_label_2
    _geom_angle_atom_site_label_3
    _geom_angle_site_symmetry_1
    _geom_angle_site_symmetry_3
    _geom_angle
    _geom_angle_publ_flag
    C12 S13 C14 . . 101.1(7) ?
    C32 S33 C34 . . 102.0(7) ?
    O41 S41 C42 . . 106.5(7) ?
    O41 S41 C43 . . 105.7(7) ?
    C43 S41 C42 . . 97.8(7) ?
    O44 S44 C45 . . 105.8(8) ?
    O44 S44 C46 . . 106.1(7) ?
    C46 S44 C45 . . 96.9(7) ?
    C2 N1 H1 . . 125(10) ?
    C2 N1 C9 . . 109.7(11) ?
    C9 N1 H1 . . 125(10) ?
    C3 N10 N11 . . 115.8(11) ?
    N10 N11 H11 . . 107(10) ?
    N10 N11 C12 . . 120.8(11) ?
    C12 N11 H11 . . 133(10) ?
    C22 N21 H21 . . 119(10) ?
    C22 N21 C29 . . 111.3(11) ?
    C29 N21 H21 . . 129(10) ?
    C23 N30 N31 . . 115.0(11) ?
    N30 N31 H31 . . 116(10) ?
    N30 N31 C32 . . 120.5(11) ?
    C32 N31 H31 . . 123(10) ?
    O2 C2 N1 . . 127.2(12) ?
    O2 C2 C3 . . 126.7(14) ?
    N1 C2 C3 . . 106.0(11) ?
    N10 C3 C2 . . 126.2(13) ?
    N10 C3 C4 . . 127.7(12) ?
    C4 C3 C2 . . 106.1(12) ?
    C5 C4 C3 . . 130.9(14) ?
    C9 C4 C3 . . 107.9(13) ?
    C9 C4 C5 . . 121.2(15) ?
    C4 C5 H5 . . 122.4 ?
    C6 C5 C4 . . 115.3(13) ?
    C6 C5 H5 . . 122.4 ?
    F6 C6 C7 . . 115.5(14) ?
    C5 C6 F6 . . 119.4(12) ?
    C5 C6 C7 . . 125.0(12) ?
    C6 C7 H7 . . 120.4 ?
    C6 C7 C8 . . 119.1(14) ?
    C8 C7 H7 . . 120.4 ?
    C7 C8 H8 . . 121.9 ?
    C9 C8 C7 . . 116.1(12) ?
    C9 C8 H8 . . 121.9 ?
    C4 C9 N1 . . 110.1(14) ?
    C4 C9 C8 . . 123.1(12) ?
    C8 C9 N1 . . 126.6(12) ?
    S12 C12 S13 . . 126.7(8) ?
    N11 C12 S12 . . 119.6(9) ?
    N11 C12 S13 . . 113.6(10) ?
    S13 C14 H14A . . 110.3 ?
    S13 C14 H14B . . 110.3 ?
    H14A C14 H14B . . 108.6 ?
    C15 C14 S13 . . 107.0(11) ?
    C15 C14 H14A . . 110.3 ?
    C15 C14 H14B . . 110.3 ?
    C16 C15 C14 . . 121.8(16) ?
    C16 C15 C20 . . 115.8(15) ?
    C20 C15 C14 . . 122.3(14) ?
    F16 C16 C17 . . 117.2(15) ?
    C15 C16 F16 . . 117.7(14) ?
    C15 C16 C17 . . 125.1(17) ?
    C16 C17 H17 . . 122.0 ?
    C18 C17 C16 . . 116.0(16) ?
    C18 C17 H17 . . 122.0 ?
    C17 C18 H18 . . 119.0 ?
    C17 C18 C19 . . 122.0(16) ?
    C19 C18 H18 . . 119.0 ?
    C18 C19 H19 . . 120.1 ?
    C20 C19 C18 . . 119.8(18) ?
    C20 C19 H19 . . 120.1 ?
    C15 C20 H20 . . 119.4 ?
    C19 C20 C15 . . 121.3(16) ?
    C19 C20 H20 . . 119.4 ?
    O22 C22 N21 . . 126.7(11) ?
    O22 C22 C23 . . 126.9(13) ?
    N21 C22 C23 . . 106.5(12) ?
    N30 C23 C22 . . 127.9(13) ?
    N30 C23 C24 . . 125.0(12) ?
    C24 C23 C22 . . 107.1(12) ?
    C25 C24 C23 . . 135.4(13) ?
    C25 C24 C29 . . 117.4(13) ?
    C29 C24 C23 . . 107.1(11) ?
    C24 C25 H25 . . 121.1 ?
    C26 C25 C24 . . 117.8(13) ?
    C26 C25 H25 . . 121.1 ?
    F26 C26 C27 . . 117.5(15) ?
    C25 C26 F26 . . 117.1(12) ?
    C25 C26 C27 . . 125.3(13) ?
    C26 C27 H27 . . 121.9 ?
    C28 C27 C26 . . 116.2(14) ?
    C28 C27 H27 . . 121.9 ?
    C27 C28 H28 . . 119.6 ?
    C29 C28 C27 . . 120.8(13) ?
    C29 C28 H28 . . 119.6 ?
    N21 C29 C24 . . 107.9(12) ?
    C28 C29 N21 . . 129.7(13) ?
    C28 C29 C24 . . 122.4(13) ?
    S32 C32 S33 . . 125.5(8) ?
    N31 C32 S32 . . 121.3(10) ?
    N31 C32 S33 . . 113.2(10) ?
    S33 C34 H34A . . 110.5 ?
    S33 C34 H34B . . 110.5 ?
    H34A C34 H34B . . 108.7 ?
    C35 C34 S33 . . 106.0(11) ?
    C35 C34 H34A . . 110.5 ?
    C35 C34 H34B . . 110.5 ?
    C36 C35 C34 . . 120.9(15) ?
    C36 C35 C40 . . 118.1(15) ?
    C40 C35 C34 . . 121.0(17) ?
    F36 C36 C35 . . 117.3(15) ?
    F36 C36 C37 . . 118.1(16) ?
    C37 C36 C35 . . 124.6(15) ?
    C36 C37 H37 . . 121.5 ?
    C36 C37 C38 . . 117.0(16) ?
    C38 C37 H37 . . 121.5 ?
    C37 C38 H38 . . 120.2 ?
    C39 C38 C37 . . 119.6(15) ?
    C39 C38 H38 . . 120.2 ?
    C38 C39 H39 . . 119.7 ?
    C40 C39 C38 . . 120.6(17) ?
    C40 C39 H39 . . 119.7 ?
    C35 C40 H40 . . 120.0 ?
    C39 C40 C35 . . 120.1(18) ?
    C39 C40 H40 . . 120.0 ?
    S41 C42 H42A . . 109.5 ?
    S41 C42 H42B . . 109.5 ?
    S41 C42 H42C . . 109.5 ?
    H42A C42 H42B . . 109.5 ?
    H42A C42 H42C . . 109.5 ?
    H42B C42 H42C . . 109.5 ?
    S41 C43 H43A . . 109.5 ?
    S41 C43 H43B . . 109.5 ?
    S41 C43 H43C . . 109.5 ?
    H43A C43 H43B . . 109.5 ?
    H43A C43 H43C . . 109.5 ?
    H43B C43 H43C . . 109.5 ?
    S44 C45 H45A . . 109.5 ?
    S44 C45 H45B . . 109.5 ?
    S44 C45 H45C . . 109.5 ?
    H45A C45 H45B . . 109.5 ?
    H45A C45 H45C . . 109.5 ?
    H45B C45 H45C . . 109.5 ?
    S44 C46 H46A . . 109.5 ?
    S44 C46 H46B . . 109.5 ?
    S44 C46 H46C . . 109.5 ?
    H46A C46 H46B . . 109.5 ?
    H46A C46 H46C . . 109.5 ?
    H46B C46 H46C . . 109.5 ?
loop_
    _geom_torsion_atom_site_label_1
    _geom_torsion_atom_site_label_2
    _geom_torsion_atom_site_label_3
    _geom_torsion_atom_site_label_4
    _geom_torsion_site_symmetry_1
    _geom_torsion_site_symmetry_2
    _geom_torsion_site_symmetry_3
    _geom_torsion_site_symmetry_4
    _geom_torsion
    _geom_torsion_publ_flag
    S13 C14 C15 C16 . . . . -85.2(18) ?
    S13 C14 C15 C20 . . . . 97.6(15) ?
    S33 C34 C35 C36 . . . . -92.3(16) ?
    S33 C34 C35 C40 . . . . 89.1(18) ?
    F6 C6 C7 C8 . . . . -178.4(12) ?
    F16 C16 C17 C18 . . . . 177.5(15) ?
    F26 C26 C27 C28 . . . . -179.2(13) ?
    F36 C36 C37 C38 . . . . 178.9(15) ?
    O2 C2 C3 N10 . . . . -7(2) ?
    O2 C2 C3 C4 . . . . 172.6(14) ?
    O22 C22 C23 N30 . . . . 3(3) ?
    O22 C22 C23 C24 . . . . -177.7(14) ?
    N1 C2 C3 N10 . . . . 176.7(15) ?
    N1 C2 C3 C4 . . . . -3.4(15) ?
    N10 N11 C12 S12 . . . . -179.3(10) ?
    N10 N11 C12 S13 . . . . -0.2(18) ?
    N10 C3 C4 C5 . . . . 1(3) ?
    N10 C3 C4 C9 . . . . -175.8(15) ?
    N11 N10 C3 C2 . . . . 2(2) ?
    N11 N10 C3 C4 . . . . -178.3(14) ?
    N21 C22 C23 N30 . . . . -177.2(14) ?
    N21 C22 C23 C24 . . . . 2.4(15) ?
    N30 N31 C32 S32 . . . . -179.4(10) ?
    N30 N31 C32 S33 . . . . 0.0(17) ?
    N30 C23 C24 C25 . . . . -1(3) ?
    N30 C23 C24 C29 . . . . 179.1(14) ?
    N31 N30 C23 C22 . . . . 1(2) ?
    N31 N30 C23 C24 . . . . -178.2(13) ?
    C2 N1 C9 C4 . . . . 1.5(17) ?
    C2 N1 C9 C8 . . . . 177.3(14) ?
    C2 C3 C4 C5 . . . . -178.6(15) ?
    C2 C3 C4 C9 . . . . 4.3(16) ?
    C3 N10 N11 C12 . . . . -169.8(13) ?
    C3 C4 C5 C6 . . . . 178.7(15) ?
    C3 C4 C9 N1 . . . . -3.7(17) ?
    C3 C4 C9 C8 . . . . -179.7(14) ?
    C4 C5 C6 F6 . . . . -179.5(13) ?
    C4 C5 C6 C7 . . . . 4(2) ?
    C5 C4 C9 N1 . . . . 178.9(13) ?
    C5 C4 C9 C8 . . . . 3(2) ?
    C5 C6 C7 C8 . . . . -2(2) ?
    C6 C7 C8 C9 . . . . 0(2) ?
    C7 C8 C9 N1 . . . . -175.7(14) ?
    C7 C8 C9 C4 . . . . 0(2) ?
    C9 N1 C2 O2 . . . . -174.8(14) ?
    C9 N1 C2 C3 . . . . 1.2(16) ?
    C9 C4 C5 C6 . . . . -5(2) ?
    C12 S13 C14 C15 . . . . -172.2(11) ?
    C14 S13 C12 S12 . . . . -4.7(12) ?
    C14 S13 C12 N11 . . . . 176.2(11) ?
    C14 C15 C16 F16 . . . . 3(2) ?
    C14 C15 C16 C17 . . . . -178.2(16) ?
    C14 C15 C20 C19 . . . . 178.2(16) ?
    C15 C16 C17 C18 . . . . -1(3) ?
    C16 C15 C20 C19 . . . . 1(2) ?
    C16 C17 C18 C19 . . . . 4(3) ?
    C17 C18 C19 C20 . . . . -4(3) ?
    C18 C19 C20 C15 . . . . 1(3) ?
    C20 C15 C16 F16 . . . . -179.8(14) ?
    C20 C15 C16 C17 . . . . -1(3) ?
    C22 N21 C29 C24 . . . . 3.3(15) ?
    C22 N21 C29 C28 . . . . -178.7(14) ?
    C22 C23 C24 C25 . . . . 179.4(16) ?
    C22 C23 C24 C29 . . . . -0.5(15) ?
    C23 N30 N31 C32 . . . . 175.8(13) ?
    C23 C24 C25 C26 . . . . -176.8(16) ?
    C23 C24 C29 N21 . . . . -1.6(15) ?
    C23 C24 C29 C28 . . . . -179.8(13) ?
    C24 C25 C26 F26 . . . . 178.1(13) ?
    C24 C25 C26 C27 . . . . -6(3) ?
    C25 C24 C29 N21 . . . . 178.5(12) ?
    C25 C24 C29 C28 . . . . 0(2) ?
    C25 C26 C27 C28 . . . . 5(2) ?
    C26 C27 C28 C29 . . . . -1(2) ?
    C27 C28 C29 N21 . . . . -179.2(14) ?
    C27 C28 C29 C24 . . . . -1(2) ?
    C29 N21 C22 O22 . . . . 176.6(14) ?
    C29 N21 C22 C23 . . . . -3.5(15) ?
    C29 C24 C25 C26 . . . . 3(2) ?
    C32 S33 C34 C35 . . . . 172.7(12) ?
    C34 S33 C32 S32 . . . . 3.7(12) ?
    C34 S33 C32 N31 . . . . -175.7(11) ?
    C34 C35 C36 F36 . . . . 2(2) ?
    C34 C35 C36 C37 . . . . -177.7(17) ?
    C34 C35 C40 C39 . . . . 178.5(16) ?
    C35 C36 C37 C38 . . . . -1(3) ?
    C36 C35 C40 C39 . . . . 0(3) ?
    C36 C37 C38 C39 . . . . 1(3) ?
    C37 C38 C39 C40 . . . . 0(3) ?
    C38 C39 C40 C35 . . . . 0(3) ?
    C40 C35 C36 F36 . . . . -179.2(15) ?
    C40 C35 C36 C37 . . . . 1(3) ?
loop_
    _geom_hbond_atom_site_label_D
    _geom_hbond_atom_site_label_H
    _geom_hbond_atom_site_label_A
    _geom_hbond_site_symmetry_A
    _geom_hbond_distance_DH
    _geom_hbond_distance_HA
    _geom_hbond_distance_DA
    _geom_hbond_angle_DHA
    _geom_hbond_publ_flag
    N1 H1 O41 . 0.97(3) 1.87(5) 2.826(16) 169(16) yes
    N11 H11 O2 . 0.98(3) 1.79(8) 2.698(15) 153(14) yes
    N21 H21 O44 . 0.97(3) 1.89(7) 2.812(15) 157(15) yes
    N31 H31 O22 . 0.98(3) 1.89(11) 2.717(15) 141(14) yes
    C7 H7 S12 3_445 0.95 2.97 3.923(15) 177.4 yes
    C27 H27 S32 3_445 0.95 2.94 3.875(15) 169.3 yes
    C34 H34A S33 1_565 0.99 2.97 3.94(2) 167.8 yes
    C37 H37 F16 1_545 0.95 2.27 3.17(2) 159.5 yes
    C42 H42A O22 4_644 0.98 2.53 3.259(19) 130.6 yes
_shelx_space_group_comment
;
The symmetry employed for this shelxl refinement is uniquely defined
by the following loop, which should always be used as a source of
symmetry information in preference to the above space-group names.
They are only intended as comments.
;
_shelx_estimated_absorpt_T_min     ?
_shelx_estimated_absorpt_T_max     ?
_shelx_hkl_file
;
   0   0 -53    1.30    1.00
   0   0 -52   27.89    1.70
   0   0 -51   -0.01    1.23
   0   0 -50    3.36    1.33
   0   0 -49    1.60    1.45
   0   0 -48   60.74    3.09
   0   0 -47   -0.40    1.58
   0   0 -46   77.32    3.76
   0   0 -27    1.06    4.28
   0   0 -26  610.02   25.99
   0   0 -25   -1.99    4.24
   0   0 -24  357.38   15.90
   0   0 -23    1.80    4.11
   0   0 -22   21.20    4.28
   0   0 -21    0.24    4.08
   0   0 -20  845.08   35.05
   0   0 -19   12.36    4.34
   0   0 -18 9999.00  403.35
   0   0 -17   -4.85    4.29
   0   0 -16  911.12   37.56
   0   0 -15    3.58    4.29
   0   0 -14   22.27    4.89
   0   0 -13   -2.06    4.77
   0   0 -12  250.98   11.62
   0   0 -11   -3.35    4.77
   0   0 -10  829.12   34.08
   0   0  -9   -6.28    3.91
   0   0  -8 7001.10  282.26
   0   0  -7    5.70    3.10
   0   0  -6   54.05    3.48
   0   0  -5   -1.15    2.17
   0   0  -4  171.18    7.26
   0   0  -3   -0.86    1.30
   0   0  -2   38.69    1.81
   0   0   3    1.07    0.67
   0   0   4  121.43    5.06
   0   0   5    0.81    1.16
   0   0   6   38.02    2.16
   0   0   7    3.13    1.68
   0   0   8 4966.10  200.14
   0   0   9    0.71    2.02
   0   0  10  578.87   23.63
   0   0  11   -0.05    2.31
   0   0  12  180.22    7.89
   0   0  13    0.95    2.47
   0   0  14   16.20    2.65
   0   0  15    2.39    2.53
   0   0  16  677.66   27.77
   0   0  17    1.97    2.64
   0   0  18 7549.83  304.42
   0   0  19   14.49    2.77
   0   0  20  625.00   25.23
   0   0  20  643.13   25.13
   0   0  21    0.19    2.81
   0   0  21    1.28    2.45
   0   0  21    3.24    8.02
   0   0  22   13.40    2.99
   0   0  22   13.37    2.58
   0   0  22    9.20    8.12
   0   0  23    1.38    2.97
   0   0  23    0.90    2.40
   0   0  24  207.28    8.95
   0   0  24  208.38    8.92
   0   0  25    1.72    1.44
   0   0  25   -1.13    1.60
   0   0  25   -0.79    3.18
   0   0  26  344.67   14.46
   0   0  26  342.20   14.43
   0   0  27    1.21    1.47
   0   0  27   -1.64    3.36
   0   0  27   -1.35    1.65
   0   0  27    3.20    2.42
   0   0  28  146.56    6.87
   0   0  28  158.55    6.49
   0   0  28  125.68    5.68
   0   0  28  124.57    5.73
   0   0  29   -0.10    1.45
   0   0  29    4.28    3.68
   0   0  29   -0.45    1.60
   0   0  29    0.69    2.41
   0   0  30  257.03   11.34
   0   0  30  240.57   10.32
   0   0  30  241.90   10.29
   0   0  30  275.85   11.04
   0   0  31    0.39    2.52
   0   0  31   -1.94    3.98
   0   0  31    0.84    1.62
   0   0  31   -0.45    1.50
   0   0  32   22.09    1.89
   0   0  32   22.43    1.99
   0   0  32   19.62    4.38
   0   0  32   24.82    3.03
   0   0  32   24.99    3.26
   0   0  33    1.39    2.95
   0   0  33    2.41    1.57
   0   0  33    2.01    2.65
   0   0  33    0.23    1.70
   0   0  33    2.95    4.35
   0   0  34  475.79   19.39
   0   0  34  418.29   18.18
   0   0  34  418.41   18.20
   0   0  34  497.77   18.92
   0   0  34  539.19   19.29
   0   0  35   -2.05    1.84
   0   0  35   -1.08    4.80
   0   0  35   -1.63    1.74
   0   0  35    1.12    3.16
   0   0  35   -1.68    2.16
   0   0  35   -0.97    2.78
   0   0  36 1612.12   69.49
   0   0  36 1777.28   69.65
   0   0  36 1982.08   70.52
   0   0  36 1809.75   70.14
   0   0  36 1872.01   70.19
   0   0  36 1719.24   70.40
   0   0  36 1651.34   69.48
   0   0  37    6.79    1.83
   0   0  37    4.46    5.13
   0   0  37    6.63    3.47
   0   0  37    6.08    2.95
   0   0  37    8.58    4.06
   0   0  37    4.67    1.94
   0   0  37   10.19    2.38
   0   0  38   62.87    6.02
   0   0  38   44.85    2.88
   0   0  38   42.83    2.94
   0   0  38   60.54    4.94
   0   0  38   61.56    4.09
   0   0  38   70.29    4.71
   0   0  38   56.68    3.34
   0   0  39    0.25    2.26
   0   0  39    0.33    2.82
   0   0  39    2.27    3.30
   0   0  39    1.79    1.72
   0   0  39    0.30    1.80
   0   0  39    2.04    4.10
   0   0  40  136.64    7.07
   0   0  40  164.71    7.68
   0   0  40  129.96    6.11
   0   0  40  152.63    6.46
   0   0  40  129.43    6.13
   0   0  41    1.09    1.85
   0   0  41    1.69    1.76
   0   0  41    2.07    2.32
   0   0  41    2.82    3.36
   0   0  42  252.78   11.59
   0   0  42  240.50   11.79
   0   0  43   -1.22    4.35
   0   0  43    0.75    3.15
   0   0  44   86.73    6.06
   0   0  44   81.73    4.41
   0   0  45   -1.90    4.18
   0   0  45    0.05    2.24
   0   0  46   94.31    6.10
   0   0  46   89.30    4.62
   0   0  47   -0.46    3.91
   0   0  47    1.13    2.13
   0   0  48   66.36    5.11
   0   0  48   66.79    3.69
   0   0  49    1.99    1.94
   0   0  49    4.78    3.72
   0   0  50    4.55    3.47
   0   0  51    1.49    3.22
   0   0  52   29.90    3.48
   0   0  53    0.95    2.79
   0   1 -53   37.37    1.87
   0   1 -52    0.46    1.00
   0   1 -51    8.61    1.24
   0   1 -50    0.01    1.23
   0  -1 -50    0.29    1.01
   0  -1 -49    7.41    1.24
   0   1 -49    9.25    1.43
   0  -1 -48   -0.72    1.27
   0   1 -48    0.58    1.43
   0  -1 -47   35.92    2.21
   0   1 -47   41.27    2.35
   0  -1 -46    0.98    1.46
   0   1 -46   -0.44    1.57
   0  -1 -45   59.36    3.16
   0   1 -45   67.11    3.26
   0  -1 -44    0.74    1.56
   0   1 -44   -1.57    1.67
   0   1 -36    3.02    6.13
   0   1 -35   71.69    7.73
   0   1 -34    5.41    6.03
   0   1 -33   18.49    6.39
   0   1 -32    3.79    5.92
   0   1 -31   24.11    6.27
   0   1 -30    0.61    6.11
   0   1 -29  249.49   13.33
   0   1 -28   -3.90    6.19
   0   1 -27   12.33    6.52
   0   1 -26    7.44    6.65
   0   1 -22    8.62    5.97
   0   1 -21    3.31    5.66
   0   1 -20    3.80    5.67
   0   1 -19   17.00    5.71
   0   1 -18    2.81    1.44
   0   1 -18    1.22    5.50
   0   1 -17  428.59   17.42
   0   1 -17  405.24   18.97
   0   1 -16    1.47    1.65
   0   1 -16    2.11    4.83
   0   1 -15    4.55    1.83
   0   1 -14    5.53    2.02
   0   1 -13   30.72    2.59
   0   1 -12    4.31    2.21
   0   1 -11  605.90   24.80
   0   1 -10    6.06    2.50
   0   1  -9  230.71    9.97
   0   1  -7   62.74    3.99
   0   1  -6    5.46    2.90
   0   1  -5  529.87   21.90
   0  -1  -2    3.89    1.48
   0  -1  -1   12.06    1.45
   0  -1   0    8.00    1.27
   0  -1   1    8.42    1.18
   0  -1   2    2.00    1.11
   0  -1   3  306.22   12.51
   0  -1   4    0.16    1.33
   0   1   5  475.30   16.49
   0  -1   5  367.02   15.88
   0  -1   6    1.92    1.44
   0   1   6    7.04    3.27
   0   1   7   46.83    3.97
   0   1   9  152.04    7.22
   0  -1  10    3.91    1.55
   0   1  10   -0.94    3.01
   0   1  11  421.63   19.86
   0  -1  11  511.34   19.60
   0  -1  12    4.06    1.62
   0   1  12    1.70    2.70
   0   1  13   21.75    2.95
   0  -1  13   25.58    1.99
   0  -1  14    1.93    1.65
   0   1  14    1.96    2.48
   0  -1  15    4.07    1.69
   0   1  15    3.38    2.28
   0  -1  16    0.75    1.68
   0   1  16   -0.47    2.10
   0  -1  17  319.33   10.70
   0   1  17  207.16   10.56
   0   1  18    4.87    1.76
   0   1  18    1.58    2.73
   0  -1  18    1.12    1.78
   0  -1  19    5.15    2.29
   0  -1  19    8.59    1.86
   0   1  19   10.61    3.15
   0   1  19    7.02    2.88
   0  -1  20    1.93    1.30
   0   1  20    0.87    2.85
   0  -1  20    1.76    1.21
   0   1  20    3.55    3.06
   0  -1  20    1.79    1.83
   0   1  20    2.20    4.53
   0  -1  20   -5.71    7.22
   0  -1  20    0.75    2.56
   0  -1  21    4.88    1.25
   0   1  21    2.82    3.04
   0  -1  21    2.91    1.88
   0  -1  21    2.45    2.84
   0  -1  21    5.39    1.34
   0   1  21    6.80    4.47
   0   1  21    2.20    2.86
   0  -1  22    6.90    1.35
   0   1  22    0.62    2.95
   0  -1  22    5.83    3.07
   0  -1  22    7.92    1.45
   0   1  22    6.91    3.18
   0   1  22   12.39    4.42
   0  -1  23  146.73    7.82
   0   1  23  162.11    7.88
   0   1  23  156.96    8.41
   0  -1  23  182.64    7.12
   0   1  23  159.76    8.10
   0   1  23  158.12    7.09
   0  -1  23  177.73    7.09
   0   1  24    6.99    2.81
   0  -1  24    4.71    1.37
   0   1  24    7.19    2.62
   0   1  24   11.00    4.23
   0   1  24    3.43    3.05
   0  -1  24    4.37    3.51
   0   1  24   -0.14    1.40
   0  -1  24    5.56    1.44
   0   1  25  488.21   19.54
   0   1  25  389.23   19.13
   0  -1  25  415.16   19.40
   0  -1  25  493.96   18.94
   0   1  25  498.92   19.71
   0  -1  25  496.18   18.96
   0   1  25  397.97   19.19
   0  -1  25  470.20   19.32
   0  -1  25  513.24   19.62
   0   1  25  473.13   18.97
   0  -1  26    7.89    2.63
   0   1  26    9.42    4.12
   0  -1  26    6.73    3.17
   0   1  26    5.19    2.59
   0  -1  26    6.35    1.50
   0  -1  26    6.87    2.15
   0   1  26    5.65    3.23
   0   1  26    4.49    1.54
   0   1  26    4.29    2.37
   0  -1  26    6.06    1.42
   0   1  27    9.72    2.25
   0  -1  27   16.03    2.84
   0   1  27   14.92    4.11
   0  -1  27   17.46    3.29
   0   1  27   12.10    2.52
   0  -1  27   12.21    1.63
   0  -1  27   13.53    1.56
   0   1  27   12.17    1.66
   0   1  27   12.30    3.34
   0   1  27   18.68    3.44
   0  -1  27   14.91    2.32
   0  -1  28    0.96    1.43
   0   1  28    1.91    2.13
   0   1  28    1.12    1.53
   0   1  28    2.59    2.33
   0  -1  28    2.11    1.52
   0   1  28   -0.37    3.35
   0  -1  28    2.55    2.18
   0   1  28    0.39    3.17
   0  -1  28    1.94    3.27
   0  -1  28    2.46    2.70
   0   1  28    1.74    4.09
   0  -1  29  229.28    9.48
   0  -1  29  199.69    9.01
   0   1  29  213.94    9.49
   0   1  29  158.94    8.66
   0  -1  29  210.78    8.50
   0   1  29  252.14    9.75
   0  -1  29  208.22    8.52
   0  -1  29  218.42    9.35
   0  -1  29  218.98    8.49
   0   1  29  199.87    8.57
   0   1  29  226.97    9.62
   0   1  29  157.26    8.72
   0   1  30    1.33    3.09
   0  -1  30    3.21    2.28
   0  -1  30    3.56    1.51
   0   1  30    2.45    1.87
   0  -1  30    4.17    2.81
   0  -1  30    1.10    1.54
   0   1  30    1.83    2.07
   0  -1  30    2.48    1.58
   0   1  30    2.15    3.45
   0   1  30    8.95    4.22
   0  -1  30   -1.13    3.38
   0   1  30    0.99    1.63
   0  -1  31   21.77    3.15
   0   1  31   18.22    1.90
   0   1  31   10.46    1.99
   0  -1  31   15.45    1.81
   0  -1  31   16.06    1.75
   0   1  31   11.10    2.16
   0  -1  31   17.93    1.78
   0   1  31   18.48    3.27
   0  -1  31   15.54    3.64
   0   1  31   16.35    3.82
   0  -1  32    0.30    1.55
   0   1  32    0.04    1.74
   0   1  32    0.82    1.74
   0  -1  32    0.16    1.62
   0   1  32    0.56    1.91
   0  -1  32    0.40    1.60
   0  -1  32    0.97    3.50
   0   1  32   -0.70    2.89
   0   1  32   -0.25    3.62
   0  -1  32   -0.83    2.94
   0  -1  33   18.88    3.38
   0   1  33   12.22    2.89
   0  -1  33   17.57    1.91
   0  -1  33   19.26    1.88
   0   1  33   13.41    3.90
   0  -1  33   16.66    3.86
   0   1  33   16.40    2.03
   0   1  33   17.58    3.17
   0  -1  33   17.88    1.89
   0   1  34    0.40    2.88
   0  -1  34    1.35    1.69
   0  -1  34   -0.14    3.26
   0  -1  34    2.40    1.70
   0   1  34    1.25    3.80
   0  -1  34    1.01    1.74
   0   1  34    0.22    1.87
   0  -1  34    2.28    3.81
   0   1  35   74.85    4.07
   0  -1  35   81.55    3.97
   0  -1  35   76.59    5.64
   0  -1  35   78.40    4.01
   0  -1  35   81.85    3.91
   0   1  35   75.18    5.65
   0   1  35   80.19    5.04
   0   1  36    0.71    2.99
   0  -1  36    1.86    1.81
   0  -1  36    1.39    1.91
   0   1  36   -0.23    1.97
   0  -1  36    1.17    1.79
   0  -1  36    1.84    4.16
   0   1  36   -2.46    4.12
   0  -1  36   -0.15    3.40
   0   1  37   53.26    3.46
   0  -1  37   61.06    5.48
   0  -1  37   60.93    3.27
   0   1  37   66.57    4.54
   0  -1  37   60.41    3.37
   0  -1  37   60.94    3.42
   0   1  37   56.35    5.20
   0   1  38    2.67    2.85
   0  -1  38   -0.14    2.02
   0   1  38   -0.33    4.08
   0   1  38   -0.80    2.03
   0  -1  38    1.78    1.93
   0  -1  38    3.83    3.40
   0  -1  38    2.17    4.44
   0   1  39   24.28    2.49
   0  -1  39   26.21    2.46
   0   1  39   30.59    3.37
   0  -1  39   26.45    2.55
   0   1  40    0.08    2.06
   0  -1  40    1.54    2.15
   0  -1  40    5.31    3.34
   0   1  40    1.24    2.79
   0  -1  40    2.14    2.05
   0   1  41    4.37    4.27
   0  -1  41    4.02    3.36
   0   1  41    8.94    2.88
   0  -1  41    1.50    4.97
   0   1  42   -0.55    4.18
   0  -1  42    1.60    5.00
   0  -1  42    2.80    3.34
   0   1  42    2.52    2.72
   0  -1  43   55.52    5.12
   0   1  43   51.76    5.15
   0  -1  43   56.98    3.45
   0  -1  43   54.50    3.54
   0  -1  43   63.49    3.70
   0  -1  43   65.63    4.84
   0  -1  43   50.95    5.89
   0  -1  44    1.54    3.94
   0   1  44    3.50    4.08
   0  -1  44    0.91    2.29
   0  -1  44    3.85    2.39
   0  -1  44    2.46    2.19
   0   1  45   68.63    5.38
   0  -1  45   64.89    3.76
   0  -1  45   78.01    3.97
   0  -1  45   70.75    5.28
   0  -1  45   59.62    3.82
   0  -1  46    0.52    2.28
   0  -1  46   -0.32    3.88
   0   1  46    0.23    3.97
   0  -1  46    2.82    2.27
   0  -1  46    3.58    2.16
   0  -1  47   46.95    4.54
   0   1  47   39.08    4.56
   0  -1  47   48.06    3.14
   0  -1  48    0.41    2.11
   0  -1  48    1.03    3.65
   0  -1  49   10.95    2.10
   0  -1  49    8.07    3.61
   0  -1  50    0.76    1.88
   0  -1  50    0.74    3.27
   0  -1  51    6.90    1.81
   0  -1  51    5.88    3.12
   0  -1  52    0.82    1.60
   0  -1  52    0.75    2.78
   0  -1  53   36.07    2.20
   0  -1  53   35.24    3.10
   0   2 -50   21.42    1.28
   0   2 -49    0.12    0.93
   0   2 -48   -0.09    1.03
   0   2 -47    0.92    1.14
   0   2 -46   11.59    1.38
   0   2 -45    3.93    1.34
   0   2 -44   93.61    4.23
   0   2 -43   -0.85    1.42
   0   2 -42   14.83    1.70
   0   2 -41    1.09    1.54
   0   2 -40   38.17    2.41
   0   2 -39    0.07    1.62
   0   2 -39   -7.66    6.88
   0   2 -38   26.67    2.10
   0   2 -38   25.49    7.22
   0   2 -37    5.35    7.01
   0   2 -36   48.12    8.08
   0   2 -35    3.19    7.42
   0   2 -34  473.62   23.04
   0   2 -33   19.70    8.17
   0   2 -32   15.35    8.16
   0   2 -31    4.46    8.25
   0   2 -30   39.48    8.90
   0   2 -29    3.50    8.10
   0   2 -28   53.65    8.55
   0   2 -27    9.47    7.72
   0   2 -26  425.26   20.78
   0   2 -25    2.66    6.84
   0   2 -24   24.47    7.00
   0   2 -23    5.30    6.69
   0   2 -22   87.07    8.40
   0   2 -21    7.94    6.06
   0   2 -20  274.95   14.20
   0   2 -19    5.00    2.38
   0   2 -18  349.79   14.84
   0   2 -17    6.10    2.55
   0   2 -17    3.02    1.02
   0   2 -16  375.76   15.84
   0   2 -16  456.13   16.56
   0   2 -15    3.35    2.73
   0   2 -15    3.60    1.04
   0   2 -14   55.39    2.67
   0   2 -14   77.37    4.22
   0   2 -13    2.57    2.93
   0   2 -13    2.11    1.01
   0   2 -12   65.04    3.07
   0   2 -12   90.54    4.52
   0   2 -11   -0.46    2.96
   0   2 -11    0.85    1.04
   0   2 -10   81.80    3.77
   0   2 -10  118.13    5.22
   0   2  -9    2.83    3.07
   0   2  -8  787.11   32.52
   0   2  -7    3.90    3.19
   0   2  -6  114.97    6.21
   0   2  -5    1.39    3.25
   0   2  -4  207.19    9.69
   0   2  -3    6.59    3.51
   0   2  -2  192.90    9.17
   0  -2  -1    1.09    2.02
   0   2  -1    1.51    3.58
   0   2   0  836.61   30.70
   0  -2   0  706.04   30.00
   0  -2   1    4.09    1.92
   0   2   1    1.76    3.63
   0   2   2  207.18    8.96
   0  -2   2  175.64    7.84
   0  -2   3    1.94    1.81
   0   2   3    6.70    3.74
   0   2   4  209.72    9.20
   0  -2   4  181.30    7.99
   0  -2   5   -0.16    1.68
   0   2   5    2.47    3.62
   0   2   6   95.03    6.25
   0  -2   6  108.18    4.84
   0  -2   7    1.21    1.67
   0   2   7   -2.21    3.71
   0   2   8  574.84   27.05
   0  -2   8  668.27   26.34
   0  -2   9    2.21    1.74
   0   2   9    4.15    3.72
   0  -2  10   97.05    4.43
   0   2  10   77.05    5.73
   0  -2  11    0.13    1.20
   0   2  11   -0.73    3.65
   0  -2  11    2.77    1.77
   0  -2  12   70.53    3.52
   0   2  12   80.70    3.62
   0  -2  12   88.38    3.72
   0  -2  12   77.02    3.95
   0  -2  12   90.27    3.77
   0   2  13   -0.79    3.70
   0  -2  13    2.31    1.24
   0   2  13    2.95    1.29
   0  -2  13    2.07    1.86
   0  -2  13    1.05    1.58
   0  -2  13    1.59    1.50
   0  -2  14   62.61    3.06
   0   2  14   65.55    3.13
   0  -2  14   73.03    3.25
   0  -2  14   63.15    3.60
   0  -2  14   72.38    3.29
   0   2  15    5.73    3.59
   0  -2  15    2.55    1.30
   0   2  15    2.40    1.27
   0  -2  15    2.77    1.64
   0  -2  15    1.86    1.55
   0  -2  15    2.35    1.96
   0  -2  16  379.33   16.34
   0  -2  16  416.13   16.42
   0   2  16  435.85   16.42
   0  -2  16  400.95   16.76
   0  -2  16  419.26   16.44
   0  -2  17    3.31    1.52
   0  -2  17    1.85    1.52
   0   2  17    3.10    1.31
   0  -2  17    1.60    1.35
   0  -2  17    2.81    1.61
   0   2  17    5.27    3.35
   0  -2  18  274.78   10.66
   0  -2  18  273.28   10.64
   0  -2  18  269.11   10.55
   0   2  19    0.50    3.12
   0  -2  19    5.93    1.42
   0  -2  19    5.21    1.59
   0  -2  19    3.39    1.68
   0  -2  19    3.46    1.77
   0  -2  20  221.63    9.15
   0  -2  20  228.42    9.24
   0  -2  20  241.18    9.81
   0  -2  20  229.48    9.26
   0   2  21    6.01    6.25
   0  -2  21    3.10    1.68
   0  -2  21    5.13    2.38
   0  -2  21    5.25    1.47
   0  -2  21    4.78    1.61
   0  -2  21    1.74    2.10
   0  -2  22   69.80    3.33
   0   2  22   47.65    6.94
   0  -2  22   75.13    3.50
   0  -2  22   68.28    4.17
   0  -2  22   55.59    3.87
   0  -2  22   76.65    3.47
   0  -2  23    3.98    1.66
   0  -2  23    4.06    1.72
   0  -2  23    6.46    2.45
   0   2  23    8.68    6.13
   0  -2  23    3.30    1.50
   0  -2  23    3.82    2.70
   0  -2  24   16.63    1.89
   0  -2  24   17.22    1.75
   0  -2  24   19.08    1.97
   0   2  24   18.89    6.09
   0  -2  24   17.98    2.72
   0  -2  24   14.43    3.10
   0   2  24   15.75    3.63
   0  -2  25    0.15    1.75
   0  -2  25    0.43    1.81
   0  -2  25    1.30    2.51
   0   2  25   -0.04    5.92
   0  -2  25    3.44    3.40
   0  -2  25   -0.47    1.57
   0   2  25    7.10    3.48
   0  -2  26  369.99   14.84
   0  -2  26  379.32   14.76
   0   2  26  307.50   16.33
   0  -2  26  365.34   14.86
   0  -2  26  410.77   15.59
   0  -2  26  299.54   15.24
   0   2  26  300.28   15.65
   0  -2  27    6.81    1.95
   0  -2  27   10.47    2.09
   0  -2  27    9.58    2.81
   0   2  27    3.32    5.78
   0  -2  27    7.37    3.79
   0   2  27    5.23    3.55
   0  -2  27    8.70    1.76
   0  -2  28   39.93    2.69
   0  -2  28   39.66    3.54
   0  -2  28   41.58    2.51
   0   2  28   34.02    4.17
   0   2  28   37.71    5.95
   0  -2  28   39.34    2.75
   0  -2  29    8.91    2.00
   0  -2  29    7.39    2.12
   0   2  29   11.53    5.59
   0   2  29    5.20    3.53
   0  -2  29    8.23    2.90
   0  -2  29    8.99    1.83
   0  -2  30   38.04    2.48
   0  -2  30   39.73    3.63
   0  -2  30   32.40    2.63
   0  -2  30   31.80    2.74
   0   2  30   38.39    5.84
   0  -2  31    1.05    1.84
   0  -2  31   -0.70    2.08
   0  -2  31    2.04    2.86
   0  -2  31    5.03    3.65
   0   2  31    1.91    5.28
   0  -2  31    0.27    2.18
   0  -2  32   21.57    2.20
   0  -2  32   23.69    3.41
   0  -2  32   15.45    3.88
   0  -2  32   19.36    2.41
   0  -2  32   19.85    2.52
   0  -2  33    8.00    2.05
   0  -2  33    5.89    2.32
   0  -2  33    5.60    3.25
   0  -2  33    5.39    3.82
   0   2  33    5.70    5.51
   0  -2  33    6.57    2.47
   0  -2  34  564.15   22.01
   0  -2  34  588.67   23.01
   0  -2  34  420.51   22.52
   0   2  34  666.76   23.30
   0  -2  34  518.25   22.13
   0  -2  34  524.17   22.11
   0  -2  35    3.31    2.32
   0  -2  35    3.88    2.45
   0  -2  35    1.28    3.23
   0  -2  35    3.59    2.07
   0   2  35    6.72    5.30
   0  -2  36   45.21    3.30
   0  -2  36   44.32    3.41
   0  -2  36   52.12    3.09
   0  -2  37    3.17    3.27
   0  -2  37   -0.09    3.91
   0  -2  37    2.60    2.36
   0  -2  37    3.38    2.51
   0  -2  38   34.26    3.80
   0  -2  38   14.59    4.22
   0  -2  39    3.72    4.00
   0  -2  39    2.97    2.08
   0  -2  39    1.37    3.23
   0  -2  40   46.82    4.12
   0  -2  40   38.33    3.08
   0  -2  40   37.72    2.77
   0  -2  40   37.20    3.19
   0  -2  41    2.54    4.18
   0  -2  41    1.37    2.34
   0  -2  41    0.79    2.04
   0  -2  41    0.74    2.51
   0  -2  42   18.38    2.20
   0  -2  42   16.42    2.52
   0  -2  43   -0.48    4.25
   0  -2  43    0.59    2.23
   0  -2  44   46.45    5.86
   0  -2  44  110.58    4.69
   0  -2  45    1.02    2.09
   0  -2  46    6.87    3.34
   0  -2  46   15.35    2.15
   0  -2  47    0.23    3.00
   0  -2  47    2.19    1.89
   0  -2  48    4.29    2.95
   0  -2  48    2.00    1.78
   0  -2  49   -0.19    2.86
   0  -2  49    1.45    1.62
   0  -2  50   22.95    1.87
   0  -2  50   19.72    2.86
   0  -2  51    1.73    1.34
   0   3 -34    7.90    7.86
   0   3 -33   29.39    8.51
   0   3 -32    0.46    8.28
   0   3 -31   23.52    8.92
   0   3 -30    4.79    9.34
   0   3 -29   31.28    9.40
   0   3 -28    8.75    8.83
   0   3 -27   11.52    8.68
   0   3 -26   12.72    8.19
   0   3 -25   78.99    9.91
   0   3 -24    5.40    7.88
   0   3 -23   58.25    8.97
   0   3 -22   -3.37    7.66
   0   3 -21   23.94    7.82
   0   3 -20   10.22    7.27
   0   3 -19  209.52    7.45
   0   3 -19  147.98   11.52
   0   3 -18    2.79    1.27
   0   3 -18   -1.68    3.06
   0   3 -17   19.79    4.01
   0   3 -17   57.49    2.63
   0   3 -16   -0.08    3.20
   0   3 -16    5.52    1.34
   0   3 -15   27.37    4.81
   0   3 -15   90.88    3.65
   0   3 -14   -3.98    3.33
   0   3 -14    3.87    1.30
   0   3 -13    6.93    3.57
   0   3 -13   22.52    1.67
   0   3 -12   -0.21    3.55
   0   3 -12   10.41    1.42
   0   3 -11   25.14    4.61
   0   3 -11   73.27    3.17
   0   3 -10   -3.83    3.57
   0   3 -10    1.11    1.28
   0   3  -9   15.75    3.84
   0   3  -9   30.49    1.89
   0   3  -8   -0.49    3.67
   0   3  -8    2.62    1.32
   0   3  -7   10.22    3.85
   0   3  -7   23.83    1.71
   0   3  -6    1.25    3.78
   0   3  -6    2.64    1.31
   0   3  -5  165.66    6.40
   0   3  -5   70.48    7.69
   0   3  -4   -1.08    3.80
   0   3  -4   -0.03    1.30
   0   3  -3  263.39    9.71
   0   3  -3  108.57   10.75
   0   3  -2   -5.13    4.06
   0   3  -2    5.83    1.41
   0  -3  -1  323.42   11.37
   0   3  -1  255.28   11.35
   0  -3   0    0.39    1.60
   0   3   0    1.55    1.37
   0  -3   1  306.85   11.25
   0   3   1  266.21   11.29
   0   3   2    7.22    1.49
   0  -3   2    8.49    1.67
   0  -3   3  289.05   11.16
   0   3   3  285.64   11.24
   0  -3   4    2.36    1.50
   0   3   4    0.38    1.41
   0  -3   5  180.27    7.50
   0   3   5  199.85    7.63
   0  -3   6    5.28    1.49
   0   3   6    3.60    1.47
   0  -3   7   29.96    1.91
   0   3   7   24.04    1.92
   0   3   8   -2.68    4.27
   0  -3   8    4.49    1.51
   0   3   8    6.12    6.33
   0   3   8    8.13    7.19
   0   3   8    4.28    1.52
   0  -3   9   36.23    2.16
   0   3   9   37.47    2.26
   0   3   9   35.49    6.68
   0   3   9   33.51    7.50
   0   3  10    2.53    4.26
   0  -3  10    2.68    1.49
   0   3  10    0.70    1.49
   0   3  11   86.81    3.86
   0  -3  11   84.61    3.75
   0   3  12   10.64    1.71
   0  -3  12   10.76    1.65
   0   3  13   27.63    2.02
   0  -3  13   20.43    1.91
   0   3  14    2.22    1.59
   0  -3  14    1.34    2.37
   0  -3  14    3.84    1.62
   0  -3  15   94.06    5.07
   0  -3  15   99.29    4.32
   0  -3  16    2.61    2.51
   0  -3  16    3.58    1.66
   0   3  16    4.13    1.67
   0  -3  17   53.08    3.75
   0  -3  17   57.11    2.95
   0  -3  18    1.01    2.46
   0  -3  18    1.87    1.70
   0   3  18   -1.97    4.13
   0   3  18    2.25    1.64
   0  -3  19  198.62   10.07
   0  -3  19  211.98    9.43
   0  -3  20    3.51    1.80
   0  -3  20    1.45    2.60
   0   3  21    5.81    7.73
   0  -3  21   13.77    2.84
   0  -3  21   15.18    1.96
   0   3  22   -1.75    7.42
   0  -3  22    2.24    1.83
   0  -3  22   -0.14    2.65
   0  -3  23   68.13    4.65
   0  -3  23   77.61    3.76
   0   3  24   -0.98    7.45
   0  -3  24    4.36    1.97
   0  -3  24    5.14    2.91
   0  -3  25   94.92    5.65
   0  -3  25  100.14    4.67
   0   3  26    5.26    7.07
   0  -3  26    3.33    2.10
   0  -3  26    2.32    3.01
   0   3  27   16.42    6.99
   0  -3  27   18.09    3.32
   0  -3  27   20.40    2.30
   0   3  28    2.46    6.62
   0  -3  28    1.17    2.04
   0  -3  28    0.88    3.02
   0   3  29   46.00    6.98
   0  -3  29   45.25    4.23
   0  -3  29   57.07    3.23
   0  -3  30    4.23    3.04
   0   3  30    2.21    6.14
   0  -3  30    5.60    2.12
   0  -3  31    6.39    3.70
   0  -3  31   36.59    3.68
   0  -3  32   -0.86    3.43
   0  -3  32    0.13    3.05
   0   3  33   36.64    5.79
   0  -3  33   36.64    3.66
   0  -3  34    2.03    2.13
   0  -3  34    1.76    3.33
   0   3  34    0.92    5.41
   0  -3  35   14.27    2.20
   0   3  35   10.82    5.29
   0  -3  36   -0.28    3.26
   0  -3  36    1.28    2.09
   0  -3  37   13.70    5.66
   0  -3  37  189.46    5.38
   0  -3  38   -0.09    3.27
   0  -3  38    4.94    2.08
   0  -3  39    7.31    1.98
   0  -3  39    8.80    2.06
   0  -3  40    2.28    1.85
   0  -3  40    2.43    1.97
   0  -3  41    6.70    1.85
   0  -3  41   13.36    2.01
   0  -3  42   -0.14    1.67
   0  -3  42    1.46    1.87
   0  -3  43   10.74    1.70
   0  -3  44    0.58    1.47
   0  -3  45    0.77    2.35
   0  -3  45    0.77    1.35
   0   4 -23   12.03    8.13
   0   4 -22   -0.48    8.01
   0   4 -21   -1.34    8.03
   0   4 -20   18.54    8.42
   0   4 -19   -2.71    7.63
   0   4 -19    1.12    2.74
   0   4 -19   13.39    1.71
   0   4 -18    6.09    7.92
   0   4 -18   -5.62    3.67
   0   4 -17   -3.50    8.22
   0   4 -16   14.25    8.32
   0   4 -15  -10.00    7.97
   0   4 -14   -1.65    7.95
   0   4 -13    4.07    6.86
   0   4 -13   -0.98    3.90
   0   4 -12   -6.09    6.83
   0   4 -12   11.63    1.74
   0   4 -12   -2.68    4.02
   0   4 -11   11.42    1.75
   0   4 -11   -4.66    4.15
   0   4 -10   55.71    2.65
   0   4 -10   -8.07    4.57
   0   4  -9    6.83    1.68
   0   4  -9   -2.52    4.17
   0   4  -8   89.44    3.47
   0   4  -8   -7.91    4.98
   0   4  -7    8.37    1.75
   0   4  -7   -1.96    4.04
   0   4  -6    6.26    1.74
   0   4  -6   -1.04    4.09
   0   4  -5    8.77    1.77
   0   4  -5   -4.26    4.17
   0   4  -4   21.32    1.97
   0   4  -4   -6.44    4.38
   0   4  -3    8.75    1.81
   0   4  -3   -2.64    4.30
   0   4  -2   69.76    3.10
   0   4  -2   -5.80    4.92
   0   4  -1    5.42    1.76
   0   4  -1   -3.74    4.39
   0   4   0   17.81    2.03
   0   4   0   -1.30    4.45
   0   4   1    4.52    1.81
   0   4   1   -0.65    4.40
   0   4   2   76.81    3.32
   0   4   2   -9.12    5.22
   0   4   3   11.76    1.93
   0   4   3   -7.63    4.64
   0   4   4   21.63    2.13
   0   4   4   -3.91    4.63
   0   4   5   11.91    1.96
   0   4   5   -2.78    4.54
   0  -4   6    3.90    2.26
   0   4   6   -1.28    4.53
   0  -4   7    2.05    2.20
   0   4   7    8.11    1.92
   0   4   7   -0.37    4.54
   0  -4   8   66.19    4.18
   0   4   8  101.89    4.24
   0   4   9   12.45    1.99
   0  -4   9    6.20    2.16
   0  -4  10   42.28    3.18
   0   4  10   64.56    3.22
   0   4  11   10.70    2.03
   0  -4  11    6.19    2.18
   0  -4  12    6.60    2.15
   0   4  12   14.22    2.09
   0   4  13   -5.80    4.75
   0  -4  13    5.92    2.16
   0  -4  14  110.26    5.21
   0   4  15   -0.23    4.67
   0  -4  15    9.49    2.22
   0  -4  16   83.28    4.28
   0   4  17    5.65    3.45
   0  -4  17    5.85    2.20
   0   4  18    6.71    3.44
   0   4  18   -4.68    4.60
   0   4  19   15.30    2.19
   0   4  22    7.01    6.84
   0  -4  22   12.75    2.21
   0   4  23    2.05    6.67
   0  -4  23    0.92    2.12
   0   4  24   15.19    6.33
   0  -4  24    8.98    2.21
   0   4  25    8.55    6.10
   0  -4  25    0.97    2.10
   0   4  26   25.27    5.99
   0  -4  26   16.90    2.29
   0   4  27    4.54    5.58
   0  -4  27    4.09    2.11
   0  -4  28  129.19    6.16
   0   4  28  169.21    8.42
   0   4  29   11.92    5.03
   0  -4  29    8.54    2.15
   0  -4  30   27.86    2.49
   0   4  30   39.87    5.02
   0   4  31    3.95    4.42
   0  -4  31    4.89    2.00
   0  -4  32   18.09    2.19
   0   4  32   23.79    4.39
   0   4  33    0.09    4.02
   0  -4  33    2.62    1.88
   0  -4  34    2.39    1.85
   0  -4  35    0.72    1.77
   0  -4  36    1.50    1.76
   0  -4  37    0.92    1.70
   0  -4  38   10.57    1.76
   0  -4  39    1.24    1.55
   0  -5 -19   -2.16    1.31
   0   5 -18   25.26    2.08
   0   5 -17    8.93    1.95
   0  -5 -17   -0.34    1.44
   0   5 -16   41.01    2.85
   0   5 -15   19.87    2.59
   0   5 -15   29.12    1.85
   0   5 -14    9.66    1.59
   0   5 -14   44.01    2.74
   0   5 -13    6.61    2.56
   0   5 -13   28.23    1.82
   0   5 -12   33.66    2.79
   0   5 -12    1.68    1.44
   0   5 -11   69.06    3.28
   0   5 -11   14.55    1.91
   0   5 -10   15.10    2.86
   0   5 -10   27.66    2.03
   0   5  -9    9.25    1.69
   0   5  -9   23.91    2.83
   0   5  -8   25.75    2.91
   0   5  -8   12.13    1.76
   0   5  -7    8.64    2.71
   0   5  -7   12.15    1.73
   0   5  -6    9.75    2.71
   0   5  -6    2.99    1.59
   0   5  -5    5.89    1.64
   0   5  -5    1.36    2.64
   0   5  -4    0.95    1.57
   0   5  -4    3.79    2.69
   0   5  -3    5.58    2.75
   0   5  -3    9.25    1.69
   0   5  -2    7.40    2.77
   0   5  -2    3.09    1.65
   0   5  -1    4.55    2.76
   0   5  -1    3.90    1.69
   0   5   0    1.67    1.65
   0   5   0    5.16    2.78
   0   5   1    2.77    1.68
   0   5   1    1.75    2.76
   0   5   2    0.83    1.66
   0   5   2    2.40    2.80
   0   5   3    8.47    1.73
   0   5   3    0.60    2.77
   0   5   4    8.01    2.82
   0   5   4    1.99    1.68
   0   5   5    2.89    2.84
   0   5   5    7.24    1.74
   0   5   6   19.49    3.01
   0   5   6    1.79    1.68
   0   5   7   10.77    1.83
   0   5   7   11.14    2.91
   0   5   8    7.38    2.89
   0   5   8    6.27    1.80
   0   5   9   24.95    3.09
   0   5   9    7.92    1.83
   0   5  10   12.31    2.97
   0   5  10   17.03    2.02
   0   5  11    6.43    1.82
   0   5  11    1.34    2.74
   0   5  12   20.60    2.91
   0   5  12    1.25    1.66
   0   5  13    4.44    2.67
   0   5  13   26.40    1.97
   0  -5  15    5.30    2.45
   0  -5  16   -0.72    2.31
   0  -5  17   -0.08    2.26
   0  -5  18    1.89    2.24
   0  -5  19    0.94    2.16
   0  -5  20   -0.56    2.12
   0  -5  21   11.50    2.19
   0  -5  22   -3.70    2.08
   0  -5  23    1.68    1.92
   0  -5  24   -0.69    1.94
   0  -5  25    1.07    1.87
   0  -5  26   -2.55    1.78
   1   0 -53    1.11    0.92
  -1   0 -53    1.18    1.04
  -1   0 -52   -0.03    1.18
   1   0 -52    0.37    1.04
   1   0 -51   -0.05    1.16
  -1   0 -51    0.30    1.30
   1   0 -50    0.04    1.25
  -1   0 -50   -0.20    1.38
  -1   0 -49    1.63    1.49
   1   0 -49    1.94    1.37
   1   0 -48    1.08    1.47
  -1   0 -48    1.35    1.55
   1   0 -47    0.37    1.52
   1   0 -46    0.30    1.56
   1   0 -45    0.54    1.61
   1   0 -44    0.41    1.67
  -1   0 -27    1.28    4.24
  -1   0 -26   -2.76    4.07
   1   0 -26   16.05    4.66
  -1   0 -25    1.16    4.01
   1   0 -25    0.85    4.33
  -1   0 -24   -1.45    4.07
   1   0 -24    8.67    4.39
  -1   0 -23   -1.28    4.05
   1   0 -23    0.20    4.22
   1   0 -22    0.91    4.12
  -1   0 -22   -4.52    4.11
  -1   0 -21   -1.17    4.07
   1   0 -21   -2.42    4.15
   1   0 -20    7.15    4.37
  -1   0 -20    0.37    4.09
   1   0 -19   -2.82    4.21
  -1   0 -19   -4.22    4.20
  -1   0 -18    1.20    4.34
   1   0 -18   36.50    5.26
   1   0 -17   -2.18    4.08
   1   0 -16    0.42    4.15
  -1   0 -16   -1.32    4.25
   1   0 -15   -2.23    4.18
  -1   0 -15   -0.53    4.55
   1   0 -14   -2.59    4.42
  -1   0 -14   -1.81    4.59
  -1   0 -13    4.83    4.46
   1   0 -13    5.19    4.56
  -1   0 -12   -0.51    4.07
   1   0 -12   -8.29    4.60
   1   0 -11    7.03    4.63
  -1   0 -11    1.23    3.79
   1   0 -10   -1.47    4.13
  -1   0 -10    1.37    3.56
   1   0  -9    0.33    0.67
   1   0  -9   -0.57    3.88
  -1   0  -9   -0.45    3.30
   1   0  -8   -0.42    0.63
   1   0  -8   -2.29    3.60
  -1   0  -8    0.73    2.80
   1   0  -7    1.73    0.65
   1   0  -7    3.61    3.40
   1   0  -6   -3.56    2.76
   1   0  -5    0.02    0.56
   1   0  -5    0.65    2.31
   1   0  -5   -0.83    1.16
   1   0  -4    0.39    0.59
   1   0  -4   -0.30    1.98
   1   0  -4   -0.29    0.98
   1   0  -3    0.06    0.53
   1   0  -3   -0.20    1.57
   1   0  -3    0.06    0.84
   1   0  -2    0.11    0.49
   1   0  -2   -0.24    1.21
   1   0  -2    0.00    0.76
   1   0  -1   -0.97    0.73
   1   0   1    2.11    0.50
   1   0   1    1.64    0.56
   1   0   2    0.02    0.55
   1   0   2    0.96    0.82
   1   0   2   -0.05    0.44
   1   0   3    0.38    0.59
   1   0   3    0.10    0.50
   1   0   3    0.98    0.88
   1   0   3   -0.37    0.58
   1   0   4    0.78    0.57
   1   0   4   -0.03    0.66
   1   0   4    0.49    1.01
   1   0   4    0.78    0.68
   1   0   5   -0.24    1.19
   1   0   5    0.09    0.89
   1   0   5    0.81    0.59
   1   0   6    0.05    1.11
   1   0   6   -0.68    0.63
   1   0   7    0.83    1.33
   1   0   7    1.97    0.68
   1   0   8   -1.13    1.58
   1   0   8    0.75    0.68
   1   0   9    0.47    1.72
   1   0   9    0.07    0.72
   1   0  10    1.80    1.83
   1   0  10    0.11    0.82
  -1   0  11    1.34    2.56
   1   0  11   -0.02    1.95
  -1   0  12   -1.56    2.65
   1   0  12   -0.61    2.05
  -1   0  13   -0.61    2.67
   1   0  13    0.62    2.11
   1   0  14   -0.28    2.11
  -1   0  14    0.68    2.66
   1   0  15    1.00    2.13
  -1   0  15   -0.12    2.64
  -1   0  16    1.92    2.73
   1   0  16   -0.46    2.09
   1   0  17    1.08    2.18
  -1   0  17   -0.36    2.76
   1   0  18   -2.56    2.29
  -1   0  18   45.95    3.64
   1   0  19    1.07    2.16
  -1   0  19    0.92    2.74
   1   0  20    3.40    2.13
  -1   0  20    8.05    3.01
   1   0  20    0.66    5.99
  -1   0  20   12.71    3.04
   1   0  20   -1.94    2.83
  -1   0  21    0.34    2.77
   1   0  21    2.02    2.19
  -1   0  21   -2.19    2.90
   1   0  21   -1.46    2.86
   1   0  21   -0.93    6.53
  -1   0  22    2.30    2.73
   1   0  22    4.76    2.28
   1   0  22   -3.13    2.99
   1   0  22   -3.62    7.28
  -1   0  22   -0.82    2.94
  -1   0  23    1.79    2.02
  -1   0  23    0.68    1.85
  -1   0  23    0.61    2.82
   1   0  23    0.10    2.25
   1   0  23   -1.23    3.01
   1   0  23   -6.64    7.96
  -1   0  23   -0.36    3.06
  -1   0  24   25.00    1.95
  -1   0  24   24.95    2.12
   1   0  24    0.05    1.34
   1   0  24    3.59    2.25
  -1   0  24   19.01    3.34
   1   0  24   -0.83    8.48
   1   0  24   -1.51    3.10
  -1   0  25   -0.30    1.86
   1   0  25    1.91    1.43
  -1   0  25    0.94    1.69
   1   0  25    1.10    1.29
   1   0  25    1.57    8.81
  -1   0  25   -0.69    3.20
   1   0  25    0.67    3.14
   1   0  26    0.50    1.41
   1   0  26    0.90    1.53
   1   0  26    3.27    8.80
  -1   0  26   35.38    3.67
   1   0  26   -0.38    3.25
   1   0  27    7.98    1.43
  -1   0  27    0.85    1.63
  -1   0  27   -0.97    2.62
   1   0  27   14.00    2.57
  -1   0  27    0.80    1.78
   1   0  27   -4.68    8.64
   1   0  27    6.16    1.54
  -1   0  27   -2.16    3.53
   1   0  27   -2.01    3.45
   1   0  28   -0.31    1.40
  -1   0  28   17.54    2.77
   1   0  28    0.83    2.37
   1   0  28    0.10    1.51
  -1   0  28   13.97    1.83
   1   0  28    0.64    3.44
  -1   0  28   10.84    3.70
  -1   0  28   14.16    1.66
   1   0  28   -0.62    2.54
  -1   0  29    1.52    1.71
   1   0  29   -0.37    1.48
   1   0  29   -1.84    3.56
  -1   0  29   -1.29    3.75
  -1   0  29   -0.58    2.54
   1   0  29    1.92    2.29
   1   0  29   -3.06    2.57
  -1   0  29    0.32    1.54
   1   0  29    0.44    1.34
   1   0  30    1.31    1.43
  -1   0  30   20.41    2.90
   1   0  30    0.03    2.38
  -1   0  30   15.68    1.87
   1   0  30    0.40    1.52
   1   0  30   -0.23    3.71
  -1   0  30   19.12    4.08
  -1   0  30   14.45    1.70
   1   0  30    1.53    2.64
  -1   0  31   -0.15    1.70
   1   0  31    0.54    1.55
  -1   0  31    1.02    4.09
   1   0  31    2.36    3.89
  -1   0  31    0.06    2.63
   1   0  31    0.86    2.35
   1   0  31   -2.42    2.72
   1   0  31    0.43    1.42
  -1   0  31   -0.54    1.56
   1   0  32   -0.63    1.56
  -1   0  32    1.43    1.73
  -1   0  32    0.17    4.30
   1   0  32   -4.08    4.10
   1   0  32    1.07    2.43
  -1   0  32    1.28    2.62
   1   0  32   -0.07    2.75
   1   0  32   -0.48    1.47
  -1   0  32    1.57    1.58
  -1   0  33    0.91    1.61
   1   0  33    0.39    1.50
   1   0  33    1.11    2.44
  -1   0  33    0.21    2.78
   1   0  33    0.34    1.59
  -1   0  33   -0.44    1.75
   1   0  33   -0.49    1.97
   1   0  33   -0.15    2.87
  -1   0  33   -2.48    4.46
   1   0  33    2.79    4.35
  -1   0  34    9.96    1.80
   1   0  34    0.87    1.53
  -1   0  34   21.54    3.26
   1   0  34    0.44    2.54
  -1   0  34    8.64    1.90
   1   0  34    0.07    1.64
   1   0  34   -0.79    2.02
   1   0  34   -1.80    3.00
   1   0  34   -1.21    4.52
  -1   0  34   14.68    4.80
  -1   0  35    2.74    4.72
   1   0  35   -4.61    4.76
   1   0  35    0.57    2.11
  -1   0  35    1.09    1.84
   1   0  35    0.17    1.67
  -1   0  35    0.25    3.63
  -1   0  35   -0.04    2.87
   1   0  35    2.15    2.60
  -1   0  35    1.51    1.70
   1   0  35    0.16    1.57
   1   0  35   -0.69    3.15
  -1   0  35   -4.57    3.24
   1   0  36    0.84    1.70
   1   0  36   -0.74    2.81
   1   0  36    1.59    4.99
  -1   0  36   30.37    2.14
   1   0  36   -2.48    3.98
  -1   0  36   29.99    2.26
   1   0  36    0.26    1.79
  -1   0  36   56.38    3.73
   1   0  36    2.38    3.33
  -1   0  36   38.32    4.34
   1   0  36    0.68    2.26
  -1   0  36   57.04    5.72
  -1   0  37    1.20    1.74
   1   0  37   -0.81    1.65
  -1   0  37    1.12    2.80
   1   0  37    2.64    2.74
   1   0  37   -3.20    4.04
  -1   0  37   -2.82    3.86
  -1   0  37    2.66    1.91
   1   0  37    1.12    1.71
   1   0  37    0.96    5.15
   1   0  37    0.85    3.22
  -1   0  37    0.23    3.29
  -1   0  37    2.88    2.20
   1   0  37    1.88    2.24
   1   0  38   -1.12    1.67
  -1   0  38    1.02    1.77
  -1   0  38    2.72    2.87
  -1   0  38    1.52    3.90
   1   0  38   -0.04    4.02
   1   0  38    2.13    1.73
  -1   0  38    1.65    1.89
   1   0  38    0.86    5.23
  -1   0  38    2.10    3.38
   1   0  38   -1.39    3.17
   1   0  38   -1.87    2.26
  -1   0  38    2.15    2.18
  -1   0  39    0.08    1.73
   1   0  39   -0.27    1.69
  -1   0  39    1.27    2.80
  -1   0  39    2.21    4.00
   1   0  39    1.71    4.12
  -1   0  39    0.21    1.84
   1   0  39    0.87    1.76
   1   0  39    0.88    5.33
  -1   0  39    0.47    2.20
   1   0  39    0.89    2.30
  -1   0  39   -3.63    3.46
   1   0  39    3.89    3.19
  -1   0  40    2.01    3.53
   1   0  40    1.73    3.12
  -1   0  40    4.45    2.93
  -1   0  40    2.57    1.79
  -1   0  40    2.18    1.89
  -1   0  40    2.86    2.26
   1   0  40   -0.85    2.36
  -1   0  41    0.50    3.40
   1   0  41    3.21    3.18
  -1   0  41    0.37    2.75
  -1   0  41   -0.17    1.77
  -1   0  41   -1.03    2.22
   1   0  41    0.41    2.39
  -1   0  41    0.63    1.86
  -1   0  42    9.90    3.59
   1   0  42   -1.43    3.22
   1   0  42   -0.55    4.48
  -1   0  42    5.42    4.30
  -1   0  43    1.64    4.24
   1   0  43    0.62    4.44
  -1   0  43    0.17    1.75
  -1   0  43   -1.01    1.85
   1   0  43    1.38    3.20
  -1   0  43    3.83    3.29
  -1   0  44    1.45    1.78
   1   0  44   -1.49    2.33
  -1   0  44    1.03    2.22
  -1   0  44    1.02    4.21
   1   0  44    1.22    4.37
  -1   0  44    1.25    1.85
   1   0  45    1.08    2.33
  -1   0  45   -0.28    2.16
  -1   0  45   -1.30    4.04
   1   0  45    1.60    4.32
   1   0  46   -0.14    2.27
  -1   0  46    1.91    2.15
  -1   0  46    0.27    3.94
   1   0  46   -2.07    4.19
  -1   0  47    0.15    2.02
   1   0  47    0.39    2.19
   1   0  47   -0.68    4.02
  -1   0  47   -3.25    3.83
   1   0  48   -0.26    2.15
  -1   0  48    0.03    3.69
   1   0  48    1.37    3.89
   1   0  49    1.38    2.02
  -1   0  49    0.08    3.49
   1   0  49   -3.33    3.69
   1   0  50    0.51    2.00
   1   0  50    0.58    3.51
  -1   0  50    1.27    3.33
  -1   0  51   -0.47    3.13
   1   0  51    1.85    3.32
   1   0  52    1.10    3.09
  -1   0  52    2.41    2.93
  -1   0  53   -0.24    2.64
   1   0  53   -1.05    2.82
  -1   1 -53    4.96    0.97
   1   1 -53    5.85    0.92
   1   1 -52    3.87    1.01
  -1   1 -52    4.53    1.09
  -1   1 -51    3.93    1.22
   1   1 -51    5.27    1.13
  -1  -1 -50    3.77    1.13
   1   1 -50    4.25    1.22
  -1   1 -50    2.85    1.30
   1  -1 -49    7.88    1.16
  -1   1 -49    8.67    1.48
   1   1 -49    9.89    1.38
  -1  -1 -49    6.99    1.31
  -1  -1 -48   11.46    1.49
   1  -1 -48    9.81    1.33
   1   1 -48   12.47    1.51
  -1   1 -48   11.92    1.60
   1  -1 -47    4.00    1.30
  -1  -1 -47    1.78    1.43
   1   1 -47    2.58    1.46
  -1   1 -47    2.19    1.56
  -1  -1 -46    2.49    1.50
   1   1 -46    3.81    1.55
  -1   1 -46    3.20    1.62
   1  -1 -46    3.40    1.40
   1   1 -45    5.79    1.65
   1  -1 -45    4.58    1.51
   1   1 -44    3.81    1.64
   1  -1 -44    2.58    1.52
   1   1 -43    2.84    1.67
   1  -1 -43    1.02    1.55
   1   1 -42    4.22    1.73
   1  -1 -42    1.93    1.57
   1   1 -36   20.59    6.58
   1   1 -35   26.56    6.64
  -1   1 -35   21.87    6.48
   1   1 -34   28.25    6.51
  -1   1 -34   20.85    6.36
  -1   1 -33   13.65    6.28
   1   1 -33   10.87    6.14
   1   1 -32    6.70    5.99
  -1   1 -32    3.10    6.13
   1   1 -31   14.41    6.00
  -1   1 -31   16.62    6.45
   1   1 -30   36.43    6.39
  -1   1 -30   23.15    6.50
   1   1 -29   10.99    6.10
  -1   1 -29    7.19    6.48
  -1   1 -28   22.29    6.83
   1   1 -28   23.33    6.28
   1   1 -27   13.75    6.18
  -1   1 -27   25.38    6.97
  -1   1 -26   26.10    7.02
   1   1 -26   32.05    6.58
   1   1 -25   90.05    8.21
  -1   1 -22  124.68    8.71
   1   1 -21  109.18    8.18
  -1   1 -21   99.40    7.96
   1   1 -20   60.19    6.67
  -1   1 -20   61.51    6.69
  -1   1 -19   63.49    6.61
   1   1 -19   90.52    7.19
  -1   1 -18   37.53    2.51
   1   1 -18   46.87    2.42
   1   1 -18   43.86    6.09
   1   1 -17   58.69    2.98
  -1   1 -17   48.31    3.07
  -1   1 -16    3.58    1.93
   1   1 -16    3.85    1.61
   1   1 -16    6.03    5.49
   1   1 -15   63.19    3.34
  -1   1 -15   68.69    3.63
   1   1 -15   75.83    6.47
   1   1 -14  160.30    7.11
  -1   1 -14  171.02    7.34
   1   1 -14  168.57    9.40
   1   1 -13  294.90   12.72
  -1   1 -13  321.52   12.94
   1   1 -13  316.66   14.47
   1   1 -12  333.10   13.83
   1   1 -11   48.17    3.14
   1   1 -10    8.24    2.33
   1   1  -9   44.31    3.19
   1   1  -8  162.16    7.31
   1   1  -7   60.30    3.75
   1   1  -6  100.02    5.06
   1   1  -5  135.95    6.37
   1   1  -4  290.22   12.31
   1   1  -3   90.89    4.80
   1   1  -2  190.89    7.94
   1  -1  -2  178.91    7.51
  -1  -1  -2  172.67    7.21
   1  -1  -1  495.08   18.78
  -1  -1  -1  434.17   18.59
  -1  -1   0   29.37    1.58
   1   1   0   36.42    3.31
   1  -1   0   38.66    2.24
  -1  -1   1  396.52   17.59
   1  -1   1  460.23   17.72
   1  -1   2  160.00    6.39
  -1  -1   2  136.78    6.25
   1   1   3   91.87    4.49
   1  -1   3   70.85    3.45
   1   1   4  282.16   10.87
   1  -1   4  239.77   10.31
   1   1   5  133.50    5.87
   1  -1   5  111.92    5.09
   1   1   6   88.24    4.84
   1  -1   6   85.72    4.00
   1   1   7   53.76    3.73
   1  -1   7   45.12    2.74
  -1  -1   7   50.36    2.55
   1   1   8  151.14    6.93
  -1  -1   8  149.57    6.29
   1  -1   8  143.22    6.43
   1   1   9   44.66    3.47
  -1  -1   9   42.32    2.37
   1  -1   9   37.85    2.60
   1   1  10    8.77    2.77
   1  -1  10    5.37    1.83
  -1  -1  10    4.03    1.57
   1   1  11   37.96    3.21
  -1  -1  11   40.81    2.45
   1  -1  11   40.44    2.70
   1   1  12  289.28   12.92
  -1  -1  12  326.22   12.74
   1  -1  12  299.23   12.85
   1   1  13  271.89   10.65
   1  -1  13  279.94   10.63
  -1  -1  13  294.35   10.51
   1   1  14  150.43    6.09
   1  -1  14  150.11    6.07
  -1  -1  14  157.72    5.92
   1   1  15   62.23    3.22
  -1  -1  15   61.06    2.99
   1  -1  15   60.27    3.23
  -1  -1  16    1.12    1.74
   1  -1  16    1.31    1.71
   1   1  16    1.75    2.74
   1   1  16    4.47    1.96
  -1   1  16    0.76    2.48
   1  -1  16    2.06    2.00
   1   1  17   46.72    2.79
  -1   1  17   37.26    3.42
   1   1  17   42.83    3.44
   1  -1  17   40.36    2.66
  -1  -1  17   51.99    2.72
   1  -1  17   48.07    2.96
   1   1  18   28.99    3.18
  -1   1  18   26.06    3.14
   1   1  18   24.51    3.12
   1   1  18   35.00    2.21
   1   1  18   24.75    3.95
   1  -1  18   28.41    2.26
   1  -1  18   32.35    2.62
  -1  -1  18   30.40    2.31
   1   1  19   42.07    4.62
   1   1  19   68.85    9.02
   1   1  19   55.29    3.99
  -1   1  19   48.15    3.94
   1   1  19   49.63    3.90
   1  -1  19   62.79    3.16
   1  -1  19   60.34    3.56
  -1  -1  19   64.19    3.30
   1  -1  19   57.23    3.26
   1   1  19   60.43    3.01
  -1   1  20   36.46    3.52
   1   1  20   34.20    3.48
   1  -1  20   37.54    6.99
   1   1  20   34.73    4.35
   1   1  20   46.88    8.56
  -1  -1  20   41.79    3.66
   1  -1  20   43.20    2.77
  -1  -1  20   47.88    2.80
   1  -1  20   42.77    2.75
   1  -1  20   43.50    3.09
   1  -1  20   37.24    2.18
  -1  -1  20   41.68    2.21
   1   1  20   49.49    3.57
   1   1  20   48.57    4.86
  -1   1  20   36.34    5.22
  -1  -1  20   46.97    2.29
   1  -1  20   37.25    2.21
   1   1  21   69.06    4.76
  -1   1  21   70.18    4.79
   1   1  21   72.05    5.50
   1  -1  21   77.30    4.22
  -1  -1  21   90.63    4.29
   1  -1  21   88.29    4.55
  -1  -1  21   91.05    3.79
   1  -1  21   82.57    3.76
   1   1  21   83.91    4.90
  -1   1  21   79.55    5.29
   1   1  21   70.55    9.49
   1  -1  21   55.86    8.17
   1  -1  21   89.21    4.37
  -1  -1  21   81.22    4.86
  -1  -1  21   96.08    3.84
   1  -1  21   79.60    3.78
   1   1  21   76.38    5.71
  -1   1  21   72.55    5.92
  -1  -1  22  115.61    4.50
   1  -1  22   98.47    4.46
   1   1  22   87.57    5.44
  -1   1  22   85.09    5.44
  -1  -1  22  116.95    4.54
  -1   1  22   97.12    6.46
   1   1  22  106.86    6.29
   1  -1  22   99.28    4.48
   1  -1  22   72.21    9.25
   1   1  22  107.60    9.68
   1   1  22  106.61    5.53
  -1   1  22   97.06    5.90
  -1  -1  22   92.18    5.56
   1  -1  22  103.49    5.07
   1   1  22   90.96    4.50
  -1  -1  23   89.54    3.31
   1  -1  23   60.36    3.22
   1   1  23   47.77    4.41
  -1   1  23   60.41    4.49
   1  -1  23   62.86    3.21
   1  -1  23   44.07    9.00
  -1   1  23   82.80    4.55
   1   1  23   55.48    3.31
  -1   1  23   79.26    4.76
   1  -1  23   60.93    4.15
   1   1  23   73.72    4.52
  -1  -1  23   87.31    3.35
   1   1  23   73.21    5.27
   1  -1  23   61.94    3.27
  -1   1  23   85.26    5.68
  -1   1  24   52.71    4.28
  -1   1  24   50.85    2.78
   1  -1  24   51.08    2.77
   1  -1  24   66.96    3.83
  -1   1  24   55.48    5.22
   1  -1  24   52.30    2.80
  -1  -1  24   67.05    2.89
   1   1  24   67.04    4.98
   1   1  24   48.61    2.86
   1  -1  24   53.34    2.77
  -1  -1  24   64.09    2.81
  -1  -1  24   72.26    4.00
   1  -1  24   47.32    8.76
  -1   1  24   50.59    4.05
   1  -1  24   55.35    4.03
   1   1  24   55.79    4.15
   1   1  24   43.21    4.09
  -1   1  24   53.86    4.19
  -1  -1  25  117.16    4.58
   1  -1  25   31.50    8.82
  -1   1  25   47.14    3.07
   1  -1  25   51.04    3.06
  -1  -1  25   94.25    3.94
   1  -1  25   59.33    4.09
  -1   1  25  131.90    5.58
  -1  -1  25  106.00    3.29
   1  -1  25   55.76    3.11
   1   1  25   71.92    5.16
  -1   1  25   52.11    4.41
   1   1  25   38.16    4.33
   1  -1  25   40.87    4.40
  -1   1  25  111.78    4.30
  -1   1  25  113.90    4.54
   1   1  25   44.33    3.51
   1  -1  25   54.96    3.07
   1   1  25   41.11    3.35
   1   1  25   35.95    3.11
   1  -1  26   20.59    3.95
  -1   1  26   19.35    1.78
  -1  -1  26   26.27    3.30
   1  -1  26   21.00    1.78
   1  -1  26   20.36    2.92
  -1  -1  26   24.91    2.49
  -1   1  26   25.08    3.04
   1  -1  26   22.32    1.83
  -1   1  26   24.98    4.33
   1   1  26   29.33    4.21
  -1  -1  26   27.37    1.89
   1   1  26   19.55    3.46
  -1   1  26   20.88    3.50
  -1   1  26   24.31    3.78
  -1   1  26   21.14    3.28
   1   1  26   18.67    1.91
   1  -1  26   20.18    1.76
  -1  -1  26   27.44    1.81
  -1  -1  27   10.67    3.12
  -1   1  27    9.59    3.51
  -1  -1  27   10.01    2.26
   1   1  27   12.15    3.00
   1  -1  27   10.06    3.94
   1  -1  27   18.49    2.90
   1  -1  27   15.63    1.65
  -1   1  27    9.44    4.16
   1   1  27   23.97    4.29
  -1   1  27    6.87    3.37
   1   1  27    5.10    3.41
  -1  -1  27   10.84    1.61
   1  -1  27   12.08    1.58
  -1   1  27    8.52    2.96
   1  -1  27   15.33    1.58
  -1  -1  27   10.21    1.53
  -1   1  27   11.47    2.72
  -1   1  27    8.37    1.55
   1   1  27    5.71    1.68
   1  -1  28   13.54    1.61
  -1  -1  28   15.63    1.65
  -1   1  28   17.08    3.49
   1   1  28   14.35    3.56
  -1   1  28   10.88    2.92
  -1   1  28    9.44    2.69
   1  -1  28   13.60    1.65
  -1  -1  28   17.63    2.43
   1  -1  28   18.63    2.99
   1   1  28   12.11    1.81
  -1   1  28   12.71    1.68
   1   1  28   20.51    3.03
  -1   1  28   17.34    3.72
   1  -1  28   15.89    3.56
  -1  -1  28   16.90    3.32
  -1   1  28   19.07    4.15
   1  -1  28   13.78    1.70
   1   1  28   23.60    4.27
  -1  -1  28   15.60    1.75
  -1   1  29   25.62    2.67
  -1  -1  29   19.52    1.68
   1   1  29    2.22    3.45
  -1   1  29   11.13    3.48
   1  -1  29    1.28    1.55
   1  -1  29    3.32    1.51
  -1  -1  29   20.76    3.39
   1  -1  29    2.08    3.41
  -1   1  29    7.56    1.63
   1   1  29    0.44    1.72
   1   1  29    3.06    4.15
  -1   1  29   50.73    4.52
  -1  -1  29   20.75    1.78
  -1   1  29   20.50    2.77
   1  -1  29    2.01    1.56
  -1   1  29   29.45    3.81
   1   1  29    3.45    2.77
   1  -1  29    7.36    2.92
   1   1  29    3.06    2.31
  -1  -1  29   23.89    2.57
   1   1  30   20.79    3.87
  -1   1  30   23.59    3.82
   1   1  30   23.69    2.13
  -1   1  30   36.40    4.38
  -1  -1  30   26.17    2.05
   1  -1  30   24.84    2.03
   1  -1  30   27.53    3.82
  -1  -1  30   28.84    3.58
   1  -1  30   26.23    1.97
  -1   1  30   23.26    2.03
   1   1  30   25.51    3.15
  -1   1  30   29.17    3.94
   1  -1  30   32.66    3.42
  -1  -1  30   28.38    2.76
  -1  -1  30   31.19    3.38
  -1  -1  30   27.83    1.99
  -1   1  30   22.74    2.67
   1  -1  30   24.57    1.97
  -1   1  30   24.94    2.87
   1  -1  31   11.92    3.71
   1   1  31   12.85    1.93
  -1   1  31   12.88    2.56
   1  -1  31   13.64    1.80
  -1   1  31   26.17    4.32
  -1  -1  31   16.79    1.85
   1  -1  31   13.42    1.74
  -1  -1  31   14.63    1.74
   1  -1  31   17.74    3.23
  -1  -1  31   19.93    3.20
   1   1  31   12.60    3.75
  -1   1  31   17.17    3.81
   1   1  31   15.22    2.89
  -1   1  31   14.78    3.60
  -1  -1  31   13.69    2.56
  -1   1  31   15.07    1.82
   1  -1  31   13.98    1.74
  -1  -1  31   14.61    3.52
  -1   1  31   12.53    2.36
   1  -1  32    7.42    1.66
  -1  -1  32    6.20    3.58
  -1  -1  32    7.59    1.75
   1  -1  32    7.33    1.76
  -1   1  32    8.01    2.29
  -1  -1  32    7.89    1.65
  -1   1  32    7.07    2.08
   1  -1  32    7.88    1.68
   1  -1  32    8.35    3.75
  -1   1  32    7.71    3.74
   1   1  32    5.03    3.71
  -1   1  32    5.45    1.73
   1   1  32    5.12    1.84
  -1   1  32    7.57    3.45
  -1  -1  32    9.20    2.47
   1   1  32   10.77    2.74
  -1  -1  32    9.56    3.11
   1  -1  32   10.61    3.13
  -1   1  33    9.63    2.28
  -1  -1  33    9.60    1.82
   1   1  33    4.29    1.96
  -1   1  33    7.17    1.83
  -1  -1  33   11.74    1.82
  -1   1  33    8.04    2.07
   1  -1  33   12.83    1.85
  -1  -1  33    8.71    1.75
   1  -1  33   12.29    3.96
  -1  -1  33    9.42    3.69
   1  -1  33   14.24    1.83
  -1   1  33    9.74    3.83
   1   1  33    9.76    3.94
   1  -1  33   13.75    1.96
  -1  -1  33   12.28    3.27
   1  -1  33   18.24    3.43
  -1  -1  33   12.65    2.65
  -1   1  33   11.47    3.50
   1   1  33    8.96    2.88
  -1   1  34   15.54    2.32
  -1  -1  34   18.65    2.01
   1  -1  34   16.30    2.08
  -1  -1  34   17.63    1.95
   1  -1  34   17.09    2.00
  -1   1  34   16.16    2.15
   1  -1  34   15.01    4.07
  -1  -1  34   19.53    3.97
   1  -1  34   20.23    1.98
  -1  -1  34   23.16    2.00
   1   1  34   14.38    2.18
   1   1  34   13.42    4.09
  -1   1  34   12.65    3.93
   1  -1  34   22.48    3.58
  -1  -1  34   24.84    3.60
  -1   1  34   15.63    2.05
  -1   1  34   18.66    3.44
   1   1  34   21.87    3.11
   1   1  35   17.62    2.32
  -1   1  35   19.78    2.24
  -1  -1  35   24.06    4.29
   1  -1  35   18.63    4.32
  -1   1  35   18.94    2.30
  -1  -1  35   29.08    3.79
   1  -1  35   25.89    3.66
  -1  -1  35   22.81    2.16
   1  -1  35   19.67    2.25
   1   1  35   16.24    4.28
  -1   1  35   19.53    4.26
  -1   1  35   18.71    2.15
   1  -1  35   21.73    2.18
  -1  -1  35   21.79    2.09
  -1  -1  35   26.27    2.11
   1  -1  35   21.01    2.10
  -1   1  35   26.21    3.63
   1   1  35   24.32    3.20
  -1  -1  36   17.75    4.40
   1  -1  36   18.03    4.37
   1   1  36   19.25    3.07
  -1   1  36   21.64    3.48
  -1   1  36   17.43    2.20
   1   1  36   18.83    2.36
   1  -1  36   28.05    3.72
  -1  -1  36   28.45    3.86
   1  -1  36   19.61    2.32
  -1  -1  36   21.23    2.16
  -1   1  36   16.85    2.22
  -1   1  36   19.49    4.18
   1   1  36   16.40    4.32
  -1  -1  36   22.49    2.08
   1  -1  36   18.45    2.20
  -1   1  36   18.19    2.08
   1  -1  36   20.26    2.11
  -1  -1  36   21.11    2.07
  -1   1  37   53.97    3.38
   1   1  37   53.45    3.52
  -1   1  37   66.22    4.66
  -1  -1  37   61.62    3.38
   1  -1  37   57.62    3.51
  -1  -1  37   57.14    5.48
   1  -1  37   58.18    5.41
   1  -1  37   74.81    4.87
   1   1  37   59.90    4.27
  -1  -1  37   86.48    5.28
   1   1  37   60.29    5.29
  -1  -1  37   66.74    3.29
  -1  -1  37   62.29    3.34
   1  -1  37   59.00    3.45
  -1   1  37   52.28    5.13
   1  -1  38   41.82    2.89
  -1  -1  38   44.96    2.80
  -1   1  38   44.13    4.10
  -1  -1  38   44.96    2.88
   1  -1  38   40.03    2.98
  -1  -1  38   58.18    4.60
   1   1  38   45.58    3.71
   1  -1  38   50.13    4.34
  -1  -1  38   37.00    5.18
   1  -1  38   43.17    5.23
  -1   1  38   35.60    2.82
   1   1  38   38.87    2.99
  -1  -1  38   47.78    2.72
   1   1  38   38.55    4.85
  -1   1  38   39.74    4.78
   1  -1  39    9.81    2.17
  -1  -1  39    9.46    1.93
  -1  -1  39    9.01    2.04
  -1   1  39    8.09    3.10
   1   1  39    6.08    2.80
   1  -1  39   10.27    2.58
   1   1  39    8.18    2.23
   1  -1  39    9.13    2.27
  -1  -1  39   10.90    2.14
  -1  -1  39   10.44    3.62
   1  -1  39   12.49    3.52
   1  -1  40   36.93    3.04
   1  -1  40   23.09    2.65
  -1  -1  40   28.72    2.54
   1  -1  40   27.47    3.95
  -1  -1  40   35.10    4.03
  -1   1  40   28.61    3.47
   1   1  40   27.16    3.25
  -1  -1  40   29.15    2.46
   1  -1  40   28.81    2.60
   1   1  40   22.69    2.61
   1  -1  41   22.77    5.27
  -1  -1  41   21.96    5.22
   1   1  41   23.73    4.65
  -1   1  41   22.84    4.53
   1  -1  41   30.72    4.03
  -1  -1  41   33.18    4.00
   1   1  41   24.03    3.17
  -1   1  41   23.66    3.38
  -1  -1  42    1.49    4.83
   1  -1  42    6.93    5.10
   1   1  42   -2.13    4.23
  -1   1  42    1.96    4.09
   1  -1  42    2.89    2.20
   1   1  42    1.76    2.21
   1  -1  42    3.92    2.35
  -1   1  42    3.76    2.82
   1  -1  42    7.67    3.46
  -1  -1  42    6.57    3.31
   1  -1  43    0.98    2.34
  -1  -1  43    2.11    2.17
   1  -1  43   -0.13    5.15
   1   1  43   -1.06    2.21
  -1  -1  43    2.03    3.95
  -1   1  43    1.50    4.09
   1   1  43    3.00    4.22
   1  -1  43    3.79    3.46
  -1  -1  43    0.70    3.30
   1  -1  43    1.72    2.45
  -1  -1  43    0.75    2.38
   1  -1  43    3.19    2.23
  -1  -1  43    2.26    2.05
   1  -1  44    4.21    2.24
  -1  -1  44    4.28    2.09
   1  -1  44    5.93    2.40
  -1  -1  44    4.41    2.22
   1  -1  44    6.62    5.19
   1  -1  44    8.83    2.44
  -1  -1  44    5.97    2.36
   1  -1  44    4.42    4.11
  -1  -1  44    6.61    3.90
  -1   1  44    7.59    4.07
   1   1  44    7.28    4.14
  -1  -1  45    3.86    2.09
  -1  -1  45    9.20    3.87
   1   1  45    5.57    4.08
  -1   1  45    4.92    4.02
   1  -1  45    2.90    3.98
   1  -1  45    3.52    2.43
  -1  -1  45    5.09    2.29
  -1  -1  45    3.82    2.22
  -1  -1  46    3.29    2.07
  -1   1  46    1.81    3.86
  -1  -1  46    2.71    3.84
   1  -1  46    0.29    3.95
   1   1  46   -0.33    4.00
   1  -1  46    4.58    2.34
  -1  -1  46    5.35    2.22
  -1  -1  46    1.26    2.18
  -1  -1  47    1.67    2.09
  -1   1  47   -0.43    3.75
   1  -1  47    0.63    3.91
  -1  -1  47    5.03    3.78
   1   1  47    4.52    3.86
  -1  -1  47    0.77    2.19
   1  -1  47   -1.15    2.24
  -1  -1  47    2.47    2.14
  -1  -1  48   14.22    2.22
   1  -1  48   16.03    2.33
  -1  -1  48   13.52    3.73
   1  -1  48   17.00    3.97
  -1  -1  49   11.97    2.07
   1  -1  49   11.35    2.18
  -1  -1  49   12.21    3.45
   1  -1  49   11.22    3.71
  -1  -1  50    3.77    1.83
   1  -1  50    3.81    1.98
   1  -1  50    0.66    3.39
  -1  -1  50    5.61    3.16
   1  -1  51    4.01    1.86
  -1  -1  51    2.70    1.70
  -1  -1  51    3.23    2.92
   1  -1  51    4.51    3.14
  -1  -1  52    4.12    1.58
   1  -1  52    4.75    1.65
  -1  -1  52    3.03    2.64
   1  -1  52    4.18    2.86
   1  -1  53    5.92    1.58
   1  -1  53    3.13    2.52
   1   2 -50   20.01    1.23
  -1   2 -49    4.54    1.01
   1   2 -49    4.14    0.95
   1   2 -48    2.35    1.00
  -1   2 -48    1.65    1.08
  -1   2 -47   11.83    1.31
   1   2 -47   11.03    1.23
  -1   2 -46    7.22    1.32
   1   2 -46    6.95    1.26
  -1   2 -45   12.39    1.53
   1   2 -45   13.56    1.43
   1   2 -44    8.47    1.42
  -1   2 -44    8.96    1.52
   1   2 -43    3.40    1.40
  -1   2 -43    3.51    1.51
   1   2 -42    4.91    1.49
  -1   2 -42    5.91    1.58
   1   2 -41    9.74    1.62
  -1   2 -41    9.71    1.68
   1   2 -40    5.04    1.59
  -1   2 -40    1.68    1.61
  -1   2 -39   22.97    2.00
   1   2 -39   23.06    1.97
  -1   2 -38   24.67    7.34
   1   2 -38   37.12    7.33
   1   2 -38   33.77    2.31
   1   2 -37   22.17    7.14
   1   2 -37   14.66    1.85
   1   2 -36    0.79    7.13
  -1   2 -36    8.61    7.48
   1   2 -35    4.64    7.10
  -1   2 -35    1.35    7.70
   1   2 -34   36.43    8.26
  -1   2 -34   32.85    8.79
   1   2 -34   39.97    2.58
   1   2 -33  117.86   10.15
  -1   2 -33   98.16   10.69
   1   2 -33  107.65    4.93
   1   2 -32   48.76    8.45
  -1   2 -32   41.83    9.05
   1   2 -32   43.60    2.62
   1   2 -31   16.58    7.87
  -1   2 -31   18.29    8.55
  -1   2 -30   88.65   10.16
   1   2 -30   92.94    9.67
  -1   2 -29   42.31    8.65
   1   2 -29   50.81    8.83
  -1   2 -28   18.25    7.76
   1   2 -28   16.00    8.12
  -1   2 -27   16.30    7.44
   1   2 -27   20.55    7.97
  -1   2 -26   25.21    7.68
   1   2 -26   67.97    8.41
  -1   2 -25   25.33    7.41
   1   2 -25   32.79    7.56
   1   2 -24   54.63    7.80
  -1   2 -24   49.32    7.87
   1   2 -23   65.20    7.73
  -1   2 -23   49.33    7.57
   1   2 -22   28.45    7.03
  -1   2 -22   23.04    6.31
   1   2 -21   80.09    8.14
  -1   2 -21   72.36    7.42
   1   2 -20  110.67    8.93
  -1   2 -19   15.41    2.71
   1   2 -19   19.01    2.60
   1   2 -19   21.69    6.29
   1   2 -18   23.18    6.05
   1   2 -18   28.57    2.93
   1   2 -17   15.43    2.58
   1   2 -17    7.41    1.12
  -1   2 -17    6.83    1.07
   1   2 -17   14.67    5.78
  -1   2 -17    8.63    2.84
   1   2 -16   99.53    4.32
  -1   2 -16   91.87    4.30
  -1   2 -16  107.12    5.48
  -1   2 -15  163.05    7.25
   1   2 -15  175.27    7.25
  -1   2 -15  179.82    8.21
  -1   2 -14   28.90    1.76
   1   2 -14   31.40    1.78
  -1   2 -14   32.87    3.41
  -1   2 -13  101.83    5.56
   1   2 -13   96.86    4.26
  -1   2 -13   92.97    4.26
  -1   2 -12  124.59    6.44
   1   2 -12  117.58    5.19
  -1   2 -12  119.12    5.20
  -1   2 -11   26.16    3.66
   1   2 -11   25.58    1.58
  -1   2 -11   23.30    1.62
  -1   2 -10   35.10    3.95
   1   2 -10   35.01    1.96
  -1   2 -10   36.00    2.02
   1   2  -9   43.35    2.21
  -1   2  -9   41.16    2.26
   1   2  -8   43.99    3.82
  -1   2  -8   33.60    4.20
  -1   2  -7    8.39    3.72
   1   2  -7   15.97    3.30
   1   2  -6    1.88    3.18
  -1   2  -6    1.80    3.71
  -1   2  -5    6.63    3.76
   1   2  -5    9.92    3.27
  -1   2  -4   16.05    4.18
   1   2  -4   33.36    3.68
  -1   2  -3  132.93    9.00
   1   2  -3  225.80    8.82
  -1   2  -2  188.92   11.96
   1   2  -2  328.02   11.86
   1  -2  -1   92.32    4.99
  -1   2  -1   70.16    6.27
  -1  -2   0   84.32    3.83
   1   2   0   96.04    5.28
  -1  -2   1  113.05    4.84
   1  -2   1   95.93    5.08
   1  -2   2  245.57   10.77
  -1  -2   2  257.91   10.59
  -1  -2   3  161.31    6.93
   1  -2   3  163.36    7.16
   1  -2   4   25.39    2.39
  -1  -2   4   21.27    1.93
  -1  -2   5    8.60    1.61
   1  -2   5    8.84    1.97
   1   2   5   10.48    3.69
   1  -2   6    2.37    1.89
  -1  -2   6    2.69    1.56
   1   2   6    2.36    3.57
  -1   2   6   -3.10    4.16
  -1  -2   7    7.15    1.62
   1  -2   7    6.20    1.91
  -1   2   7    2.02    4.22
   1  -2   8   35.47    2.55
  -1  -2   8   33.56    2.33
   1   2   8   38.70    4.26
   1  -2   9   44.59    2.97
  -1  -2   9   50.28    2.84
   1   2   9   55.17    4.60
   1   2  10   43.85    4.26
   1  -2  10   35.27    2.65
  -1  -2  10   42.11    2.56
  -1   2  10   38.84    2.21
   1   2  10   35.94    2.13
   1   2  11   26.37    1.86
   1  -2  11   31.62    2.25
   1  -2  11   26.98    1.80
  -1  -2  11   28.51    1.77
  -1   2  11   30.23    1.97
   1  -2  11   31.96    2.15
   1  -2  11   27.77    2.46
  -1  -2  11   29.47    2.42
   1   2  11   35.03    4.12
   1   2  12  131.85    5.93
   1   2  12  129.56    7.33
   1  -2  12  127.73    5.86
  -1  -2  12  135.47    5.85
  -1  -2  12  163.18    6.01
   1  -2  12  152.04    6.07
  -1  -2  12  154.98    5.98
   1  -2  12  152.49    6.03
   1  -2  12  133.34    6.32
  -1  -2  12  142.73    6.34
  -1   2  12  133.31    5.96
   1   2  13  107.11    4.75
  -1  -2  13  120.79    4.82
   1  -2  13  118.24    4.94
   1   2  13  103.07    6.22
  -1  -2  13  101.84    4.66
   1  -2  13  102.34    4.67
  -1  -2  13  119.13    4.79
   1  -2  13  113.48    4.88
  -1   2  13  109.78    4.78
  -1  -2  13  113.15    5.22
   1  -2  13  101.91    5.18
   1   2  14   35.63    2.07
   1  -2  14   32.23    2.39
  -1  -2  14   38.93    2.24
  -1  -2  14   37.30    2.03
   1  -2  14   33.49    2.01
   1  -2  14   30.78    2.69
  -1  -2  14   37.89    2.80
   1  -2  14   33.35    2.32
  -1  -2  14   36.44    2.16
   1   2  14   37.22    3.98
  -1   2  14   34.78    2.10
   1  -2  15  205.78    8.10
  -1  -2  15  201.33    8.04
   1  -2  15  182.41    7.95
  -1  -2  15  210.11    8.53
   1  -2  15  184.72    8.42
  -1  -2  15  206.73    8.07
   1  -2  15  208.49    8.14
  -1   2  15  196.35    8.03
   1   2  15  190.25    8.01
  -1   2  16  107.89    4.81
   1   2  16  103.87    4.79
  -1  -2  16  117.84    4.89
   1  -2  16  116.57    5.00
   1  -2  16  109.16    4.76
   1  -2  16  106.46    4.77
   1  -2  16  115.18    4.95
  -1  -2  16  116.63    4.86
  -1  -2  16  119.23    5.43
   1  -2  17    7.23    1.43
  -1   2  17   16.67    6.16
  -1   2  17   -2.95    3.76
   1   2  17    4.01    3.20
   1  -2  17   10.24    1.54
   1   2  17    9.30    1.44
  -1   2  17    9.85    1.40
  -1  -2  17    9.95    1.65
   1  -2  17    8.09    1.80
  -1   2  17   19.84    6.59
  -1  -2  17    8.81    1.56
   1  -2  17    5.97    1.72
  -1   2  18   19.46    6.60
  -1  -2  18   12.24    2.03
   1  -2  18    8.94    1.62
   1  -2  18    7.16    1.73
  -1  -2  18   13.97    1.66
  -1  -2  18   12.67    1.72
   1  -2  18    8.59    1.82
   1  -2  18    7.89    1.46
  -1  -2  18   16.82    1.55
   1   2  18   12.12    3.21
  -1   2  18    2.60    3.73
  -1   2  18   12.31    6.24
  -1   2  19   20.44    6.11
  -1   2  19   25.13    6.55
   1  -2  19   14.44    1.84
  -1  -2  19   12.31    1.65
   1   2  19   13.34    6.28
   1  -2  19   15.29    1.93
  -1  -2  19   11.97    1.72
   1   2  19   11.39    3.12
  -1  -2  19   12.65    2.33
   1  -2  19   13.45    1.75
   1  -2  19   11.21    2.34
   1  -2  19   14.62    1.57
  -1  -2  19   12.53    1.55
  -1   2  20   82.61    7.15
   1   2  20   44.20    7.11
   1  -2  20   73.18    3.79
  -1  -2  20   87.04    3.69
  -1  -2  20   86.12    3.66
   1  -2  20   73.83    3.74
   1   2  20   41.80    4.67
   1  -2  20   65.57    3.71
   1  -2  20   72.58    3.55
  -1  -2  20   86.53    3.58
  -1  -2  20   82.12    4.44
   1  -2  20   66.13    4.22
  -1   2  20   72.39    6.87
  -1   2  21   54.69    6.41
   1  -2  21   55.95    3.14
  -1  -2  21   63.71    3.03
   1   2  21   39.74    4.22
  -1  -2  21   60.59    2.94
   1  -2  21   60.83    2.98
  -1  -2  21   65.16    3.89
   1  -2  21   56.66    3.72
   1  -2  21   56.98    3.22
  -1  -2  21   49.13    3.71
  -1   2  21   49.23    6.03
   1  -2  21   58.99    3.21
  -1  -2  21   67.33    3.09
   1   2  21   41.03    6.67
  -1   2  22   25.21    5.39
  -1  -2  22   27.74    2.96
   1  -2  22   17.22    2.66
   1  -2  22   19.55    2.17
  -1   2  22   14.88    6.44
  -1  -2  22   26.43    2.01
   1   2  22   11.38    5.99
   1  -2  22   17.69    1.83
  -1  -2  22   27.72    1.86
  -1  -2  22   19.83    3.06
   1  -2  22   18.37    2.40
  -1   2  22   26.51    5.19
   1  -2  22   19.02    2.06
  -1  -2  22   25.58    1.94
   1  -2  23   49.04    3.32
  -1  -2  23   43.21    4.00
  -1  -2  23   54.77    2.86
   1  -2  23   52.29    3.02
  -1   2  23   37.12    6.79
   1  -2  23   48.28    3.06
  -1  -2  23   56.61    2.90
   1   2  23   38.92    6.40
  -1  -2  23   55.89    2.79
   1  -2  23   55.41    2.80
  -1   2  23   43.21    5.65
  -1  -2  23   60.59    3.85
   1  -2  23   53.96    3.64
  -1   2  23   38.02    5.29
  -1   2  24   30.95    5.04
  -1  -2  24   38.78    2.42
   1  -2  24   38.46    2.59
   1  -2  24   32.49    3.09
  -1  -2  24   26.19    3.90
  -1   2  24   30.26    4.71
   1  -2  24   38.54    2.66
  -1  -2  24   40.29    2.49
  -1   2  24   37.53    6.55
   1   2  24   33.78    6.22
  -1  -2  24   45.29    3.47
   1  -2  24   38.07    3.25
  -1  -2  24   41.17    2.33
   1  -2  24   38.28    2.35
   1  -2  25   29.45    3.08
  -1  -2  25   32.20    3.22
   1  -2  25   28.30    2.10
  -1  -2  25   30.42    2.08
   1  -2  25   24.00    3.22
   1  -2  25   27.26    2.32
  -1  -2  25   27.80    2.17
   1  -2  25   28.49    2.41
   1   2  25   27.27    6.00
  -1   2  25   20.20    6.20
  -1  -2  25   25.93    2.23
  -1   2  25   26.24    4.14
   1  -2  26   12.49    3.05
  -1  -2  26   57.63    3.71
  -1  -2  26   53.34    2.34
   1  -2  26   17.11    2.19
   1  -2  26   14.59    3.49
   1  -2  26   14.54    2.37
  -1  -2  26   49.06    2.46
  -1  -2  26   51.74    2.53
   1   2  26   14.11    5.75
  -1   2  26   65.94    6.52
   1  -2  26   14.45    2.42
  -1   2  26   72.05    4.66
  -1  -2  27   25.07    3.19
   1  -2  27   16.26    2.93
  -1  -2  27   18.59    1.89
   1  -2  27   17.36    1.94
   1  -2  27   14.94    2.20
  -1  -2  27   15.68    2.00
  -1   2  27   19.08    4.03
   1  -2  27   15.85    3.56
   1  -2  27   14.21    2.30
  -1  -2  27   16.06    2.09
   1   2  27   10.63    5.64
  -1   2  27   12.59    5.99
  -1  -2  28   11.63    1.86
  -1  -2  28   12.06    2.07
  -1  -2  28   11.67    1.96
   1  -2  28   15.76    2.22
   1  -2  28   10.20    4.01
   1  -2  28   13.23    2.99
  -1  -2  28   14.01    3.08
   1  -2  28   14.92    1.96
  -1   2  28   15.08    3.97
   1   2  28   15.59    5.57
  -1   2  28   15.46    5.94
   1  -2  28   15.07    2.31
  -1  -2  29   43.89    2.84
   1  -2  29   37.59    3.01
   1  -2  29   38.88    4.72
   1  -2  29   49.27    3.94
  -1  -2  29   51.95    4.05
  -1  -2  29   50.93    2.75
   1  -2  29   48.57    2.81
  -1  -2  29   45.60    4.14
  -1   2  29   49.57    6.08
  -1  -2  29   43.97    2.92
   1  -2  29   41.13    3.13
   1   2  29   48.90    6.02
  -1   2  29   39.34    4.69
  -1  -2  30   87.43    4.40
   1  -2  30   81.17    4.53
  -1  -2  30   84.13    5.39
  -1  -2  30  104.20    5.52
   1  -2  30   92.10    5.41
  -1  -2  30   97.90    4.30
   1  -2  30   94.25    4.33
  -1   2  30   78.32    5.99
   1  -2  30   75.96    4.58
   1   2  30   98.46    7.05
  -1   2  30   95.00    7.04
  -1  -2  30   87.61    4.46
   1  -2  31   15.55    2.56
   1  -2  31   17.06    2.45
  -1  -2  31   18.24    2.26
  -1  -2  31   24.74    3.35
   1  -2  31   17.81    3.31
  -1  -2  31   21.55    2.11
   1  -2  31   19.74    2.18
  -1  -2  31   15.86    3.68
  -1   2  31   21.98    5.52
   1   2  31   22.33    5.44
  -1  -2  31   17.27    2.36
  -1   2  31   16.13    4.09
  -1  -2  32   43.58    3.02
   1  -2  32   38.83    3.19
  -1  -2  32   57.76    4.29
   1  -2  32   47.56    4.21
   1  -2  32   48.68    2.99
  -1  -2  32   55.10    2.92
   1  -2  32   43.28    4.63
  -1  -2  32   39.18    4.29
  -1   2  32   53.06    6.03
  -1  -2  32   46.27    3.13
   1  -2  32   42.65    3.32
   1   2  32   62.44    5.98
  -1   2  32   44.86    4.74
  -1  -2  33  118.58    5.57
   1  -2  33  107.55    5.66
  -1  -2  33   93.56    6.44
   1  -2  33  102.75    6.76
  -1  -2  33  136.18    6.68
   1  -2  33  118.29    6.69
   1  -2  33  122.86    5.50
  -1  -2  33  125.55    5.43
  -1   2  33  106.11    6.86
  -1  -2  33  112.91    5.60
  -1   2  33  153.64    7.87
   1   2  33  157.48    7.92
   1  -2  33  106.83    5.73
  -1  -2  34   45.89    2.98
   1  -2  34   19.86    2.92
  -1  -2  34   22.29    4.13
   1  -2  34   21.65    4.39
  -1  -2  34   46.87    3.07
   1  -2  34   23.09    3.07
   1   2  34   39.08    5.97
   1  -2  34   25.31    3.91
  -1  -2  34   51.54    4.19
   1  -2  34   24.61    2.67
  -1  -2  34   52.91    2.75
  -1   2  34   31.74    4.19
  -1  -2  35    2.58    2.21
   1  -2  35    3.99    2.37
   1  -2  35    2.94    2.48
  -1  -2  35    4.25    2.31
   1  -2  35    5.91    3.27
  -1  -2  35    4.81    3.09
   1  -2  35    4.07    2.08
  -1  -2  35    5.98    1.99
  -1   2  35    4.92    5.05
  -1  -2  36    6.06    2.24
   1  -2  36    3.91    2.42
  -1  -2  36    6.24    3.17
   1  -2  36    4.01    3.36
   1  -2  36    3.70    2.59
  -1  -2  36    3.28    2.33
  -1  -2  36   10.18    2.04
   1  -2  36    3.23    2.12
  -1  -2  37   13.86    3.97
   1  -2  37   11.74    4.17
  -1  -2  37   19.42    3.45
   1  -2  37   15.98    3.65
   1  -2  38   27.14    4.49
  -1  -2  38   27.51    4.39
  -1  -2  38   42.12    3.99
   1  -2  38   39.38    4.16
   1  -2  39   18.75    2.74
  -1  -2  39   27.45    3.66
   1  -2  39   27.77    3.84
  -1  -2  39   15.16    4.22
   1  -2  39   20.05    4.37
   1  -2  39   18.13    2.89
   1  -2  39   24.99    2.48
  -1  -2  39   27.15    2.37
  -1  -2  40    3.15    2.33
  -1  -2  40    4.92    2.48
   1  -2  40    4.81    3.38
  -1  -2  40    2.40    4.01
   1  -2  40    3.17    4.09
  -1  -2  40    5.40    2.00
   1  -2  40    1.48    2.11
   1  -2  40    3.76    2.42
   1  -2  41   12.24    2.50
  -1  -2  41    6.13    4.19
   1  -2  41    6.30    4.24
  -1  -2  41    8.61    2.36
  -1  -2  41    9.96    2.53
  -1  -2  41    9.57    2.08
   1  -2  41    9.22    2.18
  -1  -2  42    6.42    2.49
  -1  -2  42    5.77    2.34
   1  -2  42    7.95    2.38
  -1  -2  42    5.80    1.98
  -1  -2  42    3.26    4.09
   1  -2  42    3.02    4.29
  -1  -2  43    3.88    2.27
   1  -2  43    4.33    2.25
  -1  -2  43    5.37    2.25
  -1  -2  43    3.12    2.40
   1  -2  43    5.70    4.31
  -1  -2  43    1.72    4.09
   1  -2  44    5.49    4.31
   1  -2  44   13.04    2.32
  -1  -2  44   12.44    2.28
   1  -2  45   19.95    2.34
   1  -2  45   11.83    4.27
  -1  -2  45   14.83    2.23
  -1  -2  45   13.15    3.45
  -1  -2  46    9.20    2.03
   1  -2  46    7.14    2.10
   1  -2  46    4.77    3.49
  -1  -2  46    9.45    3.18
   1  -2  47    9.19    3.31
  -1  -2  47   11.59    3.11
  -1  -2  47   17.31    2.03
   1  -2  47   15.34    2.09
  -1  -2  48    2.99    1.73
   1  -2  48    4.56    1.83
   1  -2  48    3.35    3.04
  -1  -2  48   -0.58    2.88
  -1  -2  49    5.94    1.64
   1  -2  49    3.77    1.71
  -1  -2  49    2.90    2.66
   1  -2  49    3.45    2.86
  -1  -2  50   21.78    2.68
   1  -2  50   15.68    2.93
   1  -2  50   23.35    1.90
  -1  -2  50   23.19    1.85
  -1  -2  51   17.06    1.56
   1  -2  51   19.19    1.62
   1   3 -34   24.66    7.83
  -1   3 -34   12.60    8.32
   1   3 -33   34.91    8.10
  -1   3 -33   19.67    8.78
  -1   3 -32   -7.09    9.07
   1   3 -32   -1.45    8.02
   1   3 -31    8.38    8.37
  -1   3 -31   10.52    9.33
  -1   3 -30   20.33    9.50
   1   3 -30   30.71    9.15
  -1   3 -29   15.34    9.16
   1   3 -29   35.26    9.47
   1   3 -28    9.30    9.11
  -1   3 -28    7.14    8.67
   1   3 -27   22.85    9.04
  -1   3 -27   10.93    8.60
   1   3 -26   33.27    9.16
  -1   3 -26   19.36    8.78
  -1   3 -25   54.29    9.91
   1   3 -25   83.59   10.00
  -1   3 -24   29.42    8.65
   1   3 -24   55.50    8.94
  -1   3 -23    7.88    8.01
   1   3 -23   15.41    7.96
  -1   3 -22    1.53    7.40
   1   3 -22    2.11    7.63
   1   3 -21   19.02    7.64
  -1   3 -21    7.24    7.25
   1   3 -20   21.86    7.52
  -1   3 -20    4.09    6.93
   1   3 -19   24.94    7.53
  -1   3 -19   -1.63    3.19
   1   3 -19   25.88    3.53
   1   3 -19   18.93    1.56
  -1   3 -19    3.70    1.36
   1   3 -18   14.62    1.49
  -1   3 -18   14.15    1.47
   1   3 -18   17.46    6.97
   1   3 -18    7.00    3.17
   1   3 -17   18.91    1.61
  -1   3 -17   19.84    1.63
  -1   3 -16   36.94    2.04
   1   3 -16   36.42    2.01
   1   3 -16   35.91    6.83
  -1   3 -15   15.84    1.57
   1   3 -15   19.79    1.60
   1   3 -15   20.23    3.54
   1   3 -14   26.43    1.76
  -1   3 -14   26.24    1.76
  -1   3 -13   93.05    3.86
   1   3 -13   97.12    3.85
  -1   3 -12   64.98    2.97
   1   3 -12   68.07    2.98
  -1   3 -11   25.51    1.78
   1   3 -11   25.05    1.77
   1   3 -10    8.64    1.45
  -1   3 -10    9.62    1.43
   1   3  -9   35.39    2.06
  -1   3  -9   36.10    2.05
   1   3  -8   44.18    2.29
  -1   3  -8   43.51    2.31
   1   3  -7   53.40    2.69
  -1   3  -7   51.97    2.69
  -1   3  -6   37.02    2.14
   1   3  -6   42.48    2.18
   1   3  -5    7.58    3.68
   1   3  -5    8.97    1.48
  -1   3  -5    9.04    1.42
   1   3  -4   16.18    1.59
  -1   3  -4   18.56    1.60
  -1   3  -3   24.58    1.88
   1   3  -3   28.27    1.89
  -1   3  -2   63.80    3.33
   1   3  -2   69.39    3.37
   1   3  -1   31.81    2.15
  -1   3  -1   35.96    2.14
   1  -3   0   45.86    2.61
   1   3   0   43.40    2.46
  -1   3   0   45.37    2.50
  -1  -3   1   39.03    2.23
   1  -3   1   40.79    2.39
   1   3   1   34.23    2.23
  -1   3   1   33.25    2.26
  -1   3   2   68.44    3.53
   1   3   2   72.45    3.53
  -1  -3   2   78.50    3.47
   1  -3   2   75.70    3.54
   1   3   3   27.97    2.03
  -1   3   3   27.22    1.99
  -1  -3   3   30.58    1.95
   1  -3   3   30.66    2.09
  -1   3   4   17.40    1.72
   1   3   4   15.28    1.71
   1  -3   4   21.51    1.81
  -1  -3   4   19.03    1.69
  -1   3   5    9.68    1.57
   1   3   5   10.62    1.61
  -1  -3   5   10.03    1.54
   1  -3   5   11.07    1.66
   1   3   5    5.75    4.09
   1   3   6   44.10    2.57
  -1   3   6   47.54    2.58
  -1  -3   6   42.74    2.43
   1  -3   6   48.49    2.55
   1   3   7   60.69    3.19
  -1   3   7   60.68    3.17
  -1  -3   7   62.64    3.04
   1  -3   7   65.81    3.14
   1   3   8   27.93    4.91
  -1   3   8   71.83    7.28
   1   3   8   46.23    2.81
  -1   3   8   51.06    2.82
  -1   3   8   62.85    7.84
   1  -3   8   54.64    2.78
  -1  -3   8   51.88    2.68
  -1   3   9   41.43    2.54
   1   3   9   40.94    2.54
   1  -3   9   41.62    2.47
  -1  -3   9   43.10    2.41
  -1   3  10   26.15    6.92
   1   3  10    0.39    4.20
   1  -3  10   15.55    1.80
  -1  -3  10   12.74    1.68
  -1   3  10   27.11    7.56
   1   3  10   12.69    1.80
  -1   3  10   13.70    1.76
  -1   3  11   53.70    8.01
  -1   3  11   51.44    7.27
   1  -3  11   15.58    3.14
  -1   3  11   31.65    2.25
   1   3  11   34.38    2.30
   1  -3  11   34.42    2.21
  -1  -3  11   32.33    2.13
   1   3  11   10.16    4.52
   1   3  12   40.91    5.58
  -1   3  12   77.20    8.56
   1   3  12   82.94    3.74
  -1   3  12   82.08    3.71
  -1   3  12   83.17    7.93
   1  -3  12   52.67    4.43
  -1  -3  12   73.02    3.54
   1  -3  12   74.44    3.63
  -1  -3  13  105.46    4.67
   1  -3  13  105.83    4.73
  -1   3  13  101.92    9.21
  -1   3  13  101.57    8.64
   1   3  13  117.56    4.84
  -1   3  13  115.59    4.83
  -1   3  14   29.14    7.87
   1  -3  14   17.80    3.10
  -1   3  14   25.29    7.13
   1  -3  14   31.26    2.17
  -1  -3  14   29.87    2.05
  -1   3  14   28.92    2.18
   1   3  14   29.86    2.19
  -1   3  15   -7.60    4.63
   1   3  15   -0.10    4.20
   1  -3  15   13.05    2.88
   1  -3  15   21.24    1.95
  -1  -3  15   22.66    1.85
   1   3  15   18.23    1.91
  -1   3  15   18.15    1.90
   1   3  16   41.60    2.53
  -1   3  16   42.83    2.53
   1  -3  16   29.63    3.46
  -1  -3  16   31.94    3.17
   1  -3  16   43.41    2.51
  -1  -3  16   42.05    2.42
  -1  -3  17   21.91    1.88
   1  -3  17   22.26    2.01
  -1  -3  17   15.05    2.68
   1  -3  17   12.60    2.97
  -1   3  17   20.38    1.95
   1   3  17   14.06    1.92
  -1   3  17   -5.77    4.44
   1   3  17    1.69    4.31
   1  -3  18   13.48    1.92
  -1  -3  18   13.69    1.82
   1   3  18   -0.05    4.10
  -1   3  18   -6.76    4.40
  -1  -3  18   11.40    2.62
   1  -3  18   14.02    2.92
   1   3  18   18.44    1.90
  -1   3  18   15.80    1.85
   1  -3  19    4.40    1.84
   1   3  19    6.80    4.03
  -1   3  19    5.65    1.73
   1   3  19    0.58    1.83
  -1  -3  19   11.07    2.79
   1  -3  19    4.48    2.78
  -1  -3  20   24.20    2.08
   1  -3  20   25.74    2.19
  -1  -3  20   21.45    2.89
   1  -3  20   13.99    3.11
   1   3  20   18.12    7.76
  -1  -3  21   15.17    1.93
   1  -3  21   17.82    2.07
  -1  -3  21   13.53    2.72
   1  -3  21    8.40    2.99
   1   3  21   10.69    7.47
  -1  -3  22    2.41    2.54
   1  -3  22    1.91    2.85
  -1  -3  22    2.39    1.77
   1  -3  22    4.27    1.93
   1   3  22    2.52    7.28
  -1   3  22    5.56    7.68
  -1  -3  23    8.57    2.83
   1  -3  23    4.36    3.01
  -1  -3  23   15.87    1.97
   1  -3  23    6.71    2.04
  -1   3  23   17.80    7.78
   1   3  23    6.13    7.23
   1  -3  24   55.03    3.11
  -1  -3  24   52.67    3.00
   1  -3  24   43.87    4.20
  -1  -3  24   45.95    3.90
  -1   3  24   37.96    8.01
   1   3  24   40.43    7.51
  -1  -3  25   96.31    4.36
   1  -3  25   90.89    4.47
  -1  -3  25   85.59    5.34
   1  -3  25   67.92    5.51
  -1   3  25   69.22    8.75
   1   3  25   80.16    8.53
   1  -3  26   21.92    2.57
  -1  -3  26   31.94    2.46
   1  -3  26   21.50    3.76
  -1  -3  26   22.67    3.44
   1   3  26   26.61    7.16
  -1   3  26   25.52    7.38
  -1  -3  27   28.66    2.44
   1  -3  27   26.98    2.55
  -1  -3  27   24.06    3.43
   1  -3  27   19.52    3.63
   1   3  27   25.08    6.78
  -1   3  27   25.72    7.16
  -1  -3  28    4.22    2.96
   1  -3  28    2.90    3.25
   1  -3  28    7.32    2.22
  -1  -3  28    6.37    2.09
  -1   3  28   15.42    6.87
   1   3  28    8.28    6.41
  -1  -3  29   25.41    3.55
   1  -3  29   23.98    3.86
  -1  -3  29   34.02    2.57
   1  -3  29   30.55    2.71
  -1   3  29   30.62    7.03
   1   3  29   28.34    6.47
  -1  -3  30   32.79    3.71
  -1  -3  30   34.76    2.66
   1  -3  30   34.00    2.78
  -1   3  30   36.20    6.60
   1   3  30   41.25    6.43
   1  -3  30   28.32    3.94
  -1  -3  31   17.90    3.27
   1  -3  31   14.04    3.48
  -1  -3  32    2.57    2.96
   1  -3  32   -1.16    3.30
   1  -3  32    4.60    3.72
  -1  -3  33   44.90    4.01
  -1  -3  33   48.28    2.86
   1  -3  33   42.66    2.97
  -1   3  33   49.47    6.00
   1   3  33   52.24    6.01
   1  -3  33   35.52    4.16
   1  -3  34   48.78    3.11
  -1  -3  34   53.87    3.02
  -1   3  34   59.33    5.95
   1   3  34   63.20    5.99
  -1  -3  35   17.52    2.23
   1  -3  35   16.08    2.38
  -1   3  35   19.80    5.33
  -1  -3  36   11.41    2.14
   1  -3  36   12.42    2.26
  -1   3  36    5.11    4.98
   1  -3  36    3.37    3.42
   1  -3  37    6.76    2.20
  -1  -3  37   10.32    2.10
  -1  -3  38   19.10    2.17
   1  -3  38   14.93    2.15
   1  -3  38   12.76    2.24
   1  -3  39    2.70    1.91
   1  -3  39   -0.60    3.26
   1  -3  39    4.19    2.07
  -1  -3  39    6.00    1.96
   1  -3  40    6.05    1.86
   1  -3  40    7.77    2.07
  -1  -3  40    8.34    1.94
  -1  -3  41   19.84    2.07
   1  -3  41   18.59    2.25
   1  -3  41   22.25    2.03
  -1  -3  41   17.72    2.03
   1  -3  42   26.98    2.31
  -1  -3  42   30.36    2.19
  -1  -3  42   25.42    2.12
   1  -3  42   27.35    2.12
  -1  -3  43   11.71    1.72
   1  -3  43   10.29    1.72
  -1  -3  43   11.37    1.82
  -1  -3  44    3.43    1.47
   1  -3  44    3.25    1.50
  -1  -3  45    5.01    1.36
   1  -3  45    4.81    1.38
  -1  -3  45    2.12    2.22
  -1  -3  46    3.96    1.22
  -1   4 -23    0.61    7.99
   1   4 -23   -7.13    8.27
  -1   4 -22   -0.12    8.05
   1   4 -22   -5.36    8.17
  -1   4 -21    3.17    8.26
   1   4 -21    4.73    8.22
   1   4 -20   14.44    8.36
  -1   4 -20   10.27    8.26
   1   4 -19   18.51    1.80
   1   4 -19   -0.12    7.75
  -1   4 -19   -4.74    8.03
   1   4 -19    5.29    2.80
  -1   4 -19   12.01    1.70
   1   4 -18    3.74    2.84
   1   4 -18   18.24    1.79
  -1   4 -18   15.18    1.73
   1   4 -18   -4.91    7.99
  -1   4 -18   -4.62    7.95
  -1   4 -18   -2.23    3.59
   1   4 -17   11.31    7.94
  -1   4 -17   -4.79    7.52
   1   4 -17   11.88    1.76
  -1   4 -17   10.70    1.71
  -1   4 -17   -3.46    3.78
   1   4 -16    7.62    7.82
  -1   4 -16   -9.22    7.51
  -1   4 -16   -3.70    3.81
  -1   4 -15    3.02    7.05
   1   4 -15    0.84    7.47
  -1   4 -15   -3.41    3.93
   1   4 -15   -4.22    3.75
   1   4 -14    7.80    7.41
  -1   4 -14   -2.19    3.90
   1   4 -13   -8.37    7.57
  -1   4 -13   -0.86    3.91
   1   4 -13   -2.67    3.77
   1   4 -12   23.32    1.97
  -1   4 -12   23.36    1.93
   1   4 -12    2.24    7.52
   1   4 -12   -5.75    3.98
  -1   4 -12   -4.04    4.08
   1   4 -11   38.78    2.26
  -1   4 -11   37.05    2.21
   1   4 -11    7.84    7.23
   1   4 -11   -7.43    4.23
  -1   4 -11   -4.35    4.16
   1   4 -10   10.09    1.76
  -1   4 -10    8.59    1.69
   1   4 -10    3.76    6.89
   1   4 -10   -1.19    3.97
  -1   4 -10   -2.11    4.01
   1   4  -9    7.44    1.75
  -1   4  -9    3.94    1.66
   1   4  -9    0.85    6.55
   1   4  -9   -2.77    4.07
  -1   4  -9   -4.65    4.04
   1   4  -8    5.80    1.74
  -1   4  -8    1.82    1.63
   1   4  -8   -5.88    6.64
  -1   4  -8   -6.37    4.24
   1   4  -8   -2.39    4.06
  -1   4  -7   21.61    1.94
   1   4  -7   20.80    1.96
   1   4  -7    0.61    6.50
  -1   4  -7   -3.93    4.22
   1   4  -7    0.05    4.09
  -1   4  -6    4.98    1.69
   1   4  -6    9.11    1.76
   1   4  -6   -7.60    4.28
  -1   4  -6   -3.40    4.29
  -1   4  -5    8.78    1.75
   1   4  -5    9.51    1.78
   1   4  -5   -4.57    4.25
  -1   4  -5   -1.18    4.30
   1   4  -4   22.38    2.07
  -1   4  -4   20.47    2.03
  -1   4  -3   14.25    1.88
   1   4  -3   12.62    1.88
   1   4  -3    1.16    4.28
  -1   4  -3   -1.08    4.36
  -1   4  -2    8.34    1.78
   1   4  -2    7.43    1.84
   1   4  -2   -4.74    4.36
  -1   4  -2   -0.85    4.37
   1   4  -1   26.35    2.20
  -1   4  -1   26.84    2.20
  -1   4   0  101.85    4.80
   1   4   0   98.52    4.77
   1   4   1   25.87    2.20
  -1   4   1   30.81    2.25
  -1   4   1   -5.09    4.63
   1   4   1   -6.82    4.64
  -1   4   2    9.09    1.85
  -1   4   2   -0.13    4.51
   1   4   2   -4.39    4.46
   1   4   2    7.62    1.91
  -1   4   3   11.26    7.49
   1   4   3   12.58    1.98
  -1   4   3   -0.32    4.56
   1   4   3   -6.83    4.58
  -1   4   3   12.71    1.93
  -1   4   3    6.32    8.34
  -1   4   4   23.16    7.67
   1  -4   4   14.84    2.71
  -1   4   4   21.91    8.49
  -1   4   4   22.68    2.11
   1   4   4   21.01    2.11
   1   4   4   -3.07    4.63
  -1   4   4   -2.48    4.66
   1  -4   5    5.65    2.52
  -1   4   5   10.44    1.96
   1   4   5   14.03    2.02
   1   4   5   -5.71    4.63
  -1   4   5   -4.18    4.67
   1  -4   6    4.87    2.39
  -1   4   6   -5.77    4.65
   1   4   6   -4.20    4.59
  -1   4   6   10.42    1.90
   1   4   6    7.21    1.95
   1  -4   7   16.41    2.50
  -1  -4   7   13.12    2.26
   1   4   7   23.03    2.18
  -1   4   7   22.70    2.14
   1   4   7   -3.51    4.68
  -1   4   7   -2.62    4.68
  -1  -4   8    5.84    2.07
   1  -4   8    3.43    2.30
  -1   4   8   -2.51    4.61
   1   4   8   -4.61    4.73
  -1   4   8    1.51    1.84
   1   4   8    3.00    1.96
   1  -4   9    3.63    2.27
  -1  -4   9    6.21    2.06
   1   4   9   -1.30    4.54
  -1   4   9    3.93    4.66
  -1   4   9    4.15    1.86
   1   4   9    5.21    1.97
  -1  -4  10    7.97    2.11
   1  -4  10    9.14    2.28
   1   4  10   -3.97    4.71
  -1   4  10   -1.46    4.69
   1   4  10    9.63    2.10
  -1   4  10   12.23    2.00
   1   4  11   39.50    2.64
  -1   4  11   41.47    2.55
   1  -4  11   26.34    2.73
  -1  -4  11   29.87    2.56
   1   4  12   23.67    2.32
  -1   4  12   26.84    2.27
  -1  -4  12   16.72    2.28
   1  -4  12   17.24    2.45
   1   4  13    0.63    4.55
  -1   4  13    1.66    4.65
   1  -4  13   -0.52    2.21
  -1  -4  13    1.03    2.00
   1   4  14    1.18    4.59
  -1   4  14   -5.93    4.89
   1  -4  14    5.87    2.30
   1   4  15    1.23    4.71
  -1   4  15   -1.70    4.76
   1  -4  15   15.31    2.43
  -1  -4  15   19.59    2.24
  -1   4  16   -5.26    5.02
   1   4  16   -2.62    4.76
   1  -4  16   17.77    2.45
  -1  -4  16   28.29    2.38
  -1   4  17   10.36    2.08
   1   4  17    1.75    3.48
   1   4  17    8.98    2.13
   1  -4  17    3.56    2.27
  -1  -4  17    7.60    2.12
  -1   4  18   -2.30    4.55
   1   4  18   17.08    2.24
  -1   4  18   17.69    2.15
   1   4  18    2.44    3.46
  -1   4  18   11.36    3.36
  -1   4  19   14.68    2.09
   1   4  19   13.43    2.17
   1   4  21   10.03    6.79
   1   4  22    3.54    6.40
  -1   4  22    8.89    7.06
   1  -4  22    1.14    2.24
  -1  -4  22    4.08    2.05
   1   4  23    6.64    6.22
  -1   4  23    3.58    6.81
   1  -4  23    6.93    2.25
  -1  -4  23    3.09    2.05
   1   4  24   18.66    6.30
  -1   4  24   27.17    6.81
  -1  -4  24   22.65    2.36
   1  -4  24   19.40    2.47
  -1   4  25   12.59    6.17
   1   4  25   14.83    5.86
   1  -4  25    7.07    2.27
  -1  -4  25   10.28    2.14
   1   4  26    6.68    5.64
  -1   4  26   11.92    6.04
   1  -4  26   -0.04    2.17
  -1  -4  26    1.90    2.01
  -1   4  27   -0.71    5.70
   1   4  27    6.27    5.17
   1  -4  27    1.72    2.18
  -1  -4  27    0.88    1.97
   1   4  28    4.11    5.11
  -1  -4  28    6.97    2.09
   1  -4  28    3.82    2.20
   1   4  29    8.57    4.82
   1  -4  29   11.27    2.24
  -1  -4  29   11.22    2.09
   1   4  30   11.68    4.64
   1  -4  30    5.09    2.14
  -1  -4  30    5.62    1.98
  -1   4  31    4.09    4.47
   1   4  31   -3.74    4.34
  -1  -4  31    2.60    1.89
   1  -4  31    2.64    2.05
  -1   4  32    9.67    4.27
   1   4  32    3.03    4.26
   1  -4  32    3.85    2.04
  -1  -4  32    2.68    1.85
  -1   4  33    0.68    3.97
   1  -4  33    2.97    1.96
  -1  -4  33    2.12    1.78
  -1  -4  34   -0.29    1.75
   1  -4  34    2.48    1.93
  -1  -4  35    5.09    1.73
   1  -4  35    6.04    1.95
  -1  -4  36    7.88    1.70
   1  -4  36    6.48    1.88
  -1  -4  37    2.10    1.57
   1  -4  37    1.32    1.78
   1  -4  38    3.99    1.80
  -1  -4  38    6.13    1.54
   1  -4  39    3.00    1.67
  -1  -4  39    2.25    1.47
   1  -5 -19   -1.55    1.26
  -1   5 -19   12.08    1.72
  -1   5 -18   15.85    2.15
   1   5 -18   28.92    1.95
  -1   5 -17    8.45    2.10
   1   5 -17    9.66    1.72
  -1   5 -16   10.06    2.35
  -1   5 -16    7.87    1.34
  -1   5 -15   11.01    1.49
  -1   5 -15   12.22    2.51
  -1   5 -14   14.71    1.73
  -1   5 -14   26.65    2.84
   1   5 -13    9.63    2.31
  -1   5 -13    5.53    2.51
   1   5 -12    2.97    1.51
  -1   5 -12    4.08    1.49
  -1   5 -11   35.19    2.37
   1   5 -11   35.18    2.38
   1   5 -10   66.28    2.77
  -1   5 -10   63.61    2.72
   1   5 -10   26.13    3.39
   1   5  -9   16.56    1.78
  -1   5  -9   12.58    1.74
   1   5  -8   27.56    2.03
  -1   5  -8   22.92    1.97
   1   5  -7   28.94    1.97
  -1   5  -7   26.24    1.96
   1   5  -6    6.68    1.63
  -1   5  -6    6.87    1.63
   1   5  -5    2.93    2.71
   1   5  -5    8.78    1.67
  -1   5  -5    4.36    1.65
  -1   5  -4   -0.28    2.67
   1   5  -4    7.01    1.67
  -1   5  -4    1.44    1.63
  -1   5  -3    4.40    1.65
   1   5  -3    6.87    1.65
   1   5  -3    8.80    2.80
   1   5  -2    8.08    1.71
  -1   5  -2    6.38    1.68
  -1   5  -1   13.77    1.80
   1   5  -1   15.23    1.83
  -1   5   0    9.93    1.73
   1   5   0    8.47    1.73
  -1   5   1   13.31    1.80
   1   5   1   13.15    1.81
   1   5   1   13.92    2.94
   1   5   2    9.01    1.75
  -1   5   2    6.74    1.70
   1   5   3    6.40    1.73
   1   5   3    2.04    2.84
  -1   5   3    4.58    1.69
   1   5   4    4.21    1.71
  -1   5   4    2.77    1.70
   1   5   5   10.12    1.79
   1   5   5   13.54    2.97
   1   5   6    7.76    1.82
  -1   5   6    8.18    1.81
  -1   5   7   26.70    2.15
   1   5   7   29.32    2.21
   1   5   8   26.52    2.21
  -1   5   8   29.68    2.22
   1   5   9   15.02    2.05
  -1   5   9   12.95    2.04
  -1   5  10   69.59    3.03
   1   5  10   73.30    3.05
  -1   5  11   13.85    5.81
  -1   5  11   36.37    2.17
   1   5  11   40.29    2.25
   1   5  11    2.10    2.77
  -1   5  11   -2.20    2.91
  -1   5  12    0.03    5.52
  -1   5  12    2.75    1.66
  -1   5  12   -1.99    2.82
   1   5  12    4.32    1.71
  -1   5  13   21.14    1.93
   1   5  13   24.72    1.97
  -1   5  13    4.39    5.41
   1  -5  13    1.83    2.73
   1   5  13   12.86    2.56
  -1   5  13   -0.29    2.77
  -1   5  14    9.10    5.20
   1  -5  14   -2.35    2.66
  -1   5  15    5.97    5.03
   1  -5  15    1.17    2.57
  -1   5  16    3.10    4.82
   1  -5  16    2.35    2.46
   1  -5  17    1.23    2.40
  -1  -5  17    1.73    2.16
  -1  -5  18    0.04    2.13
   1  -5  18    1.29    2.38
  -1   5  19    3.87    4.20
   1  -5  19    3.22    2.27
  -1  -5  19    4.24    2.09
  -1   5  20    2.43    4.02
   1  -5  20   -0.09    2.24
  -1  -5  20   -0.28    1.97
  -1   5  21    2.16    3.84
   1  -5  21    2.77    2.20
  -1  -5  21   -2.22    1.96
  -1   5  22    2.76    3.42
  -1  -5  22    0.76    1.86
   1  -5  22   -1.62    2.13
  -1   5  23    3.04    3.27
   1  -5  23   -0.42    2.13
  -1  -5  23    0.84    1.88
   1  -5  24   -1.94    2.08
   1  -5  25    3.08    1.98
   1  -5  26   -1.70    1.95
  -2   0 -53   35.86    1.93
  -2   0 -52   20.86    1.58
   2   0 -52   21.94    1.39
  -2   0 -51   20.77    1.66
   2   0 -51   19.41    1.46
  -2   0 -50   11.53    1.56
   2   0 -50   11.54    1.34
  -2   0 -49    8.95    1.60
   2   0 -49    7.68    1.38
   2   0 -48   17.73    1.66
   2   0 -47   17.11    1.71
   2   0 -46   12.12    1.67
   2   0 -45   13.42    1.75
   2   0 -44   55.10    2.99
   2   0 -43   37.50    2.45
   2   0 -42    5.93    1.75
  -2   0 -25   30.40    4.33
  -2   0 -24   33.29    4.57
   2   0 -24   63.22    5.36
   2   0 -23  176.30    8.18
  -2   0 -23  119.13    7.51
   2   0 -22  434.49   16.06
  -2   0 -22  301.87   15.50
  -2   0 -21  153.25    9.09
   2   0 -21  235.16    9.64
   2   0 -20  172.20    8.20
  -2   0 -20  132.47    7.80
   2   0 -19   33.38    4.69
  -2   0 -19   30.84    4.54
   2   0 -18   64.62    5.34
  -2   0 -18   53.54    5.28
  -2   0 -17 1791.40   81.03
   2   0 -17 2271.64   81.28
   2   0 -16  683.40   25.64
  -2   0 -16  547.58   25.46
  -2   0 -15   28.52    4.42
   2   0 -15   44.69    4.60
   2   0 -14   27.44    1.74
   2   0 -14   31.97    4.50
  -2   0 -14   21.80    4.21
   2   0 -13  361.39   14.60
   2   0 -13  423.17   15.77
   2   0 -12 1795.45   72.10
  -2   0 -12 1590.85   72.54
   2   0 -11   79.43    3.48
   2   0 -11   83.90    5.67
   2   0 -10  798.64   32.05
   2   0 -10  758.40   32.64
   2   0  -9   52.84    2.42
   2   0  -9   35.93    4.43
   2   0  -8  567.34   21.77
   2   0  -8  401.78   22.27
   2   0  -7   48.89    2.30
   2   0  -7   34.72    4.06
   2   0  -6  145.10    5.43
   2   0  -6  129.82    6.40
   2   0  -5  214.99    9.20
   2   0  -5  233.90    9.04
   2   0  -4 1696.16   71.63
   2   0  -4 1867.82   71.63
   2   0  -4 1742.02   71.79
   2   0  -3  166.01    7.30
   2   0  -3  178.53    7.21
   2   0  -3  174.42    7.55
   2   0  -2   69.87    3.13
   2   0  -2   61.36    2.91
   2   0  -1  283.62   10.36
   2   0  -1  228.21   10.28
   2   0   0   -0.15    1.42
   2   0   0    1.32    0.98
   2   0   1  208.85    9.69
   2   0   1  234.09    9.69
   2   0   2   78.90    3.34
   2   0   2   73.04    3.08
   2   0   3  171.86    7.99
   2   0   3  191.38    7.93
   2   0   4 1647.13   70.48
   2   0   4 1613.83   70.42
   2   0   5  165.64    7.67
   2   0   5  177.59    7.63
   2   0   6   96.55    4.56
   2   0   6   94.47    4.48
   2   0   7   31.01    1.71
   2   0   7   36.10    1.84
   2   0   8  351.43   13.70
   2   0   8  352.85   13.73
   2   0   9   26.89    1.90
   2   0   9   32.63    1.71
   2   0   9   30.96    1.98
   2   0  10  487.68   21.11
   2   0  10  536.45   21.06
   2   0  10  529.62   21.15
   2   0  11   57.73    2.59
   2   0  11   58.31    2.91
   2   0  12 1258.21   52.21
   2   0  12 1351.04   52.29
   2   0  13  221.72    9.95
   2   0  13  283.48   10.13
   2   0  14   17.53    1.56
  -2   0  14   23.26    3.03
   2   0  14   25.53    2.02
  -2   0  15   32.22    3.08
   2   0  15   29.75    2.06
  -2   0  16  476.60   19.34
   2   0  16  456.70   19.03
  -2   0  17 1569.99   60.94
   2   0  17 1459.08   60.69
   2   0  18   52.41    3.08
  -2   0  18   55.57    3.92
   2   0  19   18.78    2.17
  -2   0  19   25.92    3.19
   2   0  19   23.69    3.19
   2   0  19   21.60    2.98
   2   0  19   16.68    3.99
   2   0  20   96.50    5.82
  -2   0  20  123.14    5.78
   2   0  20  128.16    5.70
  -2   0  20  129.12    5.94
   2   0  20  106.70    5.31
   2   0  20  100.02    6.80
   2   0  21  121.55    8.20
   2   0  21  162.01    7.01
  -2   0  21  152.41    7.07
   2   0  21  128.33    7.16
  -2   0  21  160.80    7.25
   2   0  21  156.00    6.70
   2   0  21  144.17    6.76
   2   0  22  297.63   12.17
  -2   0  22  317.02   12.62
   2   0  22  249.52   13.44
  -2   0  22  295.89   12.12
   2   0  22  229.36   12.42
  -2   0  22  307.07   12.45
   2   0  22  306.53   12.37
  -2   0  22  283.68   12.06
   2   0  22  283.31   12.26
   2   0  23  114.44    5.50
  -2   0  23  106.98    5.22
   2   0  23  122.89    5.82
  -2   0  23  111.04    5.93
   2   0  23  105.47    7.98
   2   0  23  121.75    5.38
  -2   0  23  105.95    5.32
  -2   0  24   31.28    2.78
   2   0  24   25.04    6.93
   2   0  24   39.55    3.60
  -2   0  24   38.66    3.80
   2   0  24   38.47    2.73
  -2   0  24   30.62    2.58
   2   0  24   38.77    2.96
   2   0  25   20.60    1.59
  -2   0  25   24.66    2.23
   2   0  25   19.75    1.66
   2   0  25   19.38    7.63
   2   0  25   28.97    3.41
  -2   0  25   24.88    3.56
  -2   0  25   23.38    2.40
  -2   0  26    4.92    1.92
   2   0  26    2.52    1.26
   2   0  26    1.98    1.35
  -2   0  26    5.20    2.11
   2   0  26   12.77    8.43
  -2   0  26    6.94    2.97
  -2   0  26    5.36    3.56
   2   0  26    4.49    3.20
  -2   0  27  262.80    9.57
   2   0  27  213.25   13.34
   2   0  27  182.17    8.50
   2   0  27  219.55    9.06
   2   0  27  238.33    9.31
  -2   0  27  203.66    8.74
  -2   0  27  206.13    8.69
   2   0  27  183.57    8.47
  -2   0  27  244.70    9.67
   2   0  27  238.90    9.46
  -2   0  28   46.29    3.00
   2   0  28   43.26    2.49
  -2   0  28   56.67    3.85
   2   0  28   47.68    4.18
   2   0  28   38.94    9.92
  -2   0  28   57.97    4.55
  -2   0  28   48.32    2.85
   2   0  28   43.96    2.43
   2   0  28   48.53    3.23
   2   0  28   52.20    3.56
  -2   0  29    4.40    2.00
   2   0  29    4.38    1.44
   2   0  29    5.37    2.58
   2   0  29    5.34    3.59
  -2   0  29    3.89    4.00
   2   0  29    7.86    9.63
   2   0  29    5.70    2.23
  -2   0  29    3.72    2.75
   2   0  29    4.52    1.34
  -2   0  29    3.38    1.84
  -2   0  30    6.56    2.01
   2   0  30    5.30    1.46
   2   0  30    9.92    3.77
  -2   0  30   10.84    4.14
   2   0  30    4.01    9.33
   2   0  30    7.43    1.90
  -2   0  30   10.13    2.80
   2   0  30    9.49    2.33
  -2   0  30    7.02    1.82
   2   0  30    6.00    1.39
   2   0  30   11.21    2.77
   2   0  31   20.87    3.04
   2   0  31   21.97    2.61
   2   0  31   11.71    1.63
  -2   0  31   14.11    2.07
   2   0  31   11.56    1.55
  -2   0  31   15.93    1.93
  -2   0  31   22.49    4.35
   2   0  31   16.28    4.04
  -2   0  31   22.34    2.99
   2   0  31   16.17    2.10
   2   0  32   13.43    2.98
   2   0  32   10.88    1.61
  -2   0  32   13.39    2.01
   2   0  32    9.66    1.53
   2   0  32   11.79    2.06
   2   0  32   13.16    4.20
  -2   0  32   11.71    4.38
  -2   0  32   12.83    3.00
   2   0  32    8.05    2.44
  -2   0  32   10.74    1.83
   2   0  33   18.50    3.16
   2   0  33   16.06    2.70
   2   0  33   18.73    2.26
  -2   0  33   23.21    3.62
  -2   0  33   16.70    1.95
   2   0  33   15.04    1.70
  -2   0  33   22.35    3.10
  -2   0  33   19.82    4.60
   2   0  33   21.46    4.54
   2   0  33   15.15    1.75
  -2   0  33   18.75    2.12
   2   0  34    2.79    2.94
  -2   0  34    0.51    2.90
   2   0  34    0.94    2.48
  -2   0  34   -1.25    1.92
   2   0  34    1.10    1.53
  -2   0  34    1.01    3.48
   2   0  34    6.85    4.43
  -2   0  34   -0.95    4.69
   2   0  34    0.47    1.46
  -2   0  34   -1.16    1.76
   2   0  34    2.41    2.09
   2   0  35    2.70    3.01
  -2   0  35    6.99    2.98
   2   0  35    2.71    2.58
   2   0  35    2.00    1.61
  -2   0  35    4.81    1.94
  -2   0  35    6.06    3.57
   2   0  35    0.31    4.70
   2   0  35    1.89    1.54
  -2   0  35    3.78    1.77
   2   0  35    6.49    2.19
   2   0  36   14.25    3.15
  -2   0  36    4.18    3.28
  -2   0  36   10.99    3.77
   2   0  36    4.11    3.98
  -2   0  36    3.88    2.06
   2   0  36    8.14    4.95
   2   0  36    7.06    2.26
  -2   0  36    4.56    1.91
  -2   0  37   33.34    2.47
   2   0  37   31.75    2.89
  -2   0  37   45.28    3.74
   2   0  37   36.35    3.77
   2   0  37   35.68    5.65
  -2   0  37   31.81    2.57
  -2   0  37   41.49    4.31
   2   0  37   31.55    4.53
  -2   0  38    2.96    1.98
   2   0  38    4.20    3.04
  -2   0  38    5.07    3.37
  -2   0  38    5.14    2.89
  -2   0  38    2.40    3.90
   2   0  38    3.93    4.11
   2   0  38    7.67    5.37
  -2   0  38    3.39    1.84
   2   0  38    3.20    2.34
  -2   0  38    4.33    2.18
  -2   0  39    4.58    1.94
   2   0  39    4.03    4.25
  -2   0  39    2.13    3.97
   2   0  39    4.02    2.41
  -2   0  39    4.56    2.16
  -2   0  39    2.14    1.80
  -2   0  39    3.65    2.90
   2   0  39   -1.37    5.47
  -2   0  39    1.53    3.42
   2   0  39    1.96    3.13
  -2   0  40   20.94    3.23
  -2   0  40   19.13    2.15
  -2   0  40   17.48    2.44
   2   0  40   19.32    3.48
  -2   0  40   29.95    3.84
  -2   0  40   18.68    2.26
   2   0  40   23.34    2.73
  -2   0  41   58.68    3.44
  -2   0  41   74.90    4.61
   2   0  41   68.13    4.92
  -2   0  41   84.46    5.28
  -2   0  41   71.43    3.76
  -2   0  41   57.28    3.51
   2   0  41   68.30    3.97
  -2   0  42    3.08    3.56
   2   0  42    7.56    3.28
  -2   0  42    8.75    4.24
   2   0  42    7.58    4.56
  -2   0  42    2.51    2.98
  -2   0  43   43.90    4.73
   2   0  43   37.61    5.12
   2   0  43   36.14    4.07
  -2   0  43   40.55    3.63
  -2   0  43   43.80    4.27
  -2   0  43   34.87    2.55
  -2   0  43   35.67    2.61
  -2   0  43   42.26    2.88
  -2   0  44   51.49    3.08
  -2   0  44   66.59    5.09
   2   0  44   62.73    5.53
  -2   0  44   64.10    3.41
   2   0  44   60.50    3.66
  -2   0  44   46.49    3.10
  -2   0  45   14.12    1.94
  -2   0  45   13.66    2.02
  -2   0  45   17.29    2.26
   2   0  45   13.82    2.58
  -2   0  45   15.98    4.10
   2   0  45   14.64    4.50
  -2   0  46   14.58    2.18
   2   0  46    9.83    2.45
   2   0  46   15.13    4.42
  -2   0  46   15.30    3.97
   2   0  47   15.35    2.45
  -2   0  47   17.28    3.86
   2   0  47   16.57    4.23
   2   0  48   17.40    2.42
   2   0  48   13.67    4.10
  -2   0  48   15.59    3.75
   2   0  49    5.03    2.20
   2   0  49    6.18    3.82
  -2   0  49    9.84    3.47
   2   0  50   13.83    3.70
  -2   0  50    6.63    3.28
   2   0  50   10.13    2.21
   2   0  51   19.61    3.60
  -2   0  51   25.53    3.33
   2   0  52   25.40    3.44
  -2   0  52   21.73    3.11
   2   0  53   37.75    3.51
  -2   1 -53   21.74    1.32
   2   1 -53   19.03    1.23
   2   1 -52    6.77    0.99
  -2   1 -52    7.57    1.15
   2   1 -51   27.02    1.67
  -2   1 -51   33.32    1.85
  -2   1 -50    1.44    1.34
   2   1 -50    0.13    1.12
  -2  -1 -50    2.23    1.16
  -2  -1 -49    0.94    1.29
  -2   1 -49    2.48    1.43
   2   1 -49    2.39    1.22
   2   1 -48    1.00    1.28
  -2  -1 -48   -1.29    1.39
   2  -1 -48    1.87    1.09
  -2   1 -48    0.55    1.49
  -2   1 -47    1.59    1.54
   2   1 -47    3.61    1.40
  -2  -1 -47   -0.23    1.46
   2  -1 -47    0.97    1.19
   2   1 -46    6.14    1.50
   2  -1 -46    3.12    1.31
   2   1 -45   60.50    3.08
   2  -1 -45   59.02    2.95
   2   1 -44    9.83    1.68
   2  -1 -44    7.82    1.52
   2  -1 -43   42.32    2.49
   2   1 -43   45.36    2.63
   2   1 -42   49.62    2.71
   2  -1 -42   41.88    2.56
   2   1 -41   77.49    3.72
   2  -1 -41   71.15    3.60
   2   1 -35   25.59    6.62
   2   1 -34   14.80    6.37
   2   1 -33  170.75   11.27
  -2   1 -33  175.20   10.86
   2   1 -32   -1.34    5.86
  -2   1 -32    4.65    6.16
   2   1 -31   -0.46    5.77
  -2   1 -31   -0.23    6.41
  -2   1 -30    1.08    6.27
   2   1 -30   -2.04    5.76
   2   1 -29    5.34    5.70
  -2   1 -29    1.48    6.57
  -2   1 -28   35.77    7.51
   2   1 -28   49.82    6.60
  -2   1 -27  230.11   13.29
   2   1 -27  246.77   12.79
   2   1 -26   46.71    6.69
   2   1 -25  406.70   16.22
   2   1 -25  316.36   13.48
   2   1 -24   31.35    6.43
   2   1 -24   22.16    1.98
  -2   1 -23    7.36    5.77
  -2   1 -22   21.37    6.04
  -2   1 -21   46.66    6.36
  -2   1 -20   11.46    5.23
   2   1 -20   21.54    6.19
   2   1 -19    9.93    5.89
   2   1 -18    3.69    1.75
  -2   1 -18    9.35    2.01
   2   1 -17  657.31   24.56
   2   1 -17  608.03   26.28
   2   1 -16   37.72    2.43
   2   1 -16   36.34    6.03
   2   1 -15    7.95    1.83
   2   1 -15   13.60    5.57
   2   1 -14  117.37    5.52
   2   1 -14  168.19    8.35
   2   1 -13  140.27    8.19
   2   1 -13  116.00    5.36
   2   1 -12    6.33    1.95
   2   1 -12    4.78    5.45
   2   1 -11  169.09    8.34
   2   1 -11  131.46    6.11
   2   1 -10   11.57    2.23
   2   1 -10    3.10    4.96
   2   1  -9 1201.32   41.34
   2   1  -9  943.52   40.41
   2   1  -8  200.86    8.67
   2   1  -7  384.56   15.93
   2   1  -6   53.89    4.55
   2   1  -6   40.15    3.07
   2   1  -5  330.30   13.37
   2   1  -5  287.57   12.58
   2   1  -4   91.26    5.57
   2   1  -4   82.51    4.49
   2   1  -3  232.69   10.86
   2   1  -3  239.64   10.18
   2   1  -2  101.43    6.03
   2   1  -2  105.97    5.16
   2  -1  -1  453.37   12.47
   2   1  -1  425.97   12.66
   2  -1   0   14.85    2.14
   2   1   0   16.54    2.77
   2   1   0   15.05    3.79
   2  -1   1  442.01   17.43
   2   1   1  433.68   17.63
   2  -1   2  117.24    5.07
   2   1   2  105.47    6.32
   2   1   2  107.65    5.56
   2  -1   3  233.84    9.28
   2   1   3  220.84    9.65
   2  -1   4   99.62    4.29
   2   1   4   85.89    4.85
   2   1   4   82.64    5.67
   2  -1   5  287.98   12.24
  -2  -1   5  300.26   12.12
   2   1   5  330.93   12.59
   2  -1   6   40.16    2.35
  -2  -1   6   38.54    2.05
   2  -1   7  400.80   16.44
  -2  -1   7  397.26   16.35
   2   1   7  442.37   16.69
  -2  -1   8  215.63    7.77
   2  -1   8  205.28    7.88
  -2  -1   9  981.75   34.98
   2   1   9 1041.06   35.23
   2  -1   9  929.72   35.05
  -2  -1  10    9.84    1.68
   2   1  10    9.49    2.50
   2  -1  10    7.17    1.82
  -2  -1  11  151.48    5.49
   2   1  11  141.87    5.80
   2  -1  11  132.24    5.58
  -2  -1  12    5.86    1.75
   2   1  12    1.70    2.16
   2   1  12    6.06    2.24
   2  -1  12    3.35    1.89
  -2  -1  13  127.64    5.21
   2   1  13  119.04    5.40
   2  -1  13  118.09    5.33
   2   1  14  132.74    5.78
  -2  -1  14  132.48    5.65
   2  -1  14  130.18    5.77
   2   1  15   13.04    2.17
   2   1  15    6.95    2.39
  -2  -1  15    7.88    1.89
   2  -1  15    8.18    2.13
   2   1  16   44.43    2.74
   2   1  16   34.48    3.04
  -2  -1  16   42.71    2.65
   2  -1  16   36.10    2.85
   2  -1  17  530.46   22.92
  -2   1  17  560.13   22.96
  -2  -1  17  538.96   22.81
   2   1  18    7.30    2.81
  -2   1  18    8.46    2.86
  -2   1  18    2.90    2.67
   2   1  18   16.65    2.07
  -2  -1  18   12.92    2.09
   2   1  18   11.57    2.56
   2   1  18    7.08    3.62
   2  -1  18    9.98    1.68
   2  -1  18   12.05    2.32
   2   1  19   20.07    6.37
   2  -1  19   11.92    2.37
   2  -1  19    2.62    1.81
   2   1  19    8.22    2.26
  -2   1  19   -0.14    2.30
  -2  -1  19   11.72    1.34
   2   1  19    1.98    2.79
  -2   1  19    5.23    2.88
  -2  -1  19   10.04    1.45
   2   1  19   16.76    4.31
   2  -1  19   14.30    1.80
   2   1  19    7.88    3.75
  -2  -1  19   12.66    2.09
   2   1  19   12.10    2.58
   2  -1  20   16.09    1.51
  -2   1  20   13.28    4.84
  -2  -1  20   18.75    1.62
   2   1  20   20.85    4.27
  -2   1  20   16.54    3.04
   2   1  20    9.54    2.92
   2  -1  20   19.04    2.54
   2  -1  20   17.91    2.05
   2   1  20   14.15    3.85
  -2  -1  20   15.38    2.19
   2   1  20   16.94    2.69
   2  -1  20   15.10    1.46
  -2  -1  20   18.07    1.50
   2  -1  20   16.91    4.59
   2   1  20   14.75    6.99
   2   1  21   57.33    7.88
   2  -1  21   50.20    5.56
   2   1  21   37.74    4.36
   2  -1  21   55.02    2.90
  -2  -1  21   52.32    3.02
   2   1  21   45.67    3.38
   2   1  21   27.47    3.48
  -2   1  21   43.08    3.69
   2   1  21   40.82    2.70
  -2   1  21   40.21    4.54
   2  -1  21   42.57    2.28
  -2   1  21   43.93    4.77
  -2  -1  21   47.05    2.33
   2  -1  21   41.86    2.28
   2   1  21   54.65    4.70
   2  -1  21   39.78    2.33
  -2  -1  21   50.55    2.40
  -2   1  21   33.98    5.19
   2   1  21   40.18    2.39
   2   1  22   11.45    1.62
  -2  -1  22   24.99    2.95
   2  -1  22   18.86    5.69
   2   1  22   18.42    8.12
   2   1  22   16.61    2.70
  -2  -1  22   21.06    1.66
  -2   1  22   14.63    4.63
   2  -1  22   14.03    1.54
   2   1  22   22.30    4.17
  -2   1  22   18.50    4.02
   2   1  22   11.06    3.98
   2  -1  22   24.50    2.45
   2  -1  22   13.40    1.49
  -2  -1  22   17.52    1.55
   2  -1  22   14.34    1.50
   2   1  22    7.88    3.03
  -2   1  22   15.07    3.18
  -2   1  22   20.77    4.28
   2   1  22   13.82    1.97
   2   1  23    5.36    3.90
   2  -1  23    5.49    2.62
   2   1  23    2.34    1.48
  -2   1  23    8.03    3.85
   2   1  23    2.32    2.40
   2  -1  23   -0.69    6.38
  -2  -1  23   10.77    2.78
   2   1  23    5.37    8.61
  -2   1  23    8.92    4.51
   2   1  23    7.77    3.97
   2  -1  23    3.31    1.32
   2   1  23    2.29    2.99
  -2   1  23    1.45    3.09
  -2   1  23   11.24    3.64
  -2  -1  23    7.81    1.41
   2  -1  23    3.65    1.29
  -2  -1  23    8.35    1.51
   2  -1  23    3.03    1.34
   2   1  23    1.79    1.83
   2  -1  24   25.74    2.99
   2   1  24   22.59    4.29
   2  -1  24   23.46    2.86
   2   1  24   23.89    2.28
  -2  -1  24   31.84    3.15
   2  -1  24   21.32    7.44
   2   1  24   20.79    9.20
  -2  -1  24   29.08    2.56
   2   1  24   24.45    2.74
   2   1  24   20.50    1.87
   2  -1  24   19.47    1.70
  -2  -1  24   27.09    1.77
   2  -1  24   22.26    1.69
   2   1  24   25.58    4.13
   2  -1  24   17.53    1.76
  -2  -1  24   26.88    1.88
  -2   1  24   20.63    4.56
  -2   1  24   22.76    3.34
   2   1  24   18.02    3.33
  -2   1  24   21.11    1.68
  -2   1  24   23.81    3.97
  -2   1  24   25.14    3.72
  -2   1  25  288.22   14.07
   2   1  25  299.89   14.44
  -2  -1  25  377.77   13.94
  -2  -1  25  354.37   13.88
   2   1  25  346.46   13.80
   2  -1  25  368.30   14.18
  -2   1  25  345.12   14.58
   2   1  25  319.10   13.48
   2  -1  25  318.73   13.84
   2  -1  25  297.81   13.41
  -2  -1  25  347.12   13.44
   2  -1  25  290.01   16.46
   2   1  25  356.99   17.24
  -2   1  25  298.59   13.98
   2   1  25  390.51   14.34
  -2   1  25  313.87   14.32
   2  -1  25  298.94   13.42
  -2  -1  25  347.80   13.47
  -2   1  25  327.91   13.42
   2   1  25  298.93   14.04
  -2   1  25  336.96   14.11
   2  -1  25  325.58   13.39
  -2   1  26   38.37    4.04
   2   1  26   45.78    9.34
   2  -1  26   40.07    9.06
   2   1  26   35.09    4.72
  -2  -1  26   43.85    3.59
  -2  -1  26   46.72    3.02
   2   1  26   41.33    2.90
   2  -1  26   44.66    3.46
  -2   1  26   46.22    4.38
   2   1  26   39.25    2.48
   2  -1  26   38.56    2.32
  -2  -1  26   45.85    2.37
   2  -1  26   40.11    2.30
  -2   1  26   41.54    3.78
   2  -1  26   37.14    2.36
   2   1  26   47.47    4.52
  -2  -1  26   45.15    2.44
  -2   1  26   46.79    4.64
  -2   1  26   38.34    2.31
   2   1  26   38.55    3.85
  -2   1  26   42.60    3.89
   2  -1  26   36.55    3.85
  -2   1  27  179.87    9.33
  -2  -1  27  225.92    9.25
   2  -1  27  224.90    9.48
  -2  -1  27  223.65    9.10
  -2   1  27  225.12    9.96
   2   1  27  187.81    8.64
   2  -1  27  193.05    9.41
   2  -1  27  191.06    8.56
  -2  -1  27  222.07    8.59
   2  -1  27  184.65   13.06
   2   1  27  258.41    9.83
   2  -1  27  186.00    8.57
  -2  -1  27  217.38    8.62
  -2   1  27  215.52    9.74
   2  -1  27  207.39    8.55
  -2   1  27  202.77    8.56
  -2   1  27  212.96    9.46
   2   1  27  183.64    9.37
  -2   1  27  189.30    9.21
   2   1  28   30.56    2.40
  -2  -1  28   39.19    3.62
   2  -1  28   30.41    9.28
  -2   1  28   40.78    2.26
   2  -1  28   34.14    2.24
  -2   1  28   31.56    3.67
   2  -1  28   37.75    2.33
  -2  -1  28   39.46    2.35
  -2   1  28   34.32    4.55
  -2  -1  28   38.00    2.98
   2  -1  28   40.21    3.47
   2  -1  28   34.61    2.27
  -2  -1  28   40.12    2.26
   2  -1  28   33.38    4.39
   2   1  28   31.74    3.88
  -2   1  28   42.96    3.92
   2   1  28   37.71    3.08
  -2   1  28   37.65    4.24
  -2   1  28   32.32    3.43
   2  -1  29    2.81    3.56
  -2  -1  29    2.22    2.22
   2   1  29    1.46    2.37
  -2   1  29    0.81    3.63
  -2  -1  29   -0.34    3.11
   2  -1  29    2.81    4.18
   2  -1  29    2.84    1.52
  -2   1  29    1.57    3.99
  -2   1  29    1.71    3.35
   2   1  29   -1.92    3.45
  -2  -1  29    2.81    1.64
   2  -1  29    2.13    1.58
  -2  -1  29    2.56    1.51
  -2   1  29    4.28    2.82
   2  -1  29    2.42    1.53
  -2   1  29    1.88    3.05
   2  -1  29    0.83    2.79
   2   1  29    1.07    1.72
  -2   1  29    1.83    1.47
  -2  -1  30    3.87    1.67
   2  -1  30    1.68    1.66
  -2   1  30    2.65    2.84
   2  -1  30    1.22    1.54
   2  -1  30    0.78    2.73
  -2   1  30    4.39    3.96
   2  -1  30   -0.49    3.61
  -2  -1  30    3.18    3.23
  -2  -1  30    2.90    1.56
  -2   1  30    2.98    2.58
  -2   1  30    3.09    3.44
   2   1  30   -0.32    3.50
   2   1  30    2.57    2.45
  -2  -1  30    4.02    2.29
  -2   1  30    7.78    3.74
   2  -1  30    2.10    1.57
   2   1  30    1.78    1.78
  -2   1  30    1.16    1.50
   2  -1  31    2.09    1.72
  -2   1  31    1.33    2.76
  -2  -1  31    2.37    1.67
   2  -1  31    1.73    1.59
   2  -1  31    1.51    2.83
  -2   1  31    0.99    4.05
  -2   1  31    2.95    2.53
  -2  -1  31    1.65    1.57
  -2  -1  31    2.69    2.38
   2   1  31    2.74    2.47
  -2   1  31    4.09    3.70
  -2   1  31    2.98    3.54
   2   1  31    6.72    3.62
   2  -1  31    2.76    1.65
   2  -1  31    1.25    3.65
  -2  -1  31    2.42    3.35
   2   1  31    2.01    1.81
  -2   1  31    2.16    1.55
  -2  -1  32    0.91    1.71
  -2   1  32    1.31    2.70
   2  -1  32    0.82    1.81
   2  -1  32    1.52    1.65
   2  -1  32    2.43    2.86
   2  -1  32    1.54    3.82
  -2  -1  32    1.25    3.48
  -2  -1  32    0.18    1.60
  -2   1  32    0.97    2.46
   2   1  32    0.51    3.68
  -2   1  32    1.49    3.59
   2  -1  32    2.07    1.71
   2   1  32   -0.83    2.45
  -2   1  32    2.78    3.70
  -2  -1  32    0.42    2.46
  -2   1  32    1.41    1.61
   2   1  32    0.25    1.88
  -2   1  33  191.97    9.16
   2   1  33  193.12    9.21
  -2  -1  33  207.55    8.71
   2  -1  33  213.76    9.17
  -2  -1  33  230.40    9.33
   2   1  33  181.93    8.66
  -2  -1  33  201.29    8.06
   2  -1  33  173.81    8.07
  -2   1  33  159.48    8.31
   2  -1  33  190.49    9.29
  -2  -1  33  191.27    9.05
   2  -1  33  198.23    8.00
  -2   1  33  226.26    9.62
   2  -1  33  175.74    8.04
  -2   1  33  160.84    8.22
  -2  -1  33  200.95    8.03
  -2   1  33  177.32    8.03
   2   1  33  179.11    8.14
  -2   1  34    6.56    2.49
   2  -1  34    6.35    2.02
  -2  -1  34   10.17    1.89
   2  -1  34    9.30    1.86
   2  -1  34   12.62    3.25
  -2  -1  34   14.88    3.34
   2  -1  34   10.22    4.15
  -2   1  34    7.32    2.27
  -2  -1  34   10.43    1.81
  -2   1  34    9.50    3.56
  -2  -1  34   13.24    2.69
   2   1  34    9.84    2.63
  -2   1  34   10.73    3.85
   2   1  34    7.09    4.01
  -2   1  34    8.63    1.84
   2   1  34    7.54    2.12
   2  -1  34    7.98    1.94
  -2  -1  34    9.79    3.96
   2  -1  35   20.41    4.36
  -2  -1  35   19.91    4.27
  -2   1  35   16.48    2.57
   2  -1  35   16.37    2.27
  -2  -1  35   18.97    2.09
  -2   1  35   20.89    3.75
   2  -1  35   23.13    3.49
   2   1  35   22.31    2.89
  -2  -1  35   21.90    2.97
  -2  -1  35   27.37    3.77
   2   1  35   19.22    4.16
  -2   1  35   21.37    4.11
   2  -1  35   14.11    2.16
  -2  -1  35   19.46    2.02
  -2   1  35   17.43    2.36
   2   1  35   16.29    2.32
  -2   1  36   22.54    2.56
  -2  -1  36   39.18    3.98
   2  -1  36   31.62    3.79
   2   1  36   25.18    3.06
  -2  -1  36   30.88    2.33
   2  -1  36   23.40    2.48
  -2  -1  36   25.63    4.68
   2  -1  36   20.55    4.57
  -2   1  36   28.03    3.80
  -2  -1  36   32.04    2.26
  -2   1  36   26.95    4.29
   2   1  36   27.40    4.46
  -2  -1  36   28.85    2.24
   2  -1  36   24.98    2.39
  -2   1  36   23.91    2.38
   2   1  36   22.22    2.56
  -2  -1  37   87.54    6.17
   2  -1  37   82.91    6.12
   2   1  37   88.87    5.94
   2   1  37   71.87    4.87
   2  -1  37   97.73    5.66
  -2  -1  37  108.71    5.84
   2  -1  37   77.83    4.37
  -2  -1  37   91.08    4.20
  -2  -1  37   91.17    4.14
   2  -1  37   99.42    4.68
  -2   1  37   89.62    5.54
  -2   1  37   74.32    4.30
  -2   1  37   83.81    5.79
  -2  -1  37   94.57    4.18
  -2   1  37   74.64    4.20
   2  -1  37   80.46    4.31
   2   1  37   75.56    4.38
   2  -1  38    7.95    2.35
  -2   1  38    5.75    2.05
  -2  -1  38    8.74    1.97
  -2  -1  38    6.26    1.86
  -2   1  38    7.43    1.90
   2  -1  38   11.76    2.62
   2   1  38    4.21    2.26
  -2  -1  38    7.48    1.88
  -2  -1  38    4.77    4.62
   2  -1  38    4.14    4.54
   2  -1  38    7.66    2.22
   2   1  38    5.28    4.22
  -2   1  38    4.35    4.06
   2  -1  38    3.27    3.44
  -2  -1  38    9.61    3.65
   2   1  38    3.84    2.64
  -2   1  38    6.54    3.31
  -2  -1  39   24.45    2.20
   2  -1  39   29.56    2.88
  -2   1  39   24.35    3.63
   2  -1  39   26.45    2.70
  -2   1  39   21.12    2.34
  -2  -1  39   27.41    2.35
   2   1  39   20.10    2.58
   2  -1  39   28.95    2.60
  -2  -1  39   26.80    2.28
  -2   1  39   21.93    2.19
  -2  -1  39   27.56    3.99
   2  -1  39   25.47    3.89
  -2   1  40    5.42    3.19
   2  -1  40    5.64    2.54
  -2  -1  40    5.81    3.54
   2  -1  40    1.83    3.46
  -2  -1  40    4.89    2.01
  -2  -1  40    5.22    1.95
   2  -1  41   81.59    6.63
  -2   1  41   77.97    5.28
   2  -1  41   83.31    5.73
  -2   1  41   77.69    5.89
   2   1  41   78.90    6.04
   2  -1  42   42.83    3.18
   2  -1  42   45.34    5.76
  -2   1  42   45.53    4.80
   2   1  42   48.46    5.03
  -2  -1  42   51.17    4.60
   2   1  42   36.11    3.20
   2  -1  42   41.74    3.29
   2  -1  42   48.01    4.52
  -2   1  42   46.25    3.90
  -2  -1  42   60.10    4.48
  -2   1  43   46.16    4.69
   2   1  43   47.63    4.98
  -2  -1  43   42.56    2.87
   2  -1  43   38.54    3.13
  -2  -1  43   50.81    3.24
   2  -1  43   56.78    3.39
   2  -1  43   51.56    5.93
  -2  -1  43   39.72    2.95
   2  -1  43   36.96    3.23
  -2  -1  43   54.77    4.54
   2   1  43   34.94    3.17
  -2  -1  44    9.72    2.07
   2   1  44    7.55    2.36
   2  -1  44   14.32    5.28
   2  -1  44   11.15    2.56
  -2  -1  44   10.73    2.38
  -2  -1  44    5.92    3.80
   2   1  44    6.98    4.28
   2  -1  44    9.07    4.25
  -2   1  44   11.09    4.01
  -2  -1  44    7.63    2.16
  -2  -1  45   68.12    3.73
  -2   1  45   60.77    5.18
   2   1  45   56.19    5.35
  -2  -1  45   72.81    3.88
  -2  -1  45   74.00    5.14
   2  -1  45   63.96    5.44
   2  -1  45   76.65    4.07
   2  -1  45   65.61    6.26
  -2  -1  45   65.89    3.65
   2  -1  46    7.06    4.08
   2   1  46    5.43    4.05
  -2  -1  46    8.49    3.78
  -2   1  46    4.75    3.74
  -2  -1  46    7.62    2.05
  -2  -1  46    8.26    2.21
   2  -1  46    7.02    2.43
  -2  -1  46    8.68    2.18
   2  -1  47    2.18    3.96
   2   1  47    2.11    3.86
  -2  -1  47    0.48    3.57
  -2  -1  47    3.69    2.00
   2  -1  47    5.00    2.29
  -2  -1  47    2.14    2.04
  -2  -1  47    2.03    2.09
   2  -1  48   -2.86    3.92
  -2  -1  48    2.90    3.39
  -2  -1  48    1.14    1.91
  -2  -1  48    0.01    2.02
  -2  -1  48   -0.52    1.98
   2  -1  48    2.32    2.18
  -2  -1  49    4.14    3.21
   2  -1  49    2.41    3.67
   2  -1  49    4.03    2.12
  -2  -1  49    3.43    1.86
  -2  -1  50   -0.19    2.93
   2  -1  50    1.03    3.45
  -2  -1  50    0.88    1.74
   2  -1  50    1.20    1.96
   2  -1  51   34.54    2.44
  -2  -1  51   32.04    2.22
   2  -1  51   33.25    3.67
  -2  -1  51   32.49    3.25
   2  -1  52    8.48    1.81
   2  -1  52    5.01    2.90
  -2  -1  52    6.68    2.49
   2  -1  53   23.57    1.97
   2  -1  53   21.66    2.85
   2   2 -49    1.81    0.87
  -2   2 -48    5.66    1.14
   2   2 -48    7.12    1.04
  -2   2 -47   10.46    1.32
   2   2 -47   10.88    1.19
   2   2 -46   32.20    1.87
  -2   2 -46   34.50    2.00
   2   2 -45    3.18    1.22
  -2   2 -45    4.13    1.40
   2   2 -44   20.23    1.60
  -2   2 -44   17.96    1.75
   2   2 -43    1.45    1.32
  -2   2 -43    1.11    1.50
   2   2 -42    2.00    1.40
  -2   2 -42    0.93    1.53
   2   2 -41   18.58    1.73
  -2   2 -41   17.44    1.85
   2   2 -40    5.82    1.55
   2   2 -39   20.55    6.71
   2   2 -39   14.34    1.75
   2   2 -38    5.00    1.61
  -2   2 -38   -2.44    7.04
   2   2 -38   10.07    6.67
   2   2 -37    1.60    1.61
   2   2 -37   -5.40    6.71
  -2   2 -37    2.46    7.17
   2   2 -36    7.54    7.02
  -2   2 -36    5.58    7.67
   2   2 -35    7.67    7.02
  -2   2 -35    2.11    7.91
   2   2 -34    3.92    1.66
   2   2 -34    6.50    6.90
  -2   2 -34   -5.37    8.13
   2   2 -33   11.51    1.77
  -2   2 -33   -3.37    8.54
   2   2 -33    7.37    7.32
   2   2 -32    3.16    1.66
  -2   2 -32   -6.82    8.64
   2   2 -32    3.71    7.21
   2   2 -31   32.84    7.81
  -2   2 -31   20.83    8.89
   2   2 -31   29.93    2.16
  -2   2 -30   61.00    9.47
   2   2 -30   71.44    8.77
   2   2 -30   62.47    3.22
  -2   2 -29   30.36    8.39
   2   2 -29   43.24    8.20
   2   2 -29   37.98    2.38
   2   2 -28  142.95   10.76
  -2   2 -28  122.69   10.71
   2   2 -28  129.58    5.71
   2   2 -27    5.32    1.55
  -2   2 -27   10.53    7.26
   2   2 -27    0.61    7.65
   2   2 -26    7.74    1.58
  -2   2 -26   13.62    7.47
   2   2 -26   14.25    7.82
  -2   2 -25   15.00    7.25
   2   2 -25   16.32    7.59
   2   2 -25   14.37    1.68
  -2   2 -24   23.18    7.12
   2   2 -24   31.98    2.11
  -2   2 -23   42.57    7.25
   2   2 -23   49.69    2.65
   2   2 -22    4.80    1.46
   2   2 -22    8.03    6.53
   2   2 -21   36.72    2.20
   2   2 -21   40.79    7.04
   2   2 -20   31.23    2.05
   2   2 -20   46.77    6.86
  -2   2 -19   19.42    3.04
   2   2 -19   29.95    6.52
   2   2 -19   24.57    1.84
   2   2 -19   30.96    2.77
  -2   2 -18    1.24    2.69
   2   2 -18    4.32    2.34
   2   2 -18    1.93    1.41
   2   2 -18    4.37    6.12
   2   2 -17   14.52    6.19
   2   2 -17   11.48    1.19
   2   2 -17   11.97    1.51
  -2   2 -17   11.02    1.17
   2   2 -17   13.54    2.46
  -2   2 -17   11.15    2.95
   2   2 -16    3.81    1.39
  -2   2 -16    2.98    1.07
  -2   2 -16    3.32    2.93
   2   2 -16    5.64    2.53
   2   2 -16    4.26    1.06
   2   2 -15    3.97    1.08
   2   2 -15    4.03    1.39
  -2   2 -15    2.00    3.17
  -2   2 -15    5.07    1.09
  -2   2 -14    9.34    1.21
   2   2 -14   10.04    1.18
   2   2 -14   10.96    1.47
   2   2 -13    2.89    1.05
  -2   2 -13    0.61    1.11
  -2   2 -13    1.44    3.42
   2   2 -13    2.87    2.60
   2   2 -12  145.28    6.22
  -2   2 -12  148.42    6.26
   2   2 -11    8.53    1.18
   2   2 -11   15.38    2.86
  -2   2 -11   10.59    3.63
  -2   2 -11    9.38    1.33
   2   2 -10   70.91    3.39
  -2   2 -10   78.95    3.49
   2   2  -9    2.93    1.11
  -2   2  -9    4.83    1.33
   2   2  -8  105.51    4.87
  -2   2  -8  118.61    4.97
  -2   2  -7    8.98    1.45
   2   2  -7    8.01    1.20
   2   2  -7   10.23    3.06
   2   2  -6   10.55    1.25
  -2   2  -6    9.91    1.63
   2   2  -5   59.23    3.98
  -2   2  -5   52.07    2.63
   2   2  -4   22.61    1.55
  -2   2  -4   23.32    1.91
  -2   2  -3    5.33    1.50
   2   2  -3    6.89    1.19
   2   2  -3   10.03    3.18
   2   2  -2   11.25    1.28
  -2   2  -2    8.99    1.58
   2   2  -2   11.76    3.25
  -2   2  -1   16.45    1.71
   2   2  -1   13.22    1.38
  -2  -2   0    7.33    1.44
   2  -2   0    7.44    2.44
   2   2   0    4.79    1.21
  -2   2   0    5.09    1.56
   2   2   0    9.99    3.38
  -2   2   1   14.50    1.79
  -2  -2   1   24.48    1.70
   2  -2   1   17.93    2.60
   2   2   1   25.07    3.62
   2   2   2    8.44    1.30
   2  -2   2   11.31    2.37
  -2   2   2   13.02    1.67
   2   2   2   13.48    3.36
  -2  -2   2   10.70    1.47
  -2  -2   3    5.66    1.38
   2  -2   3    5.96    2.28
   2   2   3    9.39    3.37
   2   2   3    4.72    1.25
  -2   2   3    6.82    1.58
   2   2   4   19.41    1.58
  -2  -2   4   20.87    1.72
  -2   2   4   25.71    1.93
   2  -2   4   20.04    2.48
   2   2   5   42.99    2.36
  -2  -2   5   37.67    2.47
   2   2   5   63.60    4.32
   2  -2   5   45.32    3.09
  -2   2   5   59.29    2.67
  -2  -2   6    8.89    1.53
   2  -2   6    9.68    2.23
  -2   2   6   13.30    1.81
   2   2   6    8.31    1.35
  -2  -2   7    6.80    1.59
   2  -2   7    7.59    2.16
   2   2   7   11.58    3.43
  -2   2   7    7.80    1.77
   2   2   7    8.46    1.35
   2   2   8  106.00    5.09
  -2  -2   8  112.30    5.31
   2   2   8  136.91    6.49
  -2   2   8  142.25    5.30
   2  -2   8  114.05    5.52
   2   2   9    2.29    1.28
  -2   2   9    3.63    1.61
   2   2   9    1.59    3.31
   2  -2   9    5.12    2.01
  -2  -2   9    5.82    1.74
   2  -2  10   79.90    4.17
  -2  -2  10   81.86    4.00
   2  -2  10   76.07    3.61
  -2   2  10   92.41    3.85
   2   2  10   76.75    3.67
   2   2  10   89.41    5.23
   2   2  11   10.67    3.44
  -2   2  11   10.62    1.62
   2   2  11   10.01    1.43
   2  -2  11    9.83    1.40
   2  -2  11    9.39    2.08
  -2  -2  11    8.50    1.89
   2  -2  12  151.20    7.05
  -2  -2  12  184.40    7.12
   2   2  12  177.85    8.27
   2  -2  12  152.63    7.47
  -2  -2  12  165.90    7.40
  -2   2  12  181.64    7.20
  -2  -2  12  180.76    7.09
   2   2  12  159.15    7.11
   2  -2  13    2.26    1.33
   2  -2  13    2.90    1.79
  -2  -2  13    3.06    1.35
   2  -2  13    4.28    1.66
   2  -2  13    1.82    2.00
  -2  -2  13    1.79    1.86
  -2  -2  13    4.41    1.43
  -2   2  13    2.95    1.42
   2   2  13    0.36    1.30
  -2   2  13    2.32    4.28
   2   2  13    1.69    3.22
  -2  -2  14   15.61    1.57
   2  -2  14   14.92    1.91
   2   2  14   12.89    3.32
   2  -2  14   12.25    1.46
  -2  -2  14   13.45    2.07
   2  -2  14   11.82    2.17
  -2   2  14   12.61    1.56
  -2  -2  14   13.75    1.50
   2  -2  14   17.10    1.81
   2   2  14   10.01    1.45
   2   2  15    1.05    3.19
  -2   2  15   -1.52    3.95
   2   2  15    7.22    1.36
   2  -2  15    5.08    1.37
  -2  -2  15    5.81    1.99
  -2   2  15    4.27    1.40
  -2  -2  15    2.40    1.49
   2  -2  15    5.03    1.80
  -2   2  15   15.33    6.83
  -2  -2  15    5.18    1.42
   2  -2  15    4.62    1.69
  -2   2  15   11.55    6.35
   2   2  16    3.65    3.10
  -2   2  16    4.97    3.93
  -2  -2  16    2.58    1.44
   2  -2  16    2.30    1.81
  -2   2  16    8.63    6.41
   2   2  16    2.07    1.32
  -2  -2  16    3.66    1.37
   2  -2  16    2.22    1.69
  -2   2  16    6.17    6.94
  -2   2  16    3.76    1.36
  -2  -2  16    2.89    2.01
   2  -2  16    3.21    1.37
   2  -2  17   10.27    1.58
   2   2  17    0.37    6.10
  -2  -2  17    9.88    1.55
   2  -2  17    8.61    1.87
   2   2  17   12.62    3.20
  -2   2  17    1.11    3.70
   2  -2  17   10.14    1.49
  -2   2  17    4.94    6.39
  -2  -2  17   10.83    1.47
   2  -2  17   12.28    1.79
  -2   2  17   12.08    1.46
   2   2  17   12.39    1.44
  -2   2  17   10.67    6.92
  -2   2  18    8.02    6.49
  -2   2  18    4.33    6.90
   2  -2  18    0.93    1.70
  -2  -2  18    3.36    1.39
   2  -2  18    0.60    1.40
   2   2  18    0.62    5.98
  -2   2  18   -0.45    3.63
   2   2  18    0.46    2.99
   2  -2  18    1.19    1.82
  -2  -2  18    3.30    1.47
   2   2  18   -0.28    1.95
   2  -2  18    3.72    1.50
  -2   2  19   18.53    6.54
   2   2  19   15.56    6.04
  -2  -2  19   25.48    1.84
   2  -2  19   19.83    2.13
   2  -2  19   23.14    1.89
   2  -2  19   23.06    1.75
   2   2  19   15.84    2.26
   2  -2  19   22.69    2.55
   2   2  19   20.37    3.30
  -2  -2  19   24.36    1.78
   2  -2  19   20.57    2.02
  -2   2  19   23.68    6.96
   2  -2  20   28.26    2.72
  -2  -2  20   35.02    2.79
   2  -2  20   27.03    1.89
   2  -2  20   29.08    2.06
   2   2  20   20.37    6.10
  -2  -2  20   26.63    1.91
   2  -2  20   21.75    2.22
   2   2  20   16.30    2.26
   2  -2  20   21.07    2.12
  -2  -2  20   27.00    1.86
  -2   2  20   22.37    6.76
  -2   2  20   30.87    6.49
   2  -2  21   37.76    3.02
  -2  -2  21   38.94    3.05
   2  -2  21   33.88    2.45
  -2  -2  21   36.92    2.19
   2  -2  21   37.27    2.20
   2  -2  21   33.88    2.53
   2   2  21   24.77    6.12
  -2  -2  21   38.71    2.25
   2  -2  21   36.68    2.40
   2   2  21   22.98    2.55
  -2   2  21   36.23    6.29
  -2   2  21   35.08    6.60
  -2   2  22    4.71    5.58
   2   2  22    4.65    5.62
  -2   2  22    6.07    6.30
  -2   2  22    2.61    5.92
   2  -2  22    3.92    1.90
   2  -2  22    2.80    1.82
  -2  -2  22    4.15    1.57
   2  -2  22    3.32    1.91
   2  -2  22    2.37    1.55
   2   2  22    1.20    1.90
   2  -2  22    2.74    2.35
  -2  -2  22    5.62    2.41
  -2  -2  22    3.81    1.48
   2  -2  23   49.44    3.49
  -2  -2  23   58.50    3.54
   2  -2  23   45.75    2.56
   2   2  23   29.59    2.78
  -2  -2  23   47.76    2.58
  -2   2  23   36.72    6.71
   2   2  23   37.47    6.17
   2  -2  23   40.59    2.87
   2  -2  23   49.32    3.02
  -2  -2  23   48.80    2.55
   2  -2  23   42.96    2.80
  -2   2  23   42.17    6.11
  -2   2  23   40.46    5.83
   2  -2  24   33.15    3.15
  -2  -2  24   39.61    3.17
  -2  -2  24   32.56    2.14
   2  -2  24   26.62    2.41
   2  -2  24   30.02    2.16
   2   2  24   17.18    2.42
  -2   2  24   22.73    5.16
  -2   2  24   26.63    5.51
   2  -2  24   32.09    2.78
  -2   2  24   23.45    6.48
   2   2  24   25.43    5.75
  -2  -2  24   34.60    2.19
   2  -2  24   25.60    2.50
  -2  -2  25   15.73    2.81
   2  -2  25   14.38    2.81
  -2   2  25   14.27    4.98
   2  -2  25   15.35    2.64
   2  -2  25   11.40    2.10
  -2  -2  25   13.06    1.77
   2  -2  25   11.99    1.83
  -2   2  25   12.52    4.69
  -2  -2  25   12.59    1.84
  -2   2  25   12.62    6.23
   2   2  25   12.12    5.63
   2  -2  25   11.14    2.19
  -2   2  26    7.99    4.28
   2  -2  26    3.70    1.78
  -2  -2  26    7.76    1.67
   2  -2  26    6.65    2.06
  -2  -2  26    6.19    1.67
  -2   2  26    4.50    3.96
  -2  -2  26    4.81    1.75
   2  -2  26    7.35    2.16
  -2   2  26    6.74    4.55
   2  -2  26    4.68    2.73
  -2  -2  26    8.06    2.71
  -2   2  26    4.07    5.99
   2   2  26    5.45    5.44
   2  -2  26    8.17    2.98
  -2   2  27    5.94    4.11
   2  -2  27    1.13    1.80
  -2  -2  27    3.93    1.66
  -2   2  27    8.12    5.94
   2   2  27    3.46    5.30
  -2   2  27    1.87    3.98
  -2  -2  27    3.21    1.76
   2  -2  27    0.22    2.22
   2  -2  27    6.63    3.24
  -2   2  27    8.73    4.42
  -2  -2  27    4.39    3.12
   2  -2  27    0.67    2.07
  -2  -2  27    3.39    1.68
   2  -2  27    0.48    2.77
  -2  -2  27    3.44    2.76
  -2   2  28   93.18    6.86
   2   2  28  139.09    7.99
  -2  -2  28  136.49    5.87
  -2   2  28  119.98    8.46
   2  -2  28  122.48    6.07
  -2  -2  28  112.78    6.52
  -2   2  28  111.13    7.39
  -2   2  28   87.63    7.05
   2  -2  28  127.65    6.02
  -2  -2  28  143.29    5.84
  -2  -2  28  143.17    5.80
   2  -2  28  140.73    5.85
   2  -2  28  120.21    6.70
   2  -2  28  134.54    6.80
  -2  -2  28  157.02    6.95
  -2   2  29   28.48    4.05
  -2  -2  29   35.13    3.77
  -2   2  29   34.52    6.11
  -2  -2  29   41.37    2.70
   2   2  29   44.49    5.83
   2  -2  29   33.34    3.01
   2  -2  29   42.76    4.49
  -2  -2  29   50.14    3.93
   2  -2  29   41.10    3.82
  -2  -2  29   47.18    2.57
   2  -2  29   36.45    2.62
  -2   2  29   24.70    4.30
   2  -2  29   34.65    2.89
  -2  -2  29   43.35    2.64
  -2   2  29   41.49    4.79
   2  -2  30   63.33    5.38
  -2   2  30   60.54    5.40
  -2  -2  30   72.13    3.55
   2  -2  30   56.86    3.77
  -2  -2  30   56.45    4.53
   2  -2  30   66.08    3.57
  -2  -2  30   74.67    3.48
   2  -2  30   64.73    4.64
  -2  -2  30   80.32    4.80
  -2  -2  30   69.11    3.60
   2   2  30   69.06    6.26
  -2   2  30   63.68    6.58
   2  -2  30   59.09    3.88
   2  -2  31   27.35    4.78
  -2   2  31   24.71    4.52
  -2  -2  31   31.65    2.42
   2  -2  31   21.05    2.74
  -2  -2  31   26.55    3.69
   2   2  31   38.25    5.59
  -2  -2  31   30.14    2.48
   2  -2  31   23.14    2.84
  -2   2  31   28.73    5.72
   2  -2  31   28.64    3.61
  -2  -2  31   39.48    3.76
  -2  -2  31   37.10    2.37
   2  -2  31   30.21    2.49
   2   2  32    1.81    5.32
  -2   2  32    6.09    5.26
  -2  -2  32    3.90    1.98
   2  -2  32    0.87    2.30
  -2  -2  32    2.19    3.34
   2  -2  32    3.27    2.03
  -2  -2  32    4.31    1.87
  -2   2  32    5.15    4.11
  -2  -2  32    5.39    3.17
   2  -2  32    2.15    3.17
  -2  -2  32    2.87    2.10
   2  -2  32    3.98    2.45
  -2   2  33   22.02    5.38
   2   2  33    2.60    5.36
   2  -2  33    5.54    4.13
  -2  -2  33   11.50    2.13
   2  -2  33    7.82    2.47
  -2  -2  33    6.93    3.53
  -2  -2  33   14.55    2.03
   2  -2  33    6.18    2.15
  -2   2  33   14.99    4.20
   2  -2  33    8.99    3.38
  -2  -2  33   15.22    3.49
  -2  -2  33   10.19    2.23
   2  -2  33    6.57    2.59
   2  -2  34    1.26    2.56
  -2   2  34  -10.25    5.37
   2  -2  34    2.39    4.12
  -2  -2  34    3.26    2.18
  -2  -2  34    3.63    1.94
   2  -2  34    1.44    2.09
  -2   2  34    4.73    3.78
   2  -2  34    0.96    2.41
  -2  -2  34    2.00    2.05
   2  -2  34    3.35    3.24
  -2  -2  34    3.02    3.15
  -2  -2  34   -0.50    3.54
   2  -2  35    4.47    2.48
  -2  -2  35    9.14    2.11
  -2  -2  35    6.55    1.94
   2  -2  35    4.92    2.18
  -2   2  35    3.73    3.61
  -2  -2  35    5.62    2.16
  -2   2  35    8.91    4.89
   2  -2  35    5.23    2.64
   2  -2  35    6.72    3.38
  -2  -2  35    8.62    3.19
  -2  -2  36    3.46    2.15
   2  -2  36    2.19    2.47
  -2  -2  36    3.91    1.96
   2  -2  36    3.11    2.17
  -2   2  36    3.00    3.44
  -2  -2  36    4.10    2.27
   2  -2  36    3.72    2.63
  -2   2  36    3.39    4.98
   2  -2  36    4.52    3.36
  -2  -2  36    8.75    3.15
  -2   2  37    1.36    3.22
  -2  -2  37    5.31    3.11
   2  -2  37    0.05    3.35
  -2  -2  37    1.64    3.86
   2  -2  37    1.62    4.12
   2  -2  38    4.05    3.41
  -2  -2  38    5.23    3.13
  -2  -2  38    3.97    3.90
   2  -2  38    1.03    4.13
   2  -2  39   17.97    3.73
  -2  -2  39   17.97    3.35
   2  -2  39   15.66    2.57
   2  -2  39   10.62    2.33
  -2  -2  39   16.23    2.40
  -2  -2  39   17.89    2.16
  -2  -2  39   17.40    2.53
  -2  -2  39    9.39    4.12
   2  -2  39   10.28    4.23
  -2  -2  40    6.50    2.28
  -2  -2  40    6.67    2.40
  -2  -2  40    8.43    1.99
   2  -2  40    4.99    2.20
  -2  -2  40    6.97    4.14
   2  -2  40    2.83    4.22
   2  -2  40    7.14    2.43
   2  -2  41   11.39    4.40
  -2  -2  41   10.38    4.15
   2  -2  41   20.45    2.63
  -2  -2  41   26.47    2.25
  -2  -2  41   22.34    2.63
  -2  -2  41   20.65    2.52
   2  -2  42    2.47    4.27
  -2  -2  42    1.90    2.17
  -2  -2  42    1.64    1.91
  -2  -2  42    1.82    2.30
   2  -2  42    0.63    2.27
   2  -2  43    3.37    4.24
  -2  -2  43    1.28    1.86
  -2  -2  43    2.17    2.16
   2  -2  43    1.04    2.22
  -2  -2  43    2.42    2.31
  -2  -2  44   20.28    2.39
   2  -2  44   23.62    2.48
  -2  -2  44   20.64    2.41
  -2  -2  44   20.28    2.54
   2  -2  45    5.18    2.14
  -2  -2  45    4.28    2.01
  -2  -2  45    1.22    3.12
   2  -2  45    2.05    4.27
   2  -2  46   43.22    2.76
  -2  -2  46   40.55    2.64
  -2  -2  46   34.44    3.60
  -2  -2  47   13.87    1.94
   2  -2  47   10.45    3.39
  -2  -2  47   10.76    3.05
   2  -2  47   13.48    2.07
  -2  -2  48    4.45    2.74
   2  -2  48    5.29    3.09
  -2  -2  48    8.51    1.72
   2  -2  48    7.82    1.86
  -2  -2  49   -1.09    2.46
   2  -2  49    1.54    2.88
  -2  -2  49    0.26    1.53
   2  -2  49    1.99    1.69
   2  -2  50    0.81    2.60
   2  -2  50    0.62    1.49
  -2  -2  50    1.55    1.41
   2  -2  51    5.80    1.37
  -2  -2  51    4.86    1.23
  -2   3 -33    5.18    8.74
   2   3 -33    4.41    7.26
  -2   3 -32    0.88    9.16
   2   3 -32    2.22    7.52
  -2   3 -31    9.37    9.35
   2   3 -31   41.66    8.31
  -2   3 -30   -2.68    8.90
   2   3 -30   19.67    8.34
  -2   3 -29   49.30   10.32
   2   3 -29  114.54   10.39
   2   3 -28   36.99    9.13
  -2   3 -28   11.91    8.91
  -2   3 -27   14.67    8.78
   2   3 -27   30.25    9.13
  -2   3 -26   11.92    8.81
   2   3 -26   39.84    9.52
  -2   3 -25   86.37   12.65
   2   3 -25  283.74   13.83
   2   3 -24   24.15    8.61
  -2   3 -24   13.04    8.06
   2   3 -23   52.26    8.68
  -2   3 -23   16.30    7.90
   2   3 -22   40.14    8.52
  -2   3 -22   24.63    7.83
   2   3 -21   64.12    8.87
   2   3 -20   26.66    7.60
   2   3 -19   46.15    8.07
   2   3 -19   46.77    2.19
  -2   3 -19   42.94    2.17
   2   3 -18   17.63    1.54
  -2   3 -18   10.56    1.47
   2   3 -18   11.53    7.22
   2   3 -18   15.69    3.27
   2   3 -17  194.22   11.97
   2   3 -17  158.27    8.62
  -2   3 -17  180.24    7.66
   2   3 -17  186.20    7.66
   2   3 -16   54.74    7.70
  -2   3 -16   44.72    2.45
   2   3 -16   47.61    2.49
   2   3 -16   43.90    4.10
  -2   3 -15   12.36    1.49
   2   3 -15   17.62    1.57
   2   3 -15   15.63    3.36
   2   3 -14   24.10    3.65
   2   3 -14   28.81    1.92
  -2   3 -14   27.92    1.87
   2   3 -13  119.47    9.09
   2   3 -13  118.14    6.70
  -2   3 -13  118.46    5.32
   2   3 -13  125.59    5.34
   2   3 -12   23.94    6.46
  -2   3 -12   20.30    1.81
   2   3 -12   31.82    1.90
   2   3 -12   25.85    3.85
   2   3 -11  209.08    7.39
  -2   3 -11  202.53    7.39
   2   3 -11  199.02    8.67
  -2   3 -10   25.09    1.76
   2   3 -10   23.83    1.76
   2   3 -10   23.08    3.69
   2   3  -9   83.16    3.76
  -2   3  -9   77.93    3.76
   2   3  -9   78.47    5.27
  -2   3  -8   41.08    2.49
   2   3  -8   48.56    4.30
   2   3  -8   50.37    2.52
  -2   3  -7  282.79    9.96
   2   3  -7  299.50    9.95
   2   3  -7  303.88   11.28
   2   3  -6   16.94    3.61
  -2   3  -6   10.84    1.58
   2   3  -6   16.98    1.60
  -2   3  -5   61.68    3.13
   2   3  -5   64.39    3.10
   2   3  -5   58.14    4.77
  -2   3  -4   33.63    2.02
   2   3  -4   24.14    1.93
   2  -3  -4   28.88    2.77
   2   3  -4   23.03    4.02
   2   3  -3   75.89    5.63
  -2   3  -3   80.42    3.87
   2   3  -3   81.72    3.83
   2  -3  -3   87.57    4.25
  -2   3  -2   22.53    2.01
   2   3  -2   32.79    2.04
   2   3  -2   24.32    4.09
   2   3  -1   62.29    5.06
  -2   3  -1   64.73    3.18
   2   3  -1   63.14    3.14
   2  -3  -1   61.26    3.42
  -2   3   0   12.01    1.63
   2   3   0   13.74    1.59
   2  -3   0   14.84    2.08
   2   3   0   11.20    3.81
   2   3   1   66.20    5.10
  -2   3   1   64.59    3.15
   2  -3   1   56.52    3.25
   2   3   1   62.65    3.10
   2   3   2   28.85    4.23
  -2   3   2   30.83    2.01
   2   3   2   23.32    1.96
   2  -3   2   24.71    2.19
  -2  -3   2   32.85    1.90
   2   3   3   71.54    5.85
  -2   3   3   85.19    3.97
   2   3   3   83.64    3.95
   2  -3   3   83.63    3.98
  -2  -3   3   84.14    3.82
  -2   3   4   27.49    2.12
   2   3   4   34.62    2.11
  -2  -3   4   27.54    1.94
   2  -3   4   39.01    2.24
   2   3   4   21.52    4.26
   2   3   5   60.97    5.29
   2   3   5   63.55    3.33
  -2  -3   5   66.79    3.18
   2  -3   5   67.63    3.35
  -2   3   5   70.40    3.38
   2   3   6   13.84    1.77
  -2   3   6   16.69    1.83
   2  -3   6   16.12    1.86
  -2  -3   6   17.15    1.62
   2   3   6   11.04    4.06
  -2  -3   7  296.89   12.54
   2  -3   7  294.72   12.60
  -2   3   7  329.19   12.73
  -2   3   7  288.79   15.34
   2   3   7  311.12   12.70
   2   3   7  313.99   14.03
  -2   3   7  291.05   14.94
  -2  -3   8   59.41    2.68
   2  -3   8   50.13    2.84
  -2   3   8   59.94    2.92
  -2   3   8   70.13    8.17
   2   3   8   34.81    2.81
   2   3   8   42.85    4.95
  -2   3   8   56.15    7.39
  -2  -3   9   81.94    3.81
   2  -3   9   79.14    3.93
  -2   3   9   90.92    4.04
  -2   3   9   72.13    7.92
   2   3   9   84.64    4.00
  -2   3   9   90.20    8.67
   2   3   9   78.04    5.92
   2   3  10   17.83    4.37
  -2   3  10   44.35    8.03
   2  -3  10   20.56    3.15
  -2   3  10   41.17    7.24
  -2   3  10   25.06    2.12
   2   3  10   31.02    2.18
  -2  -3  10   27.62    1.96
   2  -3  10   35.30    2.18
   2  -3  11  210.98    9.08
  -2  -3  11  215.07    9.01
   2  -3  11  175.03    9.73
  -2   3  11  198.25   12.36
  -2   3  11  235.35    9.20
   2   3  11  228.19    9.19
  -2   3  11  211.70   11.91
   2   3  11  208.84   10.63
   2   3  12   21.23    4.60
   2  -3  12   13.85    3.17
  -2  -3  12   30.93    2.01
   2  -3  12   25.18    2.16
  -2   3  12   50.29    8.19
  -2   3  12   42.60    7.49
  -2   3  12   32.36    2.19
   2   3  12   22.61    2.16
  -2   3  13  129.41   10.03
  -2   3  13  121.78    9.42
   2   3  13  107.31    7.42
  -2  -3  13  131.75    5.60
   2  -3  13  127.82    5.70
   2  -3  13  100.58    6.46
   2   3  13  137.67    5.79
  -2   3  13  135.12    5.78
  -2  -3  14   30.53    2.04
   2  -3  14   35.37    2.27
   2  -3  14   21.54    3.31
  -2   3  14   28.92    2.17
   2   3  14   32.14    2.27
  -2   3  14   28.23    7.44
  -2   3  14   32.77    8.16
   2   3  14   16.54    4.44
   2  -3  15    4.77    2.92
  -2   3  15   12.28    7.34
   2   3  15    9.35    4.15
  -2   3  15   16.12    7.99
   2  -3  15   14.17    1.90
  -2  -3  15   15.50    1.71
  -2   3  15   20.31    1.82
   2   3  15   14.12    1.87
  -2   3  16   51.96    2.83
   2   3  16   55.38    2.92
  -2   3  16   50.34    7.86
   2   3  16   27.05    4.85
  -2   3  16   40.91    8.36
  -2  -3  16   51.92    2.71
   2  -3  16   50.82    2.88
   2  -3  16   34.48    3.85
  -2   3  17  210.91    6.99
   2   3  17  208.48    7.00
   2  -3  17  170.26    6.87
  -2  -3  17  178.28    6.78
   2  -3  17  149.14    7.75
  -2   3  17  136.90   10.32
  -2   3  17  140.71   10.73
   2   3  17  119.79    8.57
  -2   3  18   18.10    1.88
   2  -3  18    4.66    3.06
   2   3  18    3.00    4.18
  -2   3  18   -6.14    4.52
  -2   3  18   13.13    7.89
   2   3  18    4.14    7.41
  -2  -3  18   15.32    1.76
   2  -3  18   11.86    2.03
  -2   3  18    6.58    7.42
   2   3  18   11.13    1.90
   2   3  18    3.07    3.08
   2   3  19   48.29    2.65
  -2   3  19   48.57    2.59
   2  -3  19   30.34    3.73
   2   3  19   27.49    7.57
  -2  -3  19   39.17    3.21
   2   3  19   -0.65    3.57
  -2   3  19   35.21    7.65
   2   3  19   16.48    4.80
  -2  -3  19   43.45    2.44
   2  -3  19   41.44    2.64
   2   3  20   28.95    7.52
  -2  -3  20   36.83    2.27
   2  -3  20   28.21    2.44
  -2  -3  20   28.48    3.01
   2  -3  20   22.05    3.54
   2   3  21   50.60    7.85
   2  -3  21   51.14    4.53
   2  -3  21   63.89    3.47
  -2  -3  21   67.86    3.30
  -2  -3  21   63.73    4.09
   2  -3  22   31.03    3.94
  -2  -3  22   38.50    2.50
   2  -3  22   43.22    2.74
  -2  -3  22   35.09    3.32
  -2   3  23   43.44    8.36
   2   3  23   51.68    7.45
   2  -3  23   45.00    4.41
  -2  -3  23   53.84    3.95
   2  -3  23   56.02    3.29
  -2  -3  23   63.34    3.12
   2   3  24   23.79    6.92
  -2   3  24   18.91    7.85
  -2  -3  24   33.46    2.30
   2  -3  24   21.22    2.48
  -2  -3  24   26.20    3.18
   2  -3  24   12.68    3.59
   2   3  25  245.21   14.22
  -2   3  25  207.42   14.65
   2  -3  25  258.40   13.04
  -2  -3  25  311.24   12.10
   2  -3  25  284.07   12.16
  -2  -3  25  316.12   12.91
  -2   3  26   31.80    7.71
   2   3  26   31.97    6.92
   2  -3  26   27.41    4.06
  -2  -3  26   39.33    3.68
  -2  -3  26   49.18    2.74
   2  -3  26   34.82    2.91
  -2   3  27   29.40    7.29
   2   3  27   21.79    6.51
   2  -3  27   21.17    2.53
  -2  -3  27   25.63    2.29
  -2  -3  27   27.53    3.31
   2  -3  27   19.33    3.75
  -2   3  28   46.24    7.39
   2   3  28   42.08    6.72
   2  -3  28   44.50    4.47
  -2  -3  28   52.52    3.05
   2  -3  28   54.29    3.28
  -2  -3  28   47.85    3.95
   2   3  29  141.96    8.70
  -2   3  29  126.01    9.14
   2  -3  29  118.65    7.42
  -2  -3  29  144.54    6.17
   2  -3  29  128.16    6.26
  -2  -3  29  149.30    7.10
  -2  -3  30   14.27    3.07
   2  -3  30    3.23    3.62
   2   3  30   10.59    5.83
  -2   3  30   17.91    6.38
  -2  -3  30   16.97    2.17
   2  -3  30    9.76    2.38
  -2  -3  31   44.14    3.77
   2  -3  31   31.02    4.25
  -2  -3  32    7.14    2.87
   2  -3  32    0.53    3.44
  -2  -3  33    7.40    2.05
   2  -3  33    6.04    2.28
   2  -3  33   -1.36    3.83
  -2  -3  33    8.20    2.96
   2  -3  33    4.18    3.56
  -2   3  33   14.29    5.47
   2   3  33    2.30    5.34
  -2   3  34   12.82    5.32
  -2  -3  34    5.80    2.04
   2  -3  34    2.58    2.26
   2  -3  34   -4.51    3.82
  -2   3  35   67.76    5.86
  -2  -3  35   67.06    3.17
   2  -3  35   57.87    3.34
   2  -3  36   13.43    2.16
   2  -3  36    9.80    2.36
  -2   3  36   17.17    4.95
  -2  -3  36   19.83    2.13
   2  -3  37   13.78    2.12
   2  -3  37   13.24    2.35
  -2  -3  37   16.62    2.10
  -2   3  37   15.91    4.92
   2  -3  38    3.82    1.93
   2  -3  38   -0.75    3.41
   2  -3  38    4.29    2.21
  -2  -3  38    6.68    1.93
   2  -3  39   27.21    2.58
   2  -3  39   28.26    2.35
   2  -3  40    6.75    1.87
  -2  -3  40   12.72    1.92
   2  -3  40   11.81    2.22
   2  -3  41   46.16    2.75
   2  -3  41   48.88    3.00
  -2  -3  42   18.06    1.96
   2  -3  42   15.83    1.93
  -2  -3  43   30.12    2.22
   2  -3  43   35.28    2.24
   2  -3  44    4.46    1.50
  -2  -3  44    5.13    1.47
  -2  -3  44    1.24    2.31
  -2  -3  45    6.61    1.36
   2  -3  45    7.20    1.36
  -2  -3  46    8.71    1.26
  -2   4 -23  -14.43    8.23
   2   4 -23    2.86    8.12
  -2   4 -22   -2.81    7.94
   2   4 -22   -2.39    8.38
  -2   4 -21   -0.91    8.01
   2   4 -21    0.57    8.23
   2   4 -20    0.80    8.10
  -2   4 -20   -5.10    8.06
  -2   4 -19    7.73    1.59
   2   4 -19    4.85    2.76
   2   4 -19   11.91    1.72
   2   4 -19    1.15    8.15
  -2   4 -19    2.26    7.54
  -2   4 -18    3.51    1.54
   2   4 -18    4.24    2.80
   2   4 -18    4.78    1.63
   2   4 -18   -4.63    7.99
  -2   4 -18   -4.98    7.45
   2   4 -18   -0.62    3.60
  -2   4 -18   -2.21    3.63
   2   4 -17   -7.32    8.00
  -2   4 -17   -6.10    7.43
   2   4 -17   15.08    1.78
  -2   4 -17   13.29    1.68
  -2   4 -17   -2.12    3.73
   2   4 -17   -3.64    3.72
  -2   4 -16    0.68    3.76
   2   4 -16   -0.29    3.79
   2   4 -15    1.39    7.48
   2   4 -15    2.39    3.70
  -2   4 -15   -0.85    3.83
   2   4 -14    3.47    7.41
   2   4 -14   -1.88    3.75
  -2   4 -14    1.14    3.86
   2   4 -13    2.74    7.31
   2   4 -13   -3.90    3.83
  -2   4 -13    0.42    3.89
   2   4 -12    5.93    2.83
   2   4 -12    2.17    7.27
   2   4 -12    3.96    3.92
  -2   4 -12   -2.45    4.01
   2   4 -11    4.98    2.88
   2   4 -11    4.74    7.15
  -2   4 -11   10.70    1.69
   2   4 -11   12.21    1.78
  -2   4 -11    1.80    4.10
   2   4 -11   -2.10    3.83
   2   4 -10    6.82    1.73
   2   4 -10   -0.79    2.79
   2   4 -10    3.83    7.17
  -2   4 -10    5.03    1.66
   2   4 -10    1.96    3.86
  -2   4 -10   -1.59    4.13
   2   4  -9    5.49    1.69
   2   4  -9    0.44    6.97
  -2   4  -9    4.63    1.66
  -2   4  -9   -1.17    4.25
   2   4  -9   -2.42    3.86
   2   4  -8    2.39    1.68
  -2   4  -8    4.02    1.69
   2   4  -7    5.39    1.74
   2   4  -7    5.85    6.98
  -2   4  -7    8.55    1.73
   2   4  -7   -0.91    3.97
  -2   4  -7   -2.81    4.21
   2   4  -6    4.95    1.77
   2   4  -6   -6.92    7.03
  -2   4  -6    9.09    1.75
   2   4  -6    0.86    3.97
  -2   4  -6   -3.27    4.49
   2   4  -5    6.24    6.67
  -2   4  -5   24.09    2.04
   2   4  -5   25.11    2.09
   2   4  -5   -3.85    4.13
  -2   4  -5   -1.80    4.52
   2   4  -4    3.82    1.71
   2   4  -4    3.85    6.40
  -2   4  -4    1.05    1.65
   2   4  -4    0.37    4.11
  -2   4  -4    1.44    4.41
   2   4  -3    6.01    1.82
   2   4  -3   -1.55    6.25
   2   4  -3   -2.62    4.19
  -2   4  -3   -2.65    4.45
  -2   4  -3    1.85    1.70
   2   4  -2   -3.39    4.25
  -2   4  -2   -1.76    4.61
   2   4  -2   15.30    1.94
  -2   4  -2   16.72    1.92
   2   4  -1   -0.54    4.38
  -2   4  -1   -5.26    4.76
  -2   4  -1   22.33    2.09
   2   4  -1   24.46    2.13
   2   4   0    5.37    1.89
  -2   4   0    6.54    1.79
   2   4   1   25.79    2.20
  -2   4   1   23.37    2.12
  -2   4   1   -0.80    4.89
   2   4   1   -1.11    4.46
  -2   4   2   16.44    1.99
   2   4   2   17.85    2.04
  -2   4   2   14.11    8.39
  -2   4   2    0.86    4.67
   2   4   2   -0.56    4.42
  -2   4   2   11.62    7.51
  -2   4   3    1.08    7.45
  -2   4   3    3.42    1.80
   2   4   3    0.79    4.47
  -2   4   3    0.40    4.64
   2  -4   3    4.41    2.79
   2   4   3    3.50    1.87
  -2   4   3    2.05    8.26
  -2   4   4    8.65    7.55
  -2   4   4    1.63    1.76
   2   4   4    1.82    4.47
  -2   4   4   -4.68    4.80
   2  -4   4    2.39    2.70
  -2   4   4    1.36    8.37
   2   4   4    0.84    1.87
  -2   4   5   12.49    7.61
  -2   4   5   26.32    2.18
   2   4   5   25.66    2.23
  -2   4   5   14.63    8.49
   2   4   5   -2.59    4.56
  -2   4   5   -3.17    4.90
   2  -4   5   22.08    2.90
  -2   4   6    2.78    8.36
  -2   4   6    5.30    1.91
   2   4   6   -8.69    4.61
  -2   4   6    2.58    4.80
   2  -4   6    9.43    2.61
   2   4   6    9.75    1.99
  -2   4   6    2.37    7.58
  -2   4   7    9.90    8.33
  -2   4   7    6.80    1.89
  -2   4   7    3.00    4.69
   2   4   7    1.32    4.55
   2  -4   7    6.42    2.54
   2   4   7    6.41    1.99
  -2   4   7    5.09    7.61
  -2   4   8   -3.91    8.40
   2  -4   8    5.03    2.40
   2   4   8   -2.78    4.46
  -2   4   8   -0.47    4.76
  -2   4   8    0.15    7.55
   2   4   8    3.17    1.91
  -2   4   8    2.72    1.87
  -2  -4   9    7.09    1.95
   2  -4   9    4.13    2.42
  -2   4   9    8.22    1.93
   2   4   9    2.69    3.24
   2   4   9    5.41    1.95
  -2   4   9    4.66    4.83
   2   4   9    1.31    4.57
   2  -4  10    3.71    2.35
  -2  -4  10    4.99    1.96
  -2   4  10    4.68    1.86
   2   4  10    6.85    2.03
   2   4  10    0.97    3.32
  -2   4  10    3.84    4.69
   2   4  10    0.06    4.56
   2  -4  11    7.93    2.39
  -2  -4  11    8.55    2.02
  -2   4  11   12.21    1.99
   2   4  11    5.84    2.05
  -2   4  11    5.65    4.94
   2   4  12    0.84    4.54
  -2  -4  12    3.43    1.92
   2  -4  12    3.93    2.34
   2   4  13    0.17    4.62
  -2   4  13    1.08    4.67
  -2  -4  13    6.46    1.97
   2  -4  13    6.18    2.32
   2   4  14   -4.68    4.69
  -2   4  14   -0.51    4.71
  -2  -4  14    2.44    1.92
   2  -4  14    4.08    2.30
   2  -4  15    3.91    2.31
  -2  -4  15    6.92    1.98
   2   4  15    4.49    7.24
   2   4  15    4.79    4.73
  -2   4  15    2.83    4.67
  -2   4  16    5.78    4.68
   2   4  16    1.17    4.80
  -2  -4  16   23.13    2.17
   2  -4  16   14.29    2.48
   2   4  16   16.80    7.21
   2   4  16   -1.22    3.61
   2  -4  17    5.97    2.39
  -2   4  17   15.38    2.02
  -2   4  17   -3.48    4.64
   2   4  17   -5.46    4.79
   2   4  17    2.60    3.46
   2   4  17    9.88    2.13
  -2   4  18   -6.54    4.62
   2   4  18   -5.39    4.75
   2   4  18    3.45    3.27
   2   4  18    1.70    2.06
  -2   4  18    4.42    1.90
  -2   4  19    7.81    1.95
   2   4  19    6.35    2.08
  -2  -4  21    3.71    1.96
   2   4  21    8.55    6.26
  -2   4  21   11.42    7.52
  -2  -4  22   11.53    2.04
   2  -4  22    7.27    2.36
  -2   4  22    4.96    7.15
   2   4  22    4.21    6.04
   2  -4  23   12.17    2.44
   2   4  23    8.67    5.84
  -2   4  23   12.48    6.97
  -2  -4  23   20.58    2.18
   2  -4  24    7.42    2.32
  -2  -4  24    6.36    1.98
  -2   4  24   15.72    6.78
   2   4  24    3.84    5.60
   2  -4  25    8.01    2.31
  -2  -4  25    3.96    1.95
   2   4  25    1.53    5.40
  -2   4  25    8.15    6.22
  -2   4  26   36.86    6.39
   2   4  26   30.22    5.60
  -2  -4  26   33.65    2.53
   2  -4  26   35.47    2.84
  -2  -4  27    9.88    1.99
   2  -4  27   10.74    2.35
  -2   4  27   15.38    5.87
   2   4  27   10.37    5.10
   2  -4  28    5.42    2.28
  -2  -4  28    9.55    1.94
  -2   4  28   11.15    5.51
   2   4  28   10.52    4.74
   2  -4  29   -0.25    2.92
  -2  -4  29    2.89    1.86
   2  -4  29    5.81    2.22
   2   4  29    2.90    4.57
  -2   4  29   10.82    5.05
   2  -4  30    2.04    2.77
  -2  -4  30    5.14    1.83
   2  -4  30    4.11    2.17
   2   4  30    5.49    4.45
  -2   4  30    7.42    4.72
  -2  -4  31    6.78    1.85
   2  -4  31    3.95    2.17
  -2   4  31    3.36    4.48
  -2  -4  32    3.18    1.76
   2  -4  32    2.85    2.11
  -2   4  32    1.44    4.17
   2  -4  33    3.46    2.09
  -2  -4  33    3.89    1.75
  -2   4  33    4.42    3.91
  -2  -4  34    5.57    1.71
   2  -4  34    3.55    2.10
  -2   4  34    7.48    3.71
   2  -4  35    7.36    2.03
  -2  -4  35   10.35    1.68
   2  -4  36    0.48    1.96
  -2  -4  36    1.80    1.57
  -2  -4  37    0.31    1.49
   2  -4  37    1.45    1.93
  -2  -4  38    0.42    1.41
   2  -4  38    1.56    1.82
   2  -4  39    1.60    1.75
  -2  -4  39    0.98    1.33
  -2   5 -19    4.82    1.82
  -2  -5 -19    0.86    1.36
   2  -5 -19    2.28    1.19
  -2   5 -18    3.06    2.01
   2  -5 -18    0.74    1.33
  -2   5 -17   -0.62    2.11
   2   5 -17    8.93    1.63
  -2   5 -17   13.12    1.31
   2  -5 -17    2.89    1.38
  -2   5 -16    1.77    1.25
  -2   5 -16   -2.39    2.19
   2  -5 -16    0.21    1.38
  -2   5 -15    0.53    1.30
  -2   5 -15   -3.24    2.38
   2  -5 -15    1.60    1.50
  -2   5 -14    0.15    2.66
  -2   5 -14    6.90    1.65
  -2   5 -13    0.22    2.70
   2   5 -13   19.42    2.52
  -2   5 -12   -0.88    2.43
   2  -5 -12   -2.46    1.73
   2   5 -11   21.56    2.56
  -2   5 -11   11.37    1.53
  -2   5 -10   -1.79    1.50
   2  -5 -10   -1.10    1.85
   2   5  -9   16.77    2.59
   2   5  -9   15.68    1.74
  -2   5  -8   -4.90    2.60
  -2   5  -8    1.51    1.55
  -2   5  -7    4.12    1.57
   2   5  -7    7.80    1.70
   2   5  -6    8.17    1.75
  -2   5  -6    5.30    1.65
  -2   5  -5   14.03    1.93
   2   5  -5   24.44    2.00
  -2   5  -4   12.82    1.82
   2   5  -4   17.45    2.95
   2   5  -3    9.06    1.71
  -2   5  -3    5.87    1.65
   2   5  -3   10.12    2.83
   2   5  -2    6.79    1.70
  -2   5  -2    2.39    1.60
  -2   5  -1    5.75    1.63
   2   5  -1    5.80    1.71
   2   5  -1    5.00    2.83
   2   5   0    1.47    1.67
  -2   5   0   -2.46    1.61
  -2   5   1    4.13    1.64
   2   5   1    5.25    1.74
   2   5   1    8.38    2.89
   2   5   2    1.77    1.71
  -2   5   2    2.59    1.62
  -2   5   3    6.28    1.73
   2   5   3   10.06    1.80
  -2   5   4   21.27    2.01
   2   5   4   15.67    2.06
  -2   5   5   23.06    2.08
   2   5   5   26.24    2.15
   2   5   5   18.89    3.07
   2   5   6   10.64    1.85
  -2   5   6    6.18    1.76
   2   5   7    9.99    2.90
   2   5   7    3.77    1.82
  -2   5   7    5.69    1.69
   2   5   8    8.03    1.86
  -2   5   8    2.92    1.71
   2   5   9   13.11    1.92
  -2   5   9    8.91    1.78
   2   5   9   12.61    2.94
  -2   5  10   -1.69    1.68
   2   5  10    0.90    1.85
   2  -5  10   -1.62    1.88
   2  -5  11    8.54    2.92
  -2   5  11   13.04    1.73
   2   5  11   15.57    2.49
  -2   5  12    8.78    5.95
  -2   5  12   13.55    1.94
   2  -5  13   15.23    3.17
   2   5  13   14.26    2.65
   2  -5  14    4.68    2.73
  -2   5  14    2.03    5.38
   2  -5  15    5.48    2.67
  -2   5  15   -2.19    5.13
   2  -5  16    2.95    2.50
  -2   5  16    0.74    4.96
   2  -5  17    4.13    2.53
  -2   5  17    7.17    4.70
   2  -5  18    0.86    2.49
  -2   5  18    2.45    4.49
  -2  -5  19    2.52    1.90
   2  -5  19    3.65    2.43
  -2   5  19    1.68    4.25
   2  -5  20    3.50    2.37
  -2  -5  20   -0.05    1.83
  -2   5  20    3.32    4.11
   2  -5  21    7.36    2.40
  -2  -5  21    9.62    1.91
   2  -5  22    1.18    2.33
  -2  -5  22   -1.39    1.83
  -2   5  22    0.54    3.53
   2  -5  23    7.68    2.33
  -2  -5  23   12.33    1.87
   2  -5  24   -1.00    2.26
  -2   5  24   -0.50    3.20
   2  -5  25    3.87    2.05
  -2   5  25   -1.64    2.88
   2  -5  26    2.67    2.01
  -2   5  26    0.89    2.56
  -3   0 -53   -0.67    1.08
  -3   0 -52   -0.14    1.23
   3   0 -52    0.80    0.92
  -3   0 -51    0.12    1.34
   3   0 -51    1.04    1.00
  -3   0 -50    0.75    1.43
   3   0 -50    0.10    1.12
   3   0 -49   -0.39    1.20
   3   0 -48    0.39    1.29
   3   0 -47    0.78    1.37
   3   0 -46    0.51    1.45
   3   0 -45   -0.07    1.50
   3   0 -44    1.37    1.56
   3   0 -43    0.36    1.61
   3   0 -42   -0.43    1.64
   3   0 -41    1.25    1.70
   3   0 -39   -0.35    1.64
   3   0 -38    1.59    1.67
  -3   0 -23    5.82    4.00
  -3   0 -22    2.63    4.00
   3   0 -22   -2.18    4.57
  -3   0 -21    4.94    4.13
   3   0 -21   -0.21    4.45
   3   0 -20   -1.56    4.34
  -3   0 -20   -1.87    3.98
  -3   0 -19   12.74    4.25
   3   0 -19   -4.82    4.36
  -3   0 -18   -2.46    4.05
   3   0 -18    2.41    4.21
   3   0 -17   -1.39    1.57
  -3   0 -17    4.14    4.02
   3   0 -17   -0.72    4.25
   3   0 -16    1.41    1.45
  -3   0 -16   -2.53    3.81
   3   0 -16    0.55    4.27
   3   0 -15   -1.36    1.28
  -3   0 -15   -5.89    3.80
   3   0 -15    1.25    4.08
   3   0 -14    0.56    1.18
   3   0 -14   -2.83    4.18
  -3   0 -14   -2.38    3.51
   3   0 -13    0.86    1.21
   3   0 -13   -3.46    4.16
   3   0 -12   -0.19    1.28
   3   0 -12   -3.80    4.34
   3   0 -11    0.63    1.33
   3   0 -11   -2.34    4.23
   3   0 -10   -1.34    1.31
   3   0 -10   -1.06    4.10
   3   0  -9   -0.58    1.35
   3   0  -9    1.53    3.96
   3   0  -8   -0.37    1.35
   3   0  -8    0.89    3.74
   3   0  -7    1.05    3.54
   3   0  -7    0.05    1.38
   3   0  -7    1.66    2.82
   3   0  -6    2.40    3.42
   3   0  -6    3.34    2.80
   3   0  -6    1.02    1.39
   3   0  -5    0.81    2.64
   3   0  -5    0.43    1.45
   3   0  -4   -0.93    2.43
   3   0  -4    0.01    1.52
   3   0  -3    0.01    2.21
   3   0  -3   -0.57    1.46
   3   0  -2    3.45    2.21
   3   0  -2    1.29    1.44
   3   0  -1    2.64    2.20
   3   0  -1    0.19    1.43
   3   0   0    1.65    2.16
   3   0   0    1.03    1.45
   3   0   1    2.95    2.18
   3   0   1    1.49    1.48
   3   0   1    1.90    1.65
   3   0   2    1.99    2.21
   3   0   2    2.17    1.53
   3   0   2    1.64    1.56
   3   0   3    1.35    2.21
   3   0   3   -0.19    1.56
   3   0   3    0.13    1.47
   3   0   4   -1.40    2.41
   3   0   4   -0.11    1.43
   3   0   4   -2.03    1.44
   3   0   5    2.79    2.59
   3   0   5    0.08    1.41
   3   0   5    0.01    1.36
   3   0   6    3.38    2.74
   3   0   6   -0.85    1.45
   3   0   6    1.26    1.31
   3   0   7   -2.34    2.74
   3   0   7    0.60    1.44
   3   0   7   -0.88    1.35
   3   0   8    1.14    1.36
   3   0   8   -0.38    1.34
   3   0   9   -0.23    1.34
   3   0   9    0.04    1.38
   3   0  10   -0.13    1.27
   3   0  10    1.74    1.36
   3   0  10   -0.05    1.47
   3   0  11   -0.12    1.35
   3   0  11    0.52    1.36
   3   0  11    1.35    1.59
   3   0  12    0.90    1.40
   3   0  12    0.17    1.33
   3   0  12    1.82    1.67
   3   0  13    0.37    1.41
   3   0  13   -0.17    1.25
   3   0  13    0.78    1.74
   3   0  14    0.63    1.49
   3   0  14   -0.01    1.23
   3   0  14    0.50    1.76
   3   0  15    3.02    1.56
   3   0  15    0.69    1.30
   3   0  15    1.58    1.82
  -3   0  16    1.08    2.97
   3   0  16    1.15    1.57
   3   0  16   -0.86    1.40
   3   0  16   -0.54    1.84
  -3   0  17   -3.58    3.01
   3   0  17   -0.45    1.45
   3   0  17    4.28    1.97
   3   0  18   -0.01    1.64
  -3   0  18    1.05    2.93
   3   0  18   -1.15    1.48
   3   0  18   -1.06    1.93
   3   0  19    3.91    3.15
   3   0  19    2.08    1.98
   3   0  19    4.05    2.57
   3   0  19    4.04    1.74
  -3   0  19    0.79    2.98
   3   0  20   -0.70    3.38
   3   0  20   -1.23    2.84
   3   0  20    0.57    1.72
  -3   0  20   -0.49    2.98
   3   0  20    0.02    2.01
  -3   0  20    0.15    3.18
   3   0  20    4.30    2.96
   3   0  21    1.71    2.11
  -3   0  21    0.30    2.51
   3   0  21   10.26    3.80
   3   0  21   10.26    3.04
   3   0  21    7.50    1.87
  -3   0  21    1.30    3.06
  -3   0  21   -1.35    2.78
  -3   0  21   -3.32    3.34
   3   0  21    9.29    3.30
   3   0  22    2.16    2.24
   3   0  22    9.06    1.94
  -3   0  22   -3.88    3.22
   3   0  22    4.24    4.08
   3   0  22   19.67    3.20
   3   0  22   13.41    3.46
  -3   0  22   -1.04    3.55
  -3   0  22   -1.23    2.72
  -3   0  22   -3.22    2.47
   3   0  23   15.18    2.11
   3   0  23    5.76    2.32
  -3   0  23   -2.81    2.36
  -3   0  23   -0.75    2.61
   3   0  23   23.44    3.35
   3   0  23   20.28    4.91
  -3   0  23   -1.00    3.43
   3   0  23    9.29    3.66
   3   0  24    1.77    2.22
   3   0  24   -1.31    3.09
   3   0  24   -0.10    5.11
  -3   0  24   -0.39    3.48
   3   0  24   -2.04    3.75
  -3   0  24   -0.37    2.24
   3   0  24   -0.61    1.86
  -3   0  24    0.72    2.49
   3   0  24   -1.46    1.57
   3   0  25   -1.53    3.17
   3   0  25    6.55    5.63
  -3   0  25    0.10    3.66
  -3   0  25    0.29    2.19
  -3   0  25   -1.11    3.08
  -3   0  25    0.44    2.41
   3   0  25    0.66    1.63
   3   0  26   -2.19    3.35
   3   0  26    9.35    6.62
  -3   0  26    0.61    2.40
  -3   0  26   -2.82    3.80
  -3   0  26    0.08    2.17
  -3   0  26    0.83    3.18
   3   0  26   -1.34    1.72
   3   0  27   12.23    2.73
   3   0  27   27.48    2.42
   3   0  27   38.91    7.54
   3   0  27    8.78    1.44
  -3   0  27   -1.00    2.39
  -3   0  27   -0.46    3.93
   3   0  27   14.80    3.68
  -3   0  27   -2.47    2.19
   3   0  27    7.92    1.40
  -3   0  27   -0.37    3.23
   3   0  27    9.09    1.85
   3   0  28   -2.53    2.51
   3   0  28    3.12    8.24
  -3   0  28    1.48    2.21
  -3   0  28   -1.55    3.98
   3   0  28   -1.72    1.31
  -3   0  28   -0.26    2.01
   3   0  28   -0.55    2.20
  -3   0  28    0.17    3.05
   3   0  28   -1.32    1.77
   3   0  29    3.66    2.63
  -3   0  29    1.14    2.15
   3   0  29   -3.02    3.76
  -3   0  29    1.78    3.97
   3   0  29   -2.55    1.45
  -3   0  29    1.96    1.94
  -3   0  29   -1.89    3.02
   3   0  29    6.20    1.91
   3   0  30   -0.19    2.50
   3   0  30   -1.39   10.00
   3   0  30   -0.95    1.33
  -3   0  30    0.38    2.07
   3   0  30    1.21    3.69
  -3   0  30   -1.21    4.08
   3   0  30   -0.80    1.27
  -3   0  30    0.56    1.87
   3   0  30    0.74    2.14
  -3   0  30    0.85    2.94
   3   0  30   -1.33    1.85
   3   0  31   -0.85    2.56
   3   0  31  -12.76   10.47
  -3   0  31    0.71    2.03
  -3   0  31   -0.13    4.18
   3   0  31   -0.55    3.86
  -3   0  31   -0.04    1.84
  -3   0  31   -1.68    2.99
   3   0  31   -0.90    1.89
   3   0  32   -1.84    1.99
   3   0  32   -6.57    4.19
  -3   0  32   -1.40    3.25
   3   0  32    5.94   10.28
  -3   0  32   -0.76    1.96
   3   0  32   -3.58    2.67
  -3   0  32    0.11    2.86
  -3   0  32   -0.48    1.80
  -3   0  33   -1.21    3.31
  -3   0  33    1.68    1.97
   3   0  33   -3.25    4.43
   3   0  33   -0.31    2.07
   3   0  33   -1.76    2.75
  -3   0  33   -2.60    2.92
  -3   0  33    1.01    1.80
  -3   0  34   -2.13    3.43
  -3   0  34    1.27    1.95
   3   0  34   -5.18    4.67
   3   0  34    0.41    2.84
  -3   0  34    0.19    2.94
  -3   0  34   -0.03    1.80
  -3   0  35   -0.92    3.54
  -3   0  35   -0.06    1.95
   3   0  35   -8.36    4.89
   3   0  35   -2.00    2.26
   3   0  35   -3.95    3.00
  -3   0  35    0.76    2.94
  -3   0  35   -0.09    1.80
  -3   0  36   -1.31    3.64
   3   0  36    3.58    4.02
  -3   0  36    0.03    1.98
   3   0  36   -1.00    4.91
   3   0  36   -1.48    2.30
   3   0  36    1.12    2.94
  -3   0  36    0.74    2.99
  -3   0  36    1.03    1.79
   3   0  37    0.21    4.06
  -3   0  37   -0.20    3.79
  -3   0  37   -1.14    1.99
   3   0  37    3.57    5.16
   3   0  37   -2.01    2.37
   3   0  37    0.54    2.96
  -3   0  37    2.30    3.07
  -3   0  37    0.45    1.83
   3   0  38    0.79    4.07
  -3   0  38   -2.73    3.84
  -3   0  38   -1.01    1.97
   3   0  38   -1.48    5.39
   3   0  38   -1.31    2.39
   3   0  38   -0.04    3.11
  -3   0  38    2.05    3.06
  -3   0  38    0.11    1.82
  -3   0  39    0.25    3.96
   3   0  39    2.01    4.25
  -3   0  39    0.15    1.97
   3   0  39    1.82    5.55
   3   0  39   -2.49    3.19
  -3   0  39    0.87    1.81
  -3   0  39   -2.35    2.92
   3   0  39   -2.07    2.43
  -3   0  39    1.15    2.10
  -3   0  40    0.48    1.98
  -3   0  40    1.74    1.84
  -3   0  40   -1.88    2.85
   3   0  40   -1.21    2.46
  -3   0  40    0.13    2.10
   3   0  40    2.38    3.14
  -3   0  40   -1.10    3.39
   3   0  41    1.33    3.20
  -3   0  41   -2.85    3.47
  -3   0  41   -2.81    2.91
  -3   0  41   -2.02    4.09
   3   0  42   -1.95    3.26
  -3   0  42    0.69    3.45
  -3   0  42   -1.72    3.96
   3   0  42    0.56    4.56
  -3   0  42    1.88    2.85
  -3   0  43   -1.08    2.04
   3   0  43    0.88    2.49
  -3   0  43   -1.21    1.87
  -3   0  43    1.37    3.40
  -3   0  43    0.17    1.79
  -3   0  43   -0.15    2.77
  -3   0  43   -0.62    3.94
   3   0  43    2.16    4.50
  -3   0  44   -0.13    3.81
   3   0  44   -3.47    4.50
  -3   0  44   -1.34    1.87
  -3   0  44   -0.30    2.01
   3   0  44   -0.71    2.49
  -3   0  44   -0.85    1.77
   3   0  45   -0.86    4.39
  -3   0  45   -0.22    3.72
  -3   0  45   -1.42    1.77
   3   0  45   -0.52    2.45
  -3   0  45   -1.41    1.98
  -3   0  45   -0.85    1.70
   3   0  46   -2.15    4.33
  -3   0  46    4.19    3.64
  -3   0  46    0.49    1.74
   3   0  46   -2.33    2.41
  -3   0  46   -0.45    1.65
   3   0  47   -1.08    2.31
   3   0  47    1.86    4.13
  -3   0  47   -0.43    3.52
   3   0  48    0.16    2.30
  -3   0  48    0.46    3.34
   3   0  48   -3.38    3.96
   3   0  49    1.27    3.77
  -3   0  49    1.24    3.22
   3   0  49    0.94    2.23
   3   0  50    1.33    3.60
  -3   0  50   -0.09    3.07
   3   0  50   -0.42    2.20
   3   0  51   -1.94    3.34
  -3   0  51    0.31    2.83
   3   0  51    0.62    2.08
   3   0  52    2.02    3.13
   3   0  53   -0.29    2.85
   3   1 -52   10.46    1.01
  -3   1 -52   10.54    1.22
   3   1 -51   10.22    1.10
  -3   1 -51   11.18    1.37
   3   1 -50    2.91    1.06
  -3  -1 -50    1.77    1.21
  -3   1 -50    2.99    1.35
  -3  -1 -49    5.19    1.36
   3   1 -49    4.47    1.18
  -3   1 -49    7.38    1.49
   3   1 -48    5.63    1.27
  -3  -1 -48    5.56    1.46
  -3   1 -48    5.44    1.56
   3   1 -47    4.37    1.33
   3  -1 -46    7.40    1.26
   3   1 -46    7.68    1.46
   3   1 -45    4.91    1.50
   3  -1 -45    4.38    1.30
   3  -1 -44    0.80    1.34
   3   1 -44    1.84    1.50
   3   1 -43    6.54    1.61
   3  -1 -43    5.86    1.45
   3  -1 -42    6.40    1.52
   3   1 -42    5.76    1.69
   3   1 -41    6.24    1.74
   3  -1 -41    6.84    1.57
   3  -1 -40   28.77    2.11
   3   1 -40   30.15    2.25
   3   1 -37   26.55    2.15
   3  -1 -37   23.11    1.98
   3   1 -36   25.16    2.08
   3  -1 -36   23.02    1.95
   3  -1 -35    3.57    1.54
   3   1 -35    3.38    1.68
   3   1 -34   33.56    6.84
   3   1 -33   52.68    7.16
   3   1 -32   30.72    6.36
   3   1 -31   30.26    6.26
   3   1 -30    6.62    5.74
  -3   1 -30    5.84    6.86
   3   1 -29   21.03    6.04
  -3   1 -29   19.20    7.21
  -3   1 -28   30.53    7.57
   3   1 -28   54.94    6.74
   3   1 -27   37.06    2.58
  -3   1 -27   23.82    7.20
   3   1 -26   11.48    1.86
   3   1 -26   16.22    5.88
   3   1 -25    7.95    1.79
   3   1 -25   16.07    5.89
   3   1 -24   -1.02    1.74
   3   1 -24    0.91    5.96
   3   1 -23   45.67    2.65
   3   1 -23   52.48    6.71
   3   1 -22   25.82    2.12
  -3   1 -22   32.08    6.25
   3   1 -19   21.70    6.30
   3  -1 -19   10.75    1.97
   3   1 -18  204.73   11.41
   3   1 -17  102.91    7.17
   3   1 -17   48.21    3.27
   3   1 -16   48.75    6.53
   3   1 -16   38.75    2.73
   3   1 -15   35.77    6.04
   3   1 -15   25.73    2.30
   3   1 -14   23.43    5.96
   3   1 -14   14.26    2.12
   3   1 -13  136.73    7.65
   3   1 -13   87.64    4.50
   3   1 -12   38.72    5.67
   3   1 -12   27.61    2.42
   3   1 -11   28.97    4.20
   3   1 -11   30.53    5.65
   3   1 -11   21.38    2.32
   3   1 -10   25.47    4.19
   3   1 -10   20.52    5.57
   3   1 -10   22.38    2.42
   3   1  -9   54.30    4.68
   3   1  -9   57.36    6.06
   3   1  -9   41.75    3.05
   3   1  -8   53.74    3.48
   3   1  -8   64.24    4.89
   3   1  -7  134.35    6.72
   3   1  -7  160.29    7.86
   3   1  -6   12.07    2.53
   3   1  -6   17.60    5.33
   3   1  -6   11.29    3.81
   3   1  -5  423.06   17.37
   3   1  -5  370.12   16.66
   3   1  -4  289.96   12.41
   3   1  -4  317.82   12.79
   3   1  -3  531.91   22.06
   3   1  -3  485.42   21.47
   3   1  -2  227.39   11.43
   3   1  -2  234.24   10.83
   3   1  -1  871.98   37.91
   3  -1  -1  927.89   37.46
   3   1  -1 1005.64   37.88
   3   1  -1  892.80   37.47
   3   1   0 1622.27   69.62
   3  -1   0 1737.60   69.19
   3   1   0 1758.49   69.46
   3   1   0 1692.16   69.22
   3   1   1  932.48   40.53
   3   1   1 1025.24   40.34
   3  -1   1  943.65   40.04
   3   1   1 1038.54   40.12
   3   1   2  234.06   12.33
   3  -1   2  301.65   11.69
   3   1   2  319.16   12.21
   3   1   2  239.46   11.87
   3   1   3  475.75   22.11
   3   1   3  500.39   21.78
   3  -1   3  564.29   21.61
   3   1   3  531.01   21.72
  -3  -1   4  262.04   10.85
   3   1   4  246.28   11.88
   3  -1   4  291.57   11.17
   3   1   4  252.88   11.38
   3   1   4  264.33   11.35
  -3  -1   5  372.62   14.81
   3   1   5  362.97   15.20
   3   1   5  351.95   15.72
   3  -1   5  382.34   15.04
   3   1   5  322.97   15.12
   3  -1   6    8.45    1.98
   3   1   6    6.28    3.65
   3   1   6    3.68    2.70
   3   1   6    6.58    1.05
  -3  -1   6   11.54    1.49
   3  -1   7  120.58    4.92
   3   1   7  110.50    5.27
   3   1   7  101.20    6.08
   3   1   7   93.42    4.47
  -3  -1   7  120.25    4.68
   3  -1   8   54.49    2.83
   3   1   8   44.32    2.32
  -3  -1   8   60.55    2.58
   3   1   8   44.82    3.31
   3   1   8   48.09    4.36
   3   1   8   40.49    2.03
   3  -1   9   42.18    2.62
   3   1   9   38.44    2.23
  -3  -1   9   45.37    2.42
   3   1   9   41.56    3.15
   3   1   9   38.07    1.90
   3   1  10   22.68    2.69
   3  -1  10   23.90    2.15
  -3  -1  10   21.36    1.95
   3   1  10   24.21    1.82
   3   1  10   22.59    3.79
   3   1  10   18.21    1.30
   3   1  11   24.69    2.65
   3  -1  11   24.93    2.21
   3   1  11   22.79    1.44
  -3  -1  11   30.09    2.11
   3   1  11   26.67    1.99
   3   1  11   19.79    3.83
   3   1  12   26.50    2.64
   3  -1  12   28.05    2.27
   3   1  12   22.37    1.52
   3   1  12   25.15    2.09
   3   1  12   21.97    3.84
   3   1  13   87.84    4.20
   3   1  13   75.05    3.85
   3   1  13   85.98    4.55
   3   1  14   18.47    2.04
  -3  -1  14   22.14    2.13
   3  -1  14   18.26    2.11
   3   1  14   16.67    2.45
  -3  -1  15   31.42    2.35
   3   1  15   29.65    2.27
   3  -1  15   28.02    2.36
   3   1  15   30.82    2.59
  -3  -1  16   47.68    2.86
   3   1  16   45.13    2.79
   3  -1  16   40.82    2.87
   3   1  16   31.65    2.29
   3   1  16   59.58    3.11
   3  -1  17   82.10    4.44
   3   1  17   63.35    3.98
  -3   1  17   84.42    4.85
   3  -1  17   99.14    4.74
   3  -1  17   95.92    4.00
  -3  -1  17   93.69    4.37
   3   1  17   77.10    4.26
   3   1  18  145.74    6.98
  -3  -1  18  180.61    7.14
   3  -1  18  169.49    6.77
   3   1  18  140.64    7.73
   3  -1  18  154.74    7.19
   3   1  18  130.46    6.82
   3   1  18  164.05    8.14
   3  -1  18  173.31    7.33
   3   1  18  135.06    7.30
  -3   1  18  158.73    7.42
   3   1  19   22.32    4.78
   3  -1  19   15.41    2.47
   3   1  19    7.97    1.85
   3   1  19   25.76    4.03
  -3   1  19   13.45    3.10
   3   1  19   11.62    3.07
   3   1  19    9.19    3.28
  -3  -1  19   24.76    1.65
   3   1  19   18.60    2.31
  -3  -1  19   24.14    2.42
   3  -1  19   23.33    3.45
  -3  -1  19   25.82    1.77
   3  -1  19   10.39    2.37
   3  -1  19   23.29    1.92
   3   1  19    7.53    3.77
  -3   1  20  163.85    9.32
  -3  -1  20  203.58    7.70
   3  -1  20  167.93    7.69
   3   1  20  157.91    7.73
  -3   1  20  177.37    9.54
  -3  -1  20  203.18    7.74
   3  -1  20  164.04    7.71
   3   1  20  281.63    9.05
  -3   1  20  147.88    9.14
   3   1  20  158.22    8.73
  -3  -1  20  214.57    8.17
   3   1  20  152.01    8.31
  -3   1  20  157.87    8.38
   3   1  20  179.33    8.04
  -3  -1  20  205.05    8.15
   3   1  20  215.68    9.65
   3  -1  20  198.37    8.69
   3  -1  20  220.32    7.85
   3  -1  20  185.57    8.28
   3   1  20  160.99    7.87
   3   1  21  202.71   10.13
   3  -1  21  175.95    9.06
   3   1  21  178.66    8.24
  -3  -1  21  222.21    8.43
   3   1  21  165.93    8.98
  -3   1  21  185.41    9.42
  -3  -1  21  218.42    7.94
   3  -1  21  176.89    7.91
   3   1  21  179.06    7.98
  -3   1  21  188.48    9.55
   3  -1  21  178.65    7.88
   3   1  21  171.34    8.14
   3   1  21  166.08    8.55
  -3   1  21  165.29    8.61
  -3  -1  21  223.41    7.98
   3  -1  21  178.37    7.94
   3   1  21  230.91    9.02
  -3   1  21  156.32    9.39
   3  -1  21  199.80    8.09
   3  -1  22   45.42    4.65
   3   1  22   61.30    6.70
   3   1  22   44.17    2.86
  -3  -1  22   39.61    3.25
   3   1  22   28.17    4.39
  -3   1  22   35.29    4.58
  -3  -1  22   38.08    2.20
   3  -1  22   35.70    2.23
   3   1  22   29.56    2.31
   3  -1  22   64.76    2.81
   3  -1  22   31.48    2.20
  -3   1  22   35.22    4.86
  -3   1  22   25.12    3.57
   3   1  22   26.57    3.49
   3  -1  22   37.48    2.28
  -3   1  22   25.41    5.04
  -3  -1  22   37.54    2.29
   3   1  22   29.24    2.56
   3  -1  23   42.11    5.52
   3   1  23   41.15    7.40
  -3  -1  23   50.17    3.47
   3   1  23   39.45    4.56
   3  -1  23   40.95    2.45
  -3  -1  23   56.14    2.46
  -3   1  23   43.47    4.56
  -3   1  23   41.67    4.83
   3   1  23   41.41    2.56
   3  -1  23   41.13    2.40
   3   1  23   38.58    2.91
   3   1  23   44.21    2.81
   3   1  23   41.02    3.75
  -3   1  23   39.43    3.82
   3  -1  23   45.30    3.00
   3  -1  23   42.30    2.49
  -3  -1  23   56.82    2.55
   3   1  23   61.95    4.50
  -3   1  23   39.43    5.04
   3  -1  24    9.01    5.35
  -3  -1  24   -0.50    2.90
   3   1  24    3.01    7.84
   3   1  24    2.56    3.06
  -3   1  24   -1.82    3.13
   3   1  24    0.82    4.03
   3  -1  24   12.49    2.53
   3   1  24    1.51    1.59
  -3   1  24    4.84    4.05
  -3  -1  24    4.30    1.47
  -3   1  24    5.53    3.79
   3  -1  24    1.07    1.40
   3  -1  24    3.02    2.40
   3   1  24    2.57    1.78
   3  -1  24    3.21    1.45
  -3   1  24    4.26    4.56
   3   1  24   14.70    3.96
   3  -1  24    3.45    1.54
  -3  -1  24    2.12    1.61
  -3  -1  24    0.79    2.30
   3   1  24    5.00    2.04
   3  -1  25   24.39    6.32
   3   1  25   11.92    8.72
  -3   1  25    9.48    3.26
   3   1  25   11.27    3.29
  -3  -1  25   14.21    2.98
   3  -1  25   25.94    2.90
   3   1  25   14.11    4.27
  -3  -1  25   12.20    1.63
  -3   1  25   12.48    3.74
  -3  -1  25   11.88    1.75
  -3   1  25   11.79    4.05
   3  -1  25   12.90    1.64
   3  -1  25   14.16    1.66
  -3   1  25    2.83    4.44
   3  -1  25   14.68    1.75
  -3   1  25   18.90    3.94
  -3  -1  25   14.30    2.53
   3  -1  25   21.70    2.74
   3   1  25   12.80    1.85
   3  -1  26    5.95    6.91
   3   1  26   25.20    9.30
   3   1  26   13.06    3.38
  -3   1  26   11.15    3.40
   3   1  26   12.02    1.84
  -3   1  26   14.29    3.93
   3  -1  26   11.80    1.62
  -3  -1  26   17.48    2.60
  -3   1  26   17.21    3.94
   3  -1  26   15.10    2.70
  -3   1  26   16.47    3.65
  -3  -1  26   16.21    1.70
   3  -1  26   10.76    1.68
  -3  -1  26   15.56    3.09
   3  -1  26   13.35    3.09
   3   1  26   18.49    4.44
  -3  -1  26   17.33    1.81
   3  -1  26   12.70    1.75
   3   1  26   24.71    4.09
  -3   1  26   18.50    4.31
  -3  -1  27   47.64    3.30
  -3   1  27   49.78    4.67
  -3   1  27   38.13    3.99
   3  -1  27   37.44    2.49
  -3  -1  27   45.07    2.47
   3   1  27   37.47    2.61
   3   1  27   37.79    3.99
  -3   1  27   43.97    4.06
   3  -1  27   39.99    2.42
   3  -1  27   41.99    3.44
   3   1  27   44.23    4.92
  -3  -1  27   43.36    3.72
   3  -1  27   43.81    8.35
   3   1  27   42.70   10.07
  -3   1  27   40.17    4.29
   3  -1  27   48.63    4.10
   3  -1  27   38.88    2.55
  -3   1  27   39.75    4.58
  -3  -1  27   49.33    2.56
   3  -1  28   50.50    9.32
   3   1  28   39.42    5.01
  -3  -1  28   41.23    3.76
   3   1  28   52.99   10.38
   3   1  28   39.63    3.08
  -3  -1  28   48.86    3.22
   3  -1  28   43.23    3.52
   3  -1  28   38.13    2.46
  -3   1  28   44.92    4.66
  -3   1  28   39.74    4.19
  -3   1  28   37.65    3.99
   3   1  28   41.80    4.09
  -3   1  28   45.64    3.92
   3   1  28   37.20    2.64
   3  -1  28   36.07    2.51
  -3  -1  28   49.64    2.46
  -3  -1  28   49.81    2.56
  -3   1  28   48.85    4.55
   3  -1  28   36.41    2.56
   3  -1  28   46.45    4.30
   3  -1  29   19.66    9.51
   3   1  29   23.97    9.93
   3   1  29   18.07    2.50
  -3  -1  29   21.57    2.65
   3  -1  29   18.98    3.00
   3  -1  29   16.81    1.89
  -3   1  29   24.05    4.16
  -3  -1  29   20.11    3.43
   3  -1  29   16.81    4.19
   3  -1  29   16.42    1.94
  -3  -1  29   26.49    1.87
   3   1  29   18.24    2.10
   3   1  29   19.97    3.69
  -3   1  29   17.82    3.61
  -3   1  29   19.49    3.38
   3  -1  29   17.26    2.01
  -3  -1  29   26.02    1.97
  -3   1  29   23.43    4.19
  -3   1  29   16.91    3.52
  -3   1  30    1.59    4.00
   3  -1  30   16.52    9.64
   3  -1  30    2.32    3.89
   3   1  30    3.17    1.90
  -3  -1  30    6.27    3.36
   3  -1  30    2.60    4.33
   3  -1  30    3.58    2.75
   3  -1  30    3.16    1.83
  -3  -1  30    5.43    1.71
  -3   1  30    4.11    3.47
   3   1  30    4.01    3.55
   3  -1  30    0.91    1.66
  -3  -1  30    6.27    2.38
   3   1  30    1.34    2.22
  -3   1  30    5.91    3.83
  -3   1  30    5.54    3.29
  -3  -1  30    4.40    1.60
  -3   1  30    4.78    2.99
   3  -1  30    1.31    1.73
   3  -1  31   19.87    2.22
  -3   1  31   31.11    4.26
  -3  -1  31   31.04    2.17
  -3  -1  31   28.24    3.80
   3  -1  31   19.69    4.23
   3  -1  31   27.75    9.64
  -3   1  31   28.63    4.36
   3   1  31   20.61    2.67
  -3  -1  31   29.90    2.90
   3  -1  31   28.15    3.33
   3  -1  31   16.41    4.73
  -3   1  31   20.52    3.43
   3  -1  31   19.44    2.15
  -3  -1  31   30.97    2.07
  -3   1  31   23.90    3.18
  -3   1  31   24.26    3.79
   3  -1  31   20.19    2.06
   3   1  31   27.93    4.01
   3   1  31   21.98    2.33
  -3   1  32   28.31    4.29
   3  -1  32   18.85    2.31
  -3  -1  32   26.01    2.15
   3  -1  32   19.24    4.22
  -3   1  32   23.42    3.24
  -3   1  32   23.78    4.46
   3   1  32   21.38    2.35
  -3  -1  32   24.36    2.93
   3  -1  32   23.84    3.33
   3   1  32   20.91    2.66
  -3  -1  32   27.05    3.99
   3  -1  32   23.79    2.10
   3  -1  32   20.32    2.21
  -3  -1  32   25.44    2.05
  -3   1  32   17.98    3.82
   3   1  32   22.36    4.06
  -3   1  32   20.30    2.95
   3   1  33   34.85    4.46
  -3   1  33   36.07    4.65
  -3   1  33   33.46    3.19
   3  -1  33   34.86    2.61
  -3  -1  33   42.65    2.50
   3  -1  33   32.49    4.67
  -3  -1  33   35.35    4.41
   3  -1  33   35.53    2.50
  -3   1  33   35.06    4.31
   3  -1  33   34.04    2.71
  -3  -1  33   43.26    2.58
   3   1  33   35.16    3.14
   3  -1  33   40.41    3.90
  -3  -1  33   40.65    3.40
  -3   1  33   35.16    3.45
   3   1  33   34.88    2.75
  -3   1  34   32.56    4.32
  -3  -1  34   32.85    2.25
   3  -1  34   20.97    2.44
  -3   1  34   24.41    2.91
   3  -1  34   22.89    2.56
  -3  -1  34   31.85    2.35
  -3  -1  34   21.47    4.31
   3  -1  34   30.91    4.69
   3   1  34   27.83    2.62
   3  -1  34   31.61    3.72
  -3  -1  34   31.09    3.11
   3  -1  34   34.37    2.83
  -3   1  34   28.08    3.16
   3   1  34   26.71    4.34
  -3   1  34   27.67    4.21
   3  -1  35    4.38    2.09
  -3   1  35    0.44    3.86
   3   1  35    1.55    4.07
  -3   1  35    6.77    3.80
  -3  -1  35    5.28    2.62
   3  -1  35    6.06    2.38
   3   1  35    3.07    2.15
  -3   1  35    2.44    2.29
  -3  -1  35    4.18    1.77
   3  -1  35   -0.07    4.30
  -3  -1  35    3.35    4.26
  -3  -1  35    5.46    3.36
   3  -1  35    4.98    3.23
  -3   1  35    4.87    2.50
  -3  -1  35    3.70    1.90
   3  -1  35    3.19    2.20
  -3   1  36   25.78    2.64
  -3  -1  36   31.76    2.30
   3  -1  36   22.48    2.59
   3   1  36   25.75    4.48
  -3   1  36   23.19    4.23
   3  -1  36   35.75    2.95
  -3  -1  36   30.33    2.37
   3  -1  36   23.49    2.71
  -3   1  36   28.35    4.19
   3   1  36   24.70    2.66
  -3  -1  36   24.81    4.71
   3  -1  36   25.99    4.78
  -3  -1  36   30.84    3.19
   3  -1  36   32.74    3.95
  -3  -1  36   34.72    4.02
  -3   1  36   27.90    2.84
   3  -1  37   24.10    2.65
  -3  -1  37   31.85    2.30
  -3   1  37   25.14    2.56
   3   1  37   27.81    4.53
  -3   1  37   22.03    4.24
   3  -1  37   26.06    3.98
  -3  -1  37   30.48    3.27
  -3  -1  37   36.42    4.05
   3  -1  37   27.97    2.95
  -3  -1  37   29.35    2.36
   3  -1  37   22.15    2.75
  -3  -1  37   23.01    4.80
   3  -1  37   24.26    4.89
   3   1  37   21.71    2.69
  -3   1  37   26.01    2.76
  -3   1  37   27.35    3.90
  -3   1  38    9.62    3.43
  -3  -1  38    8.95    1.93
  -3  -1  38   12.53    3.61
   3  -1  38    9.46    3.64
  -3  -1  38   10.92    2.02
   3  -1  38    5.53    2.46
  -3   1  38    5.45    2.23
   3  -1  38    6.22    2.32
  -3   1  38    7.02    2.05
  -3  -1  38    9.75    1.92
  -3  -1  38    6.34    4.57
   3  -1  38   10.99    2.64
   3   1  38    7.65    2.42
  -3   1  39   24.58    3.71
   3  -1  39   22.50    2.67
  -3   1  39   22.19    2.31
  -3  -1  39   25.78    2.25
   3   1  39   19.25    2.71
  -3  -1  39   30.83    2.26
   3  -1  39   25.99    4.01
  -3  -1  39   34.30    4.03
   3  -1  39   29.81    2.94
  -3   1  39   22.14    2.49
  -3  -1  39   25.63    2.32
   3  -1  39   20.14    2.79
   3  -1  40   38.66    4.31
  -3  -1  40   46.73    4.42
   3   1  40   39.34    4.87
  -3   1  40   31.39    4.54
   3  -1  40   32.73    5.47
  -3   1  40   36.16    4.01
  -3  -1  41    9.58    3.64
   3  -1  41    7.04    3.57
  -3   1  41    5.71    3.24
   3  -1  41    7.60    5.09
  -3   1  41    6.27    4.02
  -3  -1  41    6.65    3.76
   3   1  41    5.68    4.27
  -3   1  42    8.39    1.94
  -3  -1  42    6.51    2.04
  -3   1  42    6.23    3.05
   3   1  42    6.35    2.49
  -3  -1  42    9.06    3.59
   3  -1  42    8.89    3.70
   3   1  42    7.17    4.30
  -3   1  42    4.66    3.97
  -3  -1  42    5.48    3.65
   3  -1  42    9.08    5.18
  -3   1  42    4.39    1.79
  -3  -1  42    6.61    1.93
   3  -1  42    9.56    2.60
   3   1  43    7.02    2.47
   3  -1  43    3.33    5.36
   3  -1  43    6.87    2.58
   3   1  43    7.06    4.33
  -3   1  43    5.03    3.91
  -3  -1  43    4.10    3.60
  -3  -1  43    7.01    1.96
  -3  -1  43    7.20    2.06
   3   1  44    0.67    2.43
   3  -1  44   -3.72    5.34
  -3  -1  44    1.09    2.21
   3  -1  44    3.28    2.48
   3  -1  44    1.73    4.19
   3   1  44   -0.32    4.12
  -3   1  44    2.22    3.78
  -3  -1  44    3.66    3.67
  -3  -1  44    0.46    1.91
  -3  -1  44    1.43    2.01
   3   1  45    2.97    2.42
   3  -1  45    6.83    5.30
  -3  -1  45    5.53    2.18
   3  -1  45    3.99    2.47
  -3   1  45    5.05    3.77
   3   1  45    2.79    4.10
  -3  -1  45    6.53    3.69
   3  -1  45    4.49    4.19
  -3  -1  45    7.20    2.04
  -3  -1  45    4.69    1.93
   3  -1  46    7.81    5.18
   3  -1  46   12.95    2.47
  -3  -1  46   10.61    2.13
   3   1  46    5.40    4.05
  -3  -1  46    7.87    3.56
   3  -1  46    5.96    4.07
  -3  -1  46    8.11    1.96
  -3  -1  46    9.25    2.06
  -3  -1  47    3.79    1.98
   3  -1  47    4.64    2.34
   3   1  47    4.68    3.90
   3  -1  47    3.60    4.02
  -3  -1  47    8.23    3.42
  -3  -1  47    4.99    1.88
  -3  -1  47    4.80    1.98
   3  -1  48    6.12    2.26
  -3  -1  48    6.69    1.89
   3  -1  48    7.17    4.00
  -3  -1  48    5.54    3.22
  -3  -1  48    4.47    1.89
  -3  -1  48    5.46    2.01
  -3  -1  49    8.40    1.80
   3  -1  49    7.56    2.18
  -3  -1  49    4.00    2.95
   3  -1  49    6.31    3.76
  -3  -1  49    5.49    1.82
  -3  -1  49    4.72    1.92
  -3  -1  50    2.51    1.63
   3  -1  50    2.34    1.96
  -3  -1  50    1.98    2.74
   3  -1  50    1.15    3.43
  -3  -1  51    7.61    2.61
   3  -1  51    9.25    3.26
   3  -1  51   12.21    1.99
   3  -1  52   11.20    3.03
   3  -1  52   14.45    1.94
   3  -1  53    5.28    1.62
   3   2 -49    3.26    0.84
   3   2 -48    1.65    0.92
   3   2 -47    5.43    1.06
  -3   2 -47    6.05    1.26
   3   2 -46   23.18    1.53
  -3   2 -46   22.54    1.73
   3   2 -45    7.17    1.24
  -3   2 -45   10.29    1.50
  -3   2 -44   12.28    1.62
   3   2 -44   11.90    1.37
   3   2 -43   20.29    1.64
  -3   2 -43   23.43    1.87
  -3   2 -42   12.31    1.71
   3   2 -42   14.00    1.52
   3   2 -41    7.88    1.45
   3   2 -40    6.61    1.51
   3   2 -39   25.21    1.95
   3   2 -38    7.45    1.62
   3   2 -38   10.40    6.70
   3   2 -37   32.25    7.14
   3   2 -37   31.29    2.18
   3   2 -36   51.90    7.51
  -3   2 -36   12.23    8.15
   3   2 -35   34.08    7.30
  -3   2 -35   16.37    8.36
   3   2 -34   27.40    7.13
  -3   2 -34   19.95    8.70
   3   2 -34   23.43    1.99
   3   2 -33   14.30    7.13
   3   2 -33   11.16    1.75
   3   2 -32   54.70    8.07
   3   2 -32   49.09    2.78
   3   2 -31    0.49    1.61
  -3   2 -31   -1.62    8.41
   3   2 -31    3.28    7.25
  -3   2 -30   18.07    8.44
   3   2 -30   29.11    7.60
   3   2 -30   25.55    2.08
   3   2 -29   89.39    8.93
   3   2 -29   78.63    3.80
   3   2 -28   96.05    9.17
   3   2 -28   83.71    3.98
  -3   2 -27   24.68    8.12
   3   2 -27   42.17    7.95
   3   2 -27   29.83    2.17
  -3   2 -26   83.22   10.02
   3   2 -26  101.61    4.64
   3   2 -25  101.59    9.44
   3   2 -25   95.40    4.31
   3   2 -24   43.65    8.11
  -3   2 -24   28.21    7.03
   3   2 -24   37.28    2.30
   3   2 -23   55.97    8.31
   3   2 -23   51.68    2.79
   3   2 -22   65.68    8.19
   3   2 -22   60.12    3.06
   3   2 -21   13.44    6.83
   3   2 -21   12.46    1.61
   3   2 -20    5.83    1.51
   3   2 -20    3.53    6.65
  -3   2 -19    3.38    2.94
   3   2 -19    7.47    2.46
   3   2 -19    4.30    1.48
   3   2 -18   30.13    2.94
   3   2 -18   35.42    6.61
   3   2 -18   28.57    1.70
   3   2 -18   29.75    1.96
   3   2 -17   35.77    1.81
  -3   2 -17   34.05    1.81
   3   2 -17   34.80    6.70
   3   2 -17   42.70    3.03
   3   2 -17   36.29    2.03
   3   2 -16   56.60    2.41
  -3   2 -16   51.53    2.44
   3   2 -16   68.20    7.02
   3   2 -16   66.07    3.57
   3   2 -16   65.42    2.60
   3   2 -15   39.67    1.96
  -3   2 -15   15.78    3.95
  -3   2 -15   40.14    2.03
   3   2 -15   47.04    3.24
   3   2 -15   47.57    2.17
   3   2 -14   66.39    2.92
   3   2 -14   62.50    3.86
   3   2 -14   55.22    2.76
  -3   2 -14   54.97    2.84
   3   2 -13   20.36    1.61
   3   2 -13   19.14    2.79
   3   2 -13   16.29    1.40
  -3   2 -13   16.16    1.55
   3   2 -12   89.06    3.81
   3   2 -12   92.06    4.82
  -3   2 -12   88.91    3.89
   3   2 -12   75.85    3.73
  -3   2 -11  108.38    4.43
   3   2 -11  107.68    5.33
   3   2 -11  106.55    7.48
  -3   2 -10  114.38    4.77
   3   2 -10  121.31    5.69
   3   2 -10  116.35    7.73
   3   2 -10   98.00    4.60
  -3   2  -9   40.75    2.31
   3   2  -9   39.03    2.16
  -3   2  -8   79.91    3.63
   3   2  -8   73.13    3.48
  -3   2  -7   83.21    3.76
   3   2  -7   76.49    3.62
  -3   2  -6   72.56    3.43
   3   2  -6   68.66    3.31
  -3   2  -5   72.61    3.40
   3   2  -5   68.04    3.30
  -3   2  -4   30.48    2.01
   3   2  -4   29.71    1.86
  -3   2  -3   71.92    3.47
   3   2  -3   70.87    3.38
  -3   2  -2   82.34    3.90
   3   2  -2   81.84    3.82
  -3   2  -1   69.75    3.43
   3   2  -1   69.66    3.33
  -3   2   0   59.99    2.96
   3   2   0   57.77    2.86
  -3   2   1   71.09    3.49
   3   2   1   69.53    3.40
   3  -2   1   65.66    4.32
  -3  -2   1   77.71    3.36
  -3   2   2   84.39    3.94
   3   2   2   81.47    3.84
  -3  -2   2   86.96    3.80
   3  -2   2   79.83    4.69
  -3   2   3   72.14    3.53
   3   2   3   76.81    3.43
  -3  -2   3   71.66    3.40
   3  -2   3   62.94    4.25
  -3   2   4   34.68    2.18
   3   2   4   35.03    2.09
  -3  -2   4   36.03    2.07
   3  -2   4   30.81    3.01
   3   2   5   68.04    3.28
  -3  -2   5   61.83    3.38
   3  -2   5   63.30    4.06
  -3   2   6   79.50    3.66
   3   2   6   74.79    3.55
  -3  -2   6   75.22    3.70
   3  -2   6   71.77    4.28
  -3   2   7   85.51    3.89
  -3  -2   7   84.52    3.97
   3   2   7   78.29    3.77
   3  -2   7   78.28    4.47
  -3   2   8   85.51    3.84
  -3  -2   8   81.06    3.93
   3   2   8   76.71    3.70
   3  -2   8   80.73    3.68
   3  -2   8   73.24    4.38
  -3   2   9   40.23    2.46
  -3  -2   9   40.83    2.59
   3   2   9   37.33    2.25
   3  -2   9   39.65    2.25
   3  -2   9   36.95    3.11
  -3   2  10  115.03    4.85
  -3  -2  10  103.56    4.95
   3   2  10  101.07    4.67
   3  -2  10  105.10    4.64
   3  -2  10   94.44    5.24
   3  -2  11   95.88    4.27
   3   2  11   90.61    4.28
   3   2  11  111.01    5.78
  -3   2  11  108.99    4.53
  -3   2  11   99.62    8.37
   3  -2  11   81.26    4.85
  -3  -2  11   93.57    4.62
  -3   2  11   98.82    7.80
  -3  -2  12   96.29    3.95
  -3   2  12  103.81    4.31
   3   2  12   80.33    4.00
  -3   2  12   77.18    8.16
   3  -2  12   80.98    3.95
   3   2  12   91.98    5.40
  -3  -2  12   95.63    3.97
  -3   2  12   81.00    7.53
   3  -2  12   65.99    4.54
  -3  -2  12   81.96    4.35
  -3   2  13   18.43    1.93
   3   2  13   17.06    1.65
   3   2  13   15.28    3.42
  -3   2  13   23.91    7.05
  -3   2  13   14.72    6.34
   3  -2  13   18.54    1.67
   3   2  13   15.07    3.49
   3  -2  13   14.26    2.47
  -3  -2  13   17.63    2.16
  -3  -2  13   19.35    1.66
  -3  -2  13   20.11    1.58
  -3   2  14   64.21    3.13
   3   2  14   56.81    2.92
  -3  -2  14   67.09    2.93
   3  -2  14   58.40    2.91
   3   2  14   54.94    4.48
  -3  -2  14   66.32    2.89
   3   2  14   48.61    4.45
  -3   2  14   63.53    7.69
  -3   2  14   61.75    7.21
  -3   2  15   44.86    6.92
   3   2  15   35.25    3.96
  -3   2  15   48.39    7.47
   3   2  15   38.68    3.99
   3  -2  15   44.04    2.37
  -3  -2  15   46.42    2.31
  -3   2  15   43.43    2.52
  -3  -2  15   49.32    2.36
   3   2  15   35.57    6.24
   3   2  15   38.35    2.34
  -3  -2  16   68.60    2.83
  -3   2  16   61.56    2.97
   3   2  16   41.82    3.39
   3   2  16   57.55    2.86
  -3  -2  16   69.12    2.87
   3   2  16   38.63    6.48
   3  -2  16   59.18    2.88
  -3   2  16   66.00    7.26
   3   2  16   54.17    4.43
  -3   2  16   55.09    7.61
  -3  -2  17   35.42    2.03
   3   2  17   29.45    6.07
   3   2  17   39.15    3.85
   3   2  17   22.14    2.63
  -3  -2  17   35.18    1.98
   3   2  17   34.30    2.03
  -3   2  17   37.39    2.15
  -3   2  17   33.95    6.90
  -3   2  17   26.67    7.52
   3  -2  17   35.35    2.09
  -3   2  18   30.13    1.88
   3   2  18   20.32    2.44
  -3   2  18   21.63    6.67
  -3  -2  18   26.14    1.78
   3  -2  18   27.74    1.91
  -3   2  18   23.85    7.29
   3   2  18   21.46    5.89
  -3  -2  18   29.78    1.84
   3   2  18   -0.99    2.59
  -3   2  18   -4.89    4.13
   3   2  18   31.06    3.60
   3  -2  18   24.08    2.69
   3  -2  19    6.80    1.64
  -3  -2  19    6.43    2.21
   3  -2  19    4.11    2.36
  -3   2  19    1.02    3.75
   3   2  19    5.18    3.07
  -3   2  19   -0.99    6.67
   3  -2  19    3.47    1.81
  -3  -2  19    5.60    1.48
  -3   2  19    1.10    7.14
   3   2  19    0.84    2.14
   3  -2  19    4.97    1.92
   3   2  19    8.71    5.73
   3  -2  19    6.25    1.57
  -3  -2  19    4.43    1.40
  -3   2  20   10.26    6.55
   3  -2  20    4.04    1.86
  -3  -2  20    4.88    1.49
   3  -2  20    5.26    1.68
  -3   2  20    4.87    6.94
   3   2  20    3.64    2.09
   3   2  20    4.40    5.47
   3  -2  20    4.50    1.97
   3  -2  20    5.28    1.59
  -3  -2  20    5.54    2.26
   3  -2  20    3.84    2.40
  -3  -2  20    5.47    1.41
  -3  -2  21   10.88    1.58
  -3   2  21    5.87    6.66
  -3   2  21    9.75    6.29
   3  -2  21   11.79    1.87
   3  -2  21    9.53    2.60
  -3  -2  21   13.01    2.51
   3  -2  21    9.76    1.69
   3  -2  21    6.97    2.00
  -3  -2  21   11.18    1.53
   3   2  21    5.56    2.19
   3  -2  21    6.15    2.10
   3   2  21   12.22    5.46
  -3   2  22   49.69    7.21
   3  -2  22   62.72    3.20
  -3   2  22   46.39    6.89
  -3  -2  22   64.04    3.00
   3   2  22   62.22    6.28
   3  -2  22   52.82    3.35
   3   2  22   38.34    3.33
   3  -2  22   56.93    3.95
  -3  -2  22   65.57    3.94
   3  -2  22   60.31    3.05
  -3  -2  22   62.56    2.96
   3  -2  22   51.76    3.25
  -3   2  23   41.96    6.36
   3  -2  23   51.72    2.95
   3  -2  23   41.17    3.06
   3   2  23   51.40    5.91
  -3   2  23   33.02    6.78
  -3  -2  23   51.88    2.70
   3   2  23   33.89    3.06
   3  -2  23   43.42    3.68
  -3  -2  23   58.83    3.69
  -3   2  23   39.17    6.70
   3  -2  23   50.44    2.74
   3  -2  23   44.23    2.97
  -3  -2  23   51.09    2.66
  -3   2  24   31.03    5.82
   3  -2  24   31.92    2.68
  -3  -2  24   41.11    2.30
  -3   2  24   30.30    6.11
   3   2  24   32.43    5.65
  -3  -2  24   40.88    2.33
  -3   2  24   32.77    6.45
   3  -2  24   31.73    2.81
   3  -2  24   35.61    2.42
   3  -2  24   39.69    2.80
   3   2  24   25.33    2.80
   3  -2  24   28.80    3.39
  -3  -2  24   45.05    3.36
   3   2  25   64.95    4.52
  -3   2  25   71.76    7.05
  -3  -2  25  102.44    4.28
   3  -2  25   88.11    4.63
   3   2  25  108.56    6.89
  -3   2  25   76.44    7.51
  -3  -2  25   84.80    4.95
   3  -2  25   94.90    4.33
  -3  -2  25   99.82    4.23
   3  -2  25   82.12    4.52
   3  -2  25   98.47    4.67
  -3   2  25   67.83    6.75
   3  -2  25   80.99    5.27
  -3  -2  25  106.49    5.26
   3   2  26   72.41    4.96
  -3   2  26   77.95    7.04
   3  -2  26   98.74    4.98
  -3  -2  26  110.94    4.69
   3  -2  26   97.09    5.78
  -3  -2  26  119.13    5.74
   3   2  26  135.15    7.27
  -3   2  26   79.85    7.76
  -3  -2  26  111.69    4.72
   3  -2  26  103.58    5.08
  -3  -2  26   93.01    5.40
  -3   2  26   77.59    6.81
   3  -2  26  120.71    5.36
   3  -2  26  104.82    4.80
   3  -2  27   27.27    2.64
  -3  -2  27   31.40    2.25
  -3   2  27   27.65    4.81
  -3   2  27   20.57    4.66
  -3   2  27   27.01    5.12
  -3  -2  27   28.77    3.39
   3  -2  27   28.66    2.38
   3  -2  27   26.66    2.73
  -3   2  27   25.30    6.26
  -3  -2  27   28.51    2.31
   3   2  27   45.71    5.63
   3   2  27   18.23    2.66
   3  -2  27   34.78    3.33
   3  -2  27   27.54    3.53
  -3  -2  27   35.25    3.48
   3  -2  28   73.21    4.23
  -3  -2  28   83.01    3.94
  -3   2  28   65.89    5.76
  -3   2  28   65.24    6.06
  -3   2  28   77.16    6.16
   3  -2  28   86.02    4.94
  -3   2  28   72.17    7.08
  -3  -2  28   86.05    4.00
   3   2  28  108.17    6.61
   3  -2  28   79.24    4.32
  -3  -2  28   72.82    4.75
   3  -2  28   87.96    4.03
   3   2  28   59.12    4.23
   3  -2  28   77.53    5.10
  -3  -2  28   98.84    5.16
   3   2  29   51.94    4.21
   3   2  29  106.93    6.53
  -3  -2  29   88.68    3.98
  -3   2  29   71.65    6.95
   3  -2  29   72.97    4.32
   3  -2  29   84.16    5.26
  -3   2  29   62.79    5.73
  -3   2  29   79.66    6.12
   3  -2  29   84.47    4.02
   3  -2  29   72.44    4.23
  -3  -2  29   86.24    3.93
  -3   2  29   59.94    5.45
   3  -2  29   74.82    5.15
  -3  -2  29   98.66    5.18
  -3   2  30   16.64    3.97
   3  -2  30   23.49    2.67
  -3  -2  30   26.47    2.24
   3   2  30   14.27    2.76
   3  -2  30   25.16    4.28
  -3  -2  30   28.84    2.24
   3  -2  30   25.53    2.42
  -3   2  30   21.06    4.61
  -3   2  30   21.26    4.34
  -3   2  30   27.11    5.70
  -3  -2  30   26.25    2.33
   3  -2  30   21.42    2.80
   3   2  30   26.60    5.39
   3  -2  30   24.74    3.61
  -3  -2  30   34.35    3.57
  -3   2  31    1.13    3.58
  -3  -2  31    3.48    1.84
   3  -2  31    0.16    2.04
   3   2  31   -0.96    2.48
  -3  -2  31    0.14    1.93
  -3  -2  31    0.81    1.83
   3  -2  31   -0.45    2.32
  -3   2  31    0.59    4.32
   3  -2  31    2.27    3.09
  -3  -2  31    2.98    2.99
   3   2  31    0.87    5.22
   3  -2  31   -0.97    2.44
  -3   2  31    4.62    5.32
  -3   2  31    1.65    3.90
   3  -2  31    2.64    4.34
  -3   2  32   32.97    4.20
  -3  -2  32   56.09    3.19
  -3  -2  32   54.07    3.25
  -3   2  32   56.74    6.01
  -3   2  32   33.74    4.49
   3  -2  32   42.98    5.45
  -3   2  32   49.24    5.34
   3  -2  32   56.57    3.29
  -3  -2  32   67.06    3.14
   3  -2  32   48.30    4.60
  -3  -2  32   71.48    4.63
  -3   2  33   13.24    5.04
   3  -2  33    7.66    4.38
  -3  -2  33   10.67    2.15
  -3  -2  33   10.50    2.06
  -3   2  33   10.28    4.29
  -3  -2  33   13.46    2.01
   3  -2  33   10.12    2.23
  -3   2  33    6.03    3.39
  -3   2  33    7.81    3.10
  -3  -2  33    9.22    3.27
   3  -2  33    8.21    3.44
  -3  -2  34   30.53    2.31
   3  -2  34   20.75    2.53
  -3  -2  34   26.05    2.40
   3  -2  34   18.26    3.83
  -3  -2  34   31.20    3.74
  -3  -2  34   24.24    2.49
  -3   2  34   25.59    5.13
   3  -2  34   15.26    4.58
  -3   2  34   21.21    4.54
  -3  -2  35   43.67    2.62
   3  -2  35   29.39    2.85
   3  -2  35   33.47    4.33
  -3  -2  35   47.27    4.12
  -3  -2  35   33.19    2.76
  -3   2  35   41.28    5.30
  -3  -2  35   35.77    2.70
  -3   2  35   29.84    4.59
  -3  -2  36   52.35    2.97
   3  -2  36   43.29    3.22
   3  -2  36   37.88    4.60
  -3  -2  36   55.31    4.34
  -3  -2  36   48.84    3.17
  -3   2  36   54.23    5.49
   3  -2  36   53.34    3.47
  -3   2  36   42.12    4.69
  -3  -2  36   45.74    3.08
   3  -2  37   23.76    4.75
  -3   2  37   23.30    3.99
   3  -2  37   26.75    4.20
  -3   2  38    7.84    3.40
   3  -2  38    6.99    2.30
   3  -2  38    6.60    3.73
  -3  -2  38   11.73    3.26
   3  -2  38    6.40    4.31
   3  -2  39   33.31    2.89
   3  -2  39   27.46    4.17
  -3  -2  39   36.89    3.66
  -3  -2  39   29.73    2.63
   3  -2  39   21.91    4.64
  -3  -2  39   37.31    2.45
   3  -2  39   21.50    2.70
  -3  -2  39   27.36    2.72
  -3  -2  40    5.64    2.31
  -3  -2  40    4.33    2.20
  -3  -2  40    9.02    1.94
   3  -2  40    8.23    4.33
   3  -2  40    5.44    2.38
  -3  -2  41    7.49    2.27
  -3  -2  41    9.83    1.93
   3  -2  41    6.31    4.32
   3  -2  41    8.40    2.39
  -3  -2  41    6.99    2.17
  -3  -2  42   19.31    2.05
   3  -2  42   17.52    2.48
  -3  -2  42   13.47    2.41
  -3  -2  42   15.67    2.29
   3  -2  42   10.82    4.46
   3  -2  43   14.71    4.58
   3  -2  43   34.33    2.71
  -3  -2  43   22.06    2.57
  -3  -2  43   24.89    2.50
  -3  -2  43   28.17    2.24
  -3  -2  44   14.08    2.23
   3  -2  44   17.31    2.38
  -3  -2  44   14.76    2.33
   3  -2  44    6.09    4.48
  -3  -2  44   11.52    3.21
  -3  -2  45    7.04    2.08
  -3  -2  45    9.21    2.20
   3  -2  45    3.08    4.40
   3  -2  45    9.60    2.19
  -3  -2  45   11.35    2.06
  -3  -2  45    5.49    3.00
  -3  -2  46   22.43    3.17
  -3  -2  46   24.57    2.25
   3  -2  46   14.97    4.41
   3  -2  46   32.29    2.47
  -3  -2  47    6.92    2.75
   3  -2  47    4.91    3.31
   3  -2  47    6.47    1.99
  -3  -2  47    7.95    1.77
   3  -2  47    3.22    3.98
   3  -2  48    2.33    1.77
  -3  -2  48    1.63    1.57
   3  -2  48   -0.35    3.04
  -3  -2  48   -0.95    2.52
  -3  -2  49    4.67    1.48
   3  -2  49    4.01    1.69
   3  -2  49    6.16    2.95
  -3  -2  50   13.16    1.48
   3  -2  50   14.27    1.68
   3  -2  50   12.21    2.82
   3   3 -33   10.41    6.92
  -3   3 -33    1.45    8.98
  -3   3 -32    1.13    9.10
   3   3 -32   -1.20    7.16
  -3   3 -31    0.51    9.14
   3   3 -31   24.26    7.68
   3   3 -30   18.69    7.77
  -3   3 -30    7.35    9.11
  -3   3 -29   -0.66    8.68
   3   3 -29    9.27    7.85
  -3   3 -28   -1.73    8.57
   3   3 -28    5.27    7.98
  -3   3 -27    4.69    8.40
   3   3 -27   17.33    8.29
  -3   3 -26   10.53    8.79
   3   3 -26   32.85    8.68
   3   3 -25   18.24    8.97
  -3   3 -25    2.81    8.39
   3   3 -24   -1.29    8.77
  -3   3 -24   -5.86    7.59
   3   3 -23   12.83    8.34
  -3   3 -23    1.54    7.27
   3   3 -22    4.75    8.13
   3   3 -21   37.17    8.30
   3   3 -20   15.87    7.93
   3   3 -19   61.18    8.52
   3   3 -19   62.30    2.81
  -3   3 -19   59.40    2.74
   3   3 -19   47.46    4.29
   3   3 -18   76.18    8.55
   3   3 -18   78.45    3.18
  -3   3 -18   70.00    3.12
   3   3 -18   64.95    4.71
   3   3 -17  109.42    9.38
  -3   3 -17   92.73    3.97
   3   3 -17  100.88    4.02
   3   3 -17   84.94    5.51
  -3   3 -16   29.21    1.85
   3   3 -16   29.87    1.95
   3   3 -16   25.97    3.68
   3   3 -15    8.05    6.83
  -3   3 -15    8.67    1.39
   3   3 -15    6.67    1.47
   3   3 -15    3.88    2.37
   3   3 -15    7.54    3.24
   3   3 -14   23.37    3.48
  -3   3 -14   18.64    1.65
   3   3 -14   20.84    1.70
   3   3 -13   47.00    7.42
   3   3 -13   43.26    4.09
   3   3 -13   48.74    2.41
  -3   3 -13   44.81    2.39
   3   3 -12   11.90    6.59
  -3   3 -12    5.86    1.41
   3   3 -12    9.32    1.45
   3   3 -12    9.80    3.38
  -3   3 -11   13.05    1.53
   3   3 -11   19.17    6.38
   3   3 -11   15.74    3.47
   3   3 -11   15.85    1.57
  -3   3 -10   19.83    1.69
   3   3 -10   25.44    3.67
   3   3 -10   20.18    1.69
   3   3 -10   18.56    6.27
  -3   3  -9   20.52    1.77
   3   3  -9   26.21    6.11
   3   3  -9   21.84    3.56
   3   3  -9   21.07    1.72
   3   3  -8   45.63    4.19
  -3   3  -8   35.41    2.25
   3   3  -8   34.92    2.20
   3   3  -8   37.51    6.35
   3   3  -7   42.57    4.22
  -3   3  -7   39.18    2.43
   3   3  -7   40.74    2.38
   3   3  -7   49.78    6.47
   3   3  -6    4.43    3.47
   3   3  -6    5.28    1.48
   3  -3  -6   10.86    3.01
  -3   3  -6    8.34    1.55
   3   3  -5    6.86    3.49
   3   3  -5    3.05    1.41
  -3   3  -5    3.90    1.49
   3  -3  -5    2.96    2.79
   3  -3  -4   10.97    2.74
   3   3  -4   11.71    1.57
  -3   3  -4   11.29    1.65
   3   3  -4   17.98    3.67
   3  -3  -3   13.75    2.56
   3   3  -3   10.57    1.55
  -3   3  -3   11.92    1.66
   3   3  -3   14.74    3.66
   3  -3  -2   23.78    2.63
   3   3  -2   23.43    3.95
   3   3  -2   20.24    1.79
  -3   3  -2   19.13    1.90
   3   3  -1   64.29    3.29
  -3   3  -1   62.09    3.37
   3  -3  -1   71.75    3.75
   3   3   0   59.21    5.05
   3   3   0   49.45    2.87
  -3   3   0   53.05    2.95
   3  -3   0   58.98    3.36
   3   3   1   67.06    3.51
  -3   3   1   69.68    3.57
   3  -3   1   74.46    3.84
  -3   3   2   19.43    1.93
   3   3   2   21.39    1.91
   3  -3   2   25.37    2.26
   3   3   3   12.19    3.86
  -3   3   3   11.52    1.73
   3   3   3   12.07    1.64
   3  -3   3   10.94    2.00
  -3   3   4   14.30    1.78
  -3  -3   4   11.32    1.50
   3  -3   4   12.83    1.94
   3   3   4   13.57    1.71
   3   3   5    6.87    3.85
   3   3   5    2.80    1.52
  -3  -3   5    3.05    1.34
   3  -3   5    2.43    1.80
  -3   3   5    6.14    1.65
   3   3   6   10.94    3.92
  -3  -3   6    8.31    1.46
   3  -3   6   11.04    1.89
   3   3   6    8.69    1.65
  -3   3   6    8.90    1.70
   3   3   7   55.43    4.84
  -3   3   7   41.14    7.29
   3   3   7   43.04    2.58
  -3   3   7   43.63    2.64
  -3   3   7   38.52    7.99
   3  -3   7   41.51    2.64
  -3  -3   7   40.60    2.36
   3   3   8   55.22    4.85
   3  -3   8   40.44    2.50
  -3  -3   8   38.46    2.17
  -3   3   8   26.79    7.81
  -3   3   8   39.30    2.47
  -3   3   8   41.40    7.31
   3   3   8   36.48    2.40
   3  -3   8   23.23    3.53
   3  -3   9   21.19    2.09
  -3  -3   9   22.34    1.73
   3   3   9   23.12    2.01
  -3   3   9   27.61    7.64
  -3   3   9   24.08    2.04
   3   3   9   31.53    4.38
   3  -3   9   16.28    3.17
  -3   3   9   13.97    6.90
   3  -3  10   21.85    2.04
  -3  -3  10   18.53    1.69
   3   3  10   21.25    1.94
  -3   3  10   12.99    7.67
  -3   3  10   20.45    1.94
   3   3  10   25.40    4.27
   3  -3  10   11.73    3.02
  -3   3  10   17.17    7.05
   3  -3  11   16.52    1.98
  -3  -3  11   16.56    1.63
   3   3  11   17.31    1.88
  -3   3  11   15.20    7.17
   3   3  11   19.76    4.15
  -3   3  11   15.79    1.86
   3  -3  11    8.62    2.95
  -3   3  11    6.88    7.90
  -3   3  12    5.97    7.89
   3   3  12    8.53    1.77
   3  -3  12   10.52    1.86
  -3   3  12    6.27    1.73
  -3   3  12    6.96    7.22
  -3  -3  12    8.75    1.53
   3   3  12    7.37    3.94
  -3   3  12   -4.32    4.74
   3  -3  12    4.32    2.92
  -3   3  13   37.21    7.84
   3   3  13   52.29    2.73
  -3   3  13   50.69    2.72
   3   3  13   51.41    4.89
   3  -3  13   30.46    3.80
   3  -3  13   48.70    2.76
  -3  -3  13   50.51    2.48
  -3   3  13   44.18    8.51
  -3   3  14   26.97    8.31
   3  -3  14   14.19    3.30
  -3   3  14   25.97    7.67
   3   3  14   22.19    4.40
  -3   3  14   21.32    2.03
   3   3  14   22.17    2.08
   3   3  14   12.20    3.13
  -3  -3  14   26.46    1.86
   3  -3  14   20.83    2.13
  -3  -3  15   12.97    1.64
  -3   3  15   13.08    8.21
   3  -3  15    5.54    2.99
  -3   3  15    1.02    7.53
  -3   3  15    0.66    4.59
   3   3  15    6.28    4.15
   3  -3  15    9.53    1.93
  -3   3  15    8.79    1.79
   3   3  15    7.52    1.85
   3   3  15    8.91    3.05
   3   3  16   19.20    3.50
  -3   3  16   24.25    7.93
   3   3  16   31.12    2.33
  -3   3  16   29.65    2.27
  -3  -3  16   36.93    2.17
   3  -3  16   32.44    2.39
   3   3  16   27.97    7.27
  -3   3  16   29.88    8.48
   3  -3  16   14.25    3.44
   3   3  16   28.81    4.70
   3   3  17  105.16    4.49
  -3   3  17  103.50    4.44
   3  -3  17   70.60    5.52
  -3   3  17   77.94    9.04
  -3  -3  17  110.53    4.28
   3  -3  17  102.96    4.47
   3   3  17   71.79    8.23
  -3   3  17   72.01    9.54
   3  -3  17   96.51    4.28
   3   3  17   86.97    6.50
   3   3  17   36.60    5.18
  -3   3  18   54.06    8.51
  -3   3  18   64.24    9.10
   3   3  18   63.90    5.82
  -3   3  18   -6.45    5.67
   3  -3  18   51.00    4.78
   3   3  18   81.44    3.68
  -3   3  18   77.99    3.59
  -3  -3  18   86.72    3.48
   3  -3  18   72.54    3.68
   3  -3  18   71.33    3.48
   3   3  18   21.11    4.50
   3   3  18   61.27    7.70
  -3   3  19   47.15    8.17
  -3   3  19   40.71    8.55
  -3   3  19   -5.07    5.19
   3   3  19   43.28    5.43
   3  -3  19   56.48    3.05
   3   3  19   39.80    7.41
   3   3  19   65.64    3.23
  -3   3  19   63.27    3.12
   3  -3  19   35.50    4.36
   3  -3  19   61.92    3.25
  -3  -3  19   69.63    3.02
   3   3  19   20.89    4.17
   3  -3  20   16.23    2.03
   3   3  20   11.30    6.76
  -3   3  20   11.89    8.21
   3  -3  20    6.37    3.37
  -3  -3  20   19.35    1.91
   3  -3  20   15.35    2.24
  -3   3  20   11.22    7.70
   3  -3  21   36.39    2.75
   3   3  21   37.63    7.08
  -3  -3  21   40.13    3.08
  -3   3  21   31.37    7.83
  -3   3  21   28.72    8.20
   3  -3  21   22.95    4.01
   3  -3  21   44.71    2.88
  -3  -3  21   52.72    2.62
  -3  -3  21   39.47    2.99
   3  -3  22    8.17    2.13
   3   3  22    7.99    6.52
  -3  -3  22    4.05    2.38
  -3   3  22    5.60    7.05
  -3   3  22    6.94    7.44
  -3  -3  22    1.76    2.54
   3  -3  22    3.42    3.38
  -3  -3  22    9.90    1.81
   3  -3  22   10.41    2.18
  -3  -3  22    7.61    2.28
  -3  -3  23    7.71    2.66
   3  -3  23    4.31    3.36
  -3   3  23    7.38    6.58
   3  -3  23   13.02    2.40
  -3  -3  23   10.05    2.31
   3   3  23   10.67    6.30
  -3  -3  23   10.31    2.44
   3  -3  23   10.45    2.24
  -3  -3  23   13.19    1.87
  -3  -3  24   -4.83    2.35
   3   3  24   -1.74    6.33
  -3   3  24   11.86    7.77
   3  -3  24   -4.00    3.41
  -3  -3  24    1.16    1.88
   3  -3  24    3.80    2.17
   3  -3  24    7.39    2.52
  -3  -3  25   11.64    2.54
   3  -3  25   21.59    2.48
  -3  -3  25   18.57    2.15
  -3  -3  25   13.01    3.04
   3  -3  25   11.37    3.71
  -3  -3  25   11.71    2.70
  -3   3  25   28.98    7.78
   3   3  25   18.53    6.21
   3  -3  25   21.02    3.01
  -3  -3  26   27.08    2.76
   3  -3  26   30.42    2.74
  -3  -3  26   34.06    2.40
  -3   3  26   28.78    7.58
  -3  -3  26   26.29    2.89
   3   3  26   37.06    6.35
  -3  -3  26   29.28    3.38
   3  -3  26   21.34    4.06
   3  -3  26   31.08    3.46
  -3  -3  27   15.03    2.91
   3  -3  27    9.72    3.62
  -3  -3  27   11.39    2.42
  -3   3  27    6.55    7.05
  -3  -3  27    8.92    2.55
   3   3  27   18.21    5.93
   3  -3  27   11.17    2.38
  -3  -3  27   13.52    2.02
  -3  -3  28    3.51    2.74
   3  -3  28   -0.93    3.43
  -3  -3  28    0.77    2.31
  -3   3  28    8.95    6.70
  -3  -3  28    0.90    2.46
   3   3  28    1.29    5.74
  -3  -3  28    4.81    1.95
   3  -3  28    2.60    2.28
  -3  -3  29   16.42    3.07
   3  -3  29   13.27    3.79
  -3  -3  29   13.96    2.54
  -3   3  29   24.73    6.70
  -3  -3  29   17.23    2.72
   3   3  29   20.42    5.81
   3  -3  29   16.08    2.52
  -3  -3  29   20.57    2.17
  -3  -3  30   22.20    3.18
   3  -3  30   18.94    3.92
  -3  -3  31   21.71    3.22
   3  -3  31   20.55    4.01
   3  -3  32    1.97    2.03
  -3  -3  32    3.04    2.81
   3  -3  32    0.25    3.57
   3  -3  33    6.81    3.74
  -3  -3  33   13.18    2.06
   3  -3  33    9.45    2.43
  -3   3  33    8.56    5.38
   3  -3  33   11.18    2.14
   3  -3  34   24.57    2.40
  -3   3  34   25.95    5.32
   3  -3  34   25.90    2.69
  -3  -3  34   28.17    2.31
   3  -3  35   28.16    2.43
  -3   3  35   23.47    5.16
  -3  -3  35   30.79    2.36
   3  -3  35   27.75    2.74
   3  -3  36   18.20    2.20
  -3   3  36   22.73    4.90
  -3  -3  36   22.35    2.14
   3  -3  36   18.41    2.53
   3  -3  37    9.40    2.36
  -3  -3  37   10.51    1.95
  -3   3  37   13.00    4.59
   3  -3  37    9.39    2.01
   3  -3  38    1.51    1.86
   3  -3  38   -0.45    3.50
   3  -3  38    1.53    2.27
  -3  -3  38    0.90    1.82
   3  -3  39   21.38    2.15
   3  -3  39   19.42    2.49
   3  -3  40    6.51    2.23
  -3  -3  40    8.09    1.80
   3  -3  40    2.43    3.35
   3  -3  40    5.66    1.79
  -3  -3  41    3.51    1.71
   3  -3  41   -1.50    3.27
   3  -3  41    1.58    1.68
  -3  -3  42    2.14    1.62
   3  -3  42   -1.30    3.25
   3  -3  42    0.75    1.59
  -3  -3  43    3.79    2.29
  -3  -3  43   14.86    1.63
   3  -3  43   -1.28    3.18
   3  -3  43   10.47    1.62
  -3  -3  43    8.67    1.61
  -3  -3  44    6.41    1.49
   3  -3  44    9.80    1.50
  -3  -3  45    3.22    1.25
  -3   4 -23    3.96    7.99
  -3   4 -22    2.10    8.12
   3   4 -22    3.57    7.71
   3   4 -21    2.96    7.73
  -3   4 -21    0.13    7.68
   3   4 -20    5.56    7.98
  -3   4 -20   -6.04    7.68
  -3   4 -19   12.14    1.69
   3   4 -19    0.35    2.49
   3   4 -19   10.22    8.30
  -3   4 -19    0.74    7.49
   3   4 -18   -0.49    3.61
  -3   4 -18    0.05    3.61
   3   4 -18    4.06    2.61
  -3   4 -18   11.19    1.70
   3   4 -18    6.94    8.20
   3   4 -17    1.52    3.67
  -3   4 -17   -6.41    3.87
  -3   4 -17    5.61    1.61
   3   4 -17    5.49    2.75
   3   4 -17    5.09    1.70
   3   4 -17   -0.11    8.02
  -3   4 -16    1.71    3.84
   3   4 -16   -0.49    3.82
   3   4 -16   18.14    1.91
  -3   4 -16   17.64    1.82
   3   4 -16    3.78    8.06
   3   4 -15    5.26    3.80
  -3   4 -15   -3.31    3.97
   3   4 -15    3.53    7.76
  -3   4 -14   -4.85    4.09
   3   4 -14   -3.44    3.87
   3   4 -14    1.77    7.66
  -3   4 -13   -1.53    4.17
   3   4 -13    0.13    3.87
   3   4 -13    6.90    7.66
  -3   4 -12   -1.03    4.10
   3   4 -12   -1.53    3.93
  -3   4 -11   -4.51    4.30
   3   4 -11    0.77    3.84
   3   4 -11    0.37    2.90
   3   4 -11    1.08    7.21
   3   4 -10   -5.34    4.06
  -3   4 -10   -7.02    4.44
  -3   4 -10   12.06    1.79
   3   4 -10    4.59    3.07
   3   4 -10   11.32    1.85
   3   4 -10   -1.93    7.22
  -3   4  -9   -3.11    4.62
   3   4  -9   -5.17    4.18
   3   4  -9   42.10    2.29
  -3   4  -9   38.23    2.23
   3   4  -9   -0.02    3.13
   3   4  -9   18.40    7.49
  -3   4  -8   -1.88    4.38
   3   4  -8   -3.55    3.96
  -3   4  -8    5.06    1.69
   3   4  -8    6.81    1.79
   3   4  -8    1.20    2.85
   3   4  -8   11.90    7.05
  -3   4  -7   -4.28    4.60
   3   4  -7   -4.80    3.98
  -3   4  -7    0.26    1.64
   3   4  -7    0.20    2.97
   3   4  -7    2.10    1.75
   3   4  -7   -8.38    7.13
  -3   4  -6   -0.39    4.62
   3   4  -6   -2.06    4.09
   3   4  -6   20.17    2.03
  -3   4  -6   21.36    1.96
   3   4  -6    5.88    3.15
   3   4  -6    2.54    6.99
   3   4  -5   -0.15    4.33
  -3   4  -5    1.65    4.66
   3   4  -5   31.00    2.23
  -3   4  -5   30.95    2.14
   3   4  -5   -1.39    3.13
   3   4  -5    7.18    7.01
  -3   4  -4   -0.40    4.59
   3   4  -4   -0.40    4.00
  -3   4  -4    3.85    1.67
   3   4  -4    3.03    2.97
   3   4  -4    3.93    1.78
   3   4  -3    1.58    4.24
  -3   4  -3   -2.41    4.72
  -3   4  -3    2.20    1.72
   3   4  -3    5.43    3.28
   3   4  -3    7.28    1.86
   3   4  -2   -5.00    4.49
  -3   4  -2   -4.09    4.96
  -3   4  -2   37.26    2.31
   3   4  -2    3.21    3.46
   3   4  -1   -1.82    4.41
  -3   4  -1   -0.77    4.91
   3   4  -1   23.59    2.15
  -3   4  -1   23.43    2.05
   3   4  -1    1.19    3.18
   3   4   0   -1.89    4.26
  -3   4   0   -1.76    4.93
  -3   4   0   -2.15    1.80
   3   4   0    4.69    1.91
   3   4   1    0.32    4.53
  -3   4   1    0.14    4.93
   3   4   1   11.06    3.56
   3  -4   1   16.85    3.44
   3   4   1   24.74    2.23
  -3   4   1   24.20    2.13
   3   4   2   42.50    2.53
  -3   4   2   39.41    2.42
  -3   4   2   18.02    8.65
   3   4   2    3.68    3.44
  -3   4   2   25.81    7.85
   3  -4   2   26.98    3.55
   3   4   2   -1.49    4.68
  -3   4   2    3.79    5.05
   3  -4   3    5.58    3.15
  -3   4   3    5.89    8.43
  -3   4   3    6.22    1.78
   3   4   3    3.82    3.20
   3   4   3    7.66    1.95
   3   4   3   -5.71    4.46
  -3   4   3   -3.08    4.87
  -3   4   3    9.30    7.62
   3  -4   4    5.22    3.00
  -3   4   4   12.98    8.60
  -3   4   4    5.76    1.82
   3   4   4    9.98    3.40
   3   4   4    6.27    1.99
  -3   4   4    1.98    4.86
   3   4   4    1.80    4.36
  -3   4   4   10.58    7.76
   3   4   5   30.11    2.39
  -3   4   5   33.99    2.32
  -3   4   5   18.05    8.71
   3  -4   5   26.13    3.23
   3   4   5    9.25    3.67
   3   4   5    7.49    4.81
  -3   4   5    0.36    4.98
  -3   4   5   27.43    8.07
   3  -4   6   19.24    3.06
  -3   4   6   12.53    8.65
   3   4   6   24.45    2.30
  -3   4   6   23.40    2.15
   3   4   6    3.52    3.41
  -3   4   6    3.00    5.05
   3   4   6    0.93    4.64
  -3   4   6   15.11    7.87
   3  -4   7    1.83    2.73
  -3   4   7   -0.81    8.51
  -3   4   7    3.35    1.84
   3   4   7    2.97    2.02
   3   4   7    1.11    3.28
  -3   4   7   -0.77    4.93
   3   4   7   -1.88    4.53
  -3   4   7    1.33    7.68
   3  -4   8    5.93    2.68
  -3   4   8    9.15    8.61
  -3   4   8   10.86    7.86
   3   4   8    7.93    2.08
   3   4   8   12.42    3.64
  -3   4   8   -1.62    4.88
   3   4   8   -1.67    4.57
  -3   4   8    7.15    1.92
   3  -4   9   27.59    3.14
   3   4   9   -0.72    4.98
  -3   4   9   -5.52    5.18
  -3   4   9   28.31    8.82
   3   4   9    6.30    3.79
  -3   4   9   24.14    8.14
   3   4   9   46.19    2.67
  -3   4   9   45.21    2.59
  -3   4  10    3.75    8.52
   3  -4  10    8.96    2.69
   3   4  10   15.09    2.21
  -3   4  10   13.55    2.03
  -3   4  10    5.93    7.84
  -3   4  10   -3.33    5.00
   3   4  10   -1.55    4.79
   3  -4  11    3.66    2.53
  -3  -4  11    2.18    1.88
   3   4  11    0.55    4.72
  -3   4  11   -3.40    4.94
  -3   4  11    9.51    7.89
  -3   4  11   -3.99    8.50
   3   4  12    6.58    4.93
  -3  -4  12   12.55    2.02
   3  -4  12   14.08    2.70
   3   4  12    9.87    6.84
  -3   4  13   -4.56    4.82
   3   4  13   -1.31    4.81
   3  -4  13    6.10    2.55
  -3  -4  13    7.95    1.94
   3   4  13    0.93    6.80
  -3   4  14    0.99    4.84
   3   4  14    3.23    4.75
  -3  -4  14    1.37    1.88
   3  -4  14    3.29    2.49
   3   4  14   -2.18    6.73
  -3   4  15   -1.79    4.74
   3   4  15    3.17    4.77
   3   4  15    0.27    6.57
  -3  -4  15    5.05    1.93
   3  -4  15    4.79    2.52
  -3   4  16    1.92    4.69
   3   4  16   -1.88    4.88
   3   4  16   -0.66    3.45
   3   4  16   15.97    2.28
  -3   4  16   19.07    2.11
   3  -4  16   13.41    2.58
   3   4  17    1.92    4.71
  -3   4  17    1.97    4.56
   3   4  17   -1.80    3.36
   3   4  17    3.31    2.13
  -3   4  17    4.58    1.92
  -3   4  18   -3.81    4.62
   3   4  18   -4.10    3.26
   3   4  18   18.39    2.28
  -3   4  18   15.04    2.09
   3   4  19    0.94    2.92
  -3   4  19   15.70    2.02
   3   4  20   10.78    5.89
   3  -4  21    0.33    2.48
  -3  -4  21    5.80    1.94
   3   4  21    4.50    5.62
  -3   4  21    3.83    7.49
   3  -4  22    3.71    2.46
  -3  -4  22    2.77    1.92
  -3   4  22    4.60    7.10
   3   4  22   -0.03    5.47
   3  -4  23   11.74    2.51
  -3  -4  23   11.74    2.01
  -3   4  23   11.97    6.99
   3   4  23    8.73    5.34
   3  -4  24    0.68    2.41
  -3  -4  24    4.18    1.90
  -3   4  24    6.29    6.57
   3   4  24   -4.44    5.14
   3  -4  25    5.15    2.40
  -3  -4  25    7.91    1.92
  -3   4  25    3.05    6.24
   3   4  25    4.48    4.95
   3  -4  26   14.42    2.51
  -3  -4  26   14.72    2.05
  -3   4  26   11.26    6.14
   3   4  26    8.17    4.85
   3  -4  27   17.75    2.60
  -3  -4  27   23.90    2.18
   3   4  27   17.99    4.71
  -3   4  27   20.78    5.98
   3  -4  28    3.32    2.40
  -3  -4  28    3.66    1.84
  -3   4  28    6.17    5.32
   3   4  28    2.97    4.45
  -3  -4  29   -1.17    1.76
   3  -4  29    0.01    2.31
  -3   4  29    4.25    5.03
   3   4  29    1.07    4.36
   3  -4  30    7.52    2.34
  -3  -4  30    9.56    1.81
   3  -4  30    2.27    3.01
  -3   4  30   12.67    4.77
  -3  -4  31   10.84    1.80
   3  -4  31    5.55    2.35
   3  -4  31    0.66    2.85
  -3   4  31   10.36    4.40
   3  -4  32    2.56    2.22
  -3  -4  32    4.86    1.70
   3  -4  32    0.12    2.66
  -3   4  32    9.05    4.09
   3  -4  33    8.30    2.29
  -3  -4  33   11.00    1.72
  -3   4  33   13.41    3.85
  -3   4  34   12.70    3.69
  -3  -4  34   13.56    1.74
   3  -4  34   10.95    2.34
  -3  -4  35    7.77    1.60
   3  -4  35    6.78    2.22
   3  -4  36    5.06    2.11
  -3  -4  36    9.37    1.56
  -3  -4  37   14.50    1.58
   3  -4  37    8.30    2.12
  -3  -4  38   10.54    1.43
   3  -4  38    6.77    2.03
  -3  -4  39    1.71    1.21
  -3   5 -19    1.35    1.79
   3  -5 -19    4.41    1.15
  -3   5 -18    3.61    2.02
  -3   5 -18    2.58    1.11
   3   5 -18    3.45    1.34
   3  -5 -18    1.45    1.21
   3   5 -17    4.99    1.49
  -3   5 -17    1.77    2.09
   3  -5 -17    2.21    1.32
  -3   5 -16    2.04    2.16
   3  -5 -16   -0.49    1.35
   3   5 -15    7.56    1.71
  -3   5 -15    2.89    2.24
  -3   5 -15    9.40    1.32
   3  -5 -15    1.55    1.44
  -3   5 -14    1.72    2.26
  -3   5 -14    5.87    1.34
   3  -5 -14    1.37    1.54
   3  -5 -13    3.38    1.67
  -3   5 -13    4.13    6.19
  -3   5 -13    1.75    2.26
  -3   5 -12    4.85    5.65
   3  -5 -12    2.17    1.58
  -3   5 -12    0.03    2.30
  -3   5 -12    7.09    1.39
   3   5 -12    0.09    1.92
  -3   5 -12   -5.21    6.27
  -3   5 -11    2.15    1.38
   3   5 -11   11.24    2.12
   3  -5 -11    2.47    1.67
  -3   5 -11   -5.30    5.83
  -3   5 -11   -1.65    6.30
   3   5 -10   49.73    2.59
  -3   5 -10    8.06    1.64
   3   5  -9   26.08    2.75
  -3   5  -9   40.17    2.24
   3  -5  -8   -1.54    1.87
   3   5  -8    3.57    2.24
  -3   5  -7    4.19    1.53
   3  -5  -7   -0.25    1.79
  -3   5  -6    9.96    1.74
   3   5  -6   46.67    2.83
   3   5  -5    9.33    2.65
  -3   5  -5   27.66    1.96
  -3   5  -4    6.78    1.61
   3   5  -4    4.02    2.62
   3   5  -4    5.73    1.69
   3  -5  -4    1.66    1.90
   3   5  -3    1.19    1.66
  -3   5  -3   -0.39    1.53
   3  -5  -3   -0.31    1.83
   3   5  -2    5.04    1.68
  -3   5  -2    4.89    1.58
   3   5  -1    8.71    1.73
  -3   5  -1    6.93    1.65
   3   5   0   12.02    2.72
   3   5   0   14.77    1.80
   3   5   1    5.88    2.66
   3   5   1    7.05    1.73
  -3   5   1    4.59    1.64
   3   5   2    4.95    2.65
  -3   5   2    2.86    1.59
   3   5   2    3.43    1.71
   3  -5   2   -1.49    1.86
   3   5   3    3.54    1.74
  -3   5   3    3.33    1.62
   3  -5   3   -1.04    1.88
  -3   5   4   10.37    1.75
   3   5   4    8.10    1.84
   3   5   5   33.17    2.17
  -3   5   5   32.94    2.05
  -3   5   6    9.14    1.69
   3   5   6    7.37    2.63
  -3   5   7    3.37    1.65
   3  -5   7    1.76    1.93
   3  -5   8   -3.59    2.07
  -3   5   8   22.16    1.94
  -3   5   9   40.65    2.30
   3   5   9   17.38    2.79
   3  -5  10    1.74    2.98
  -3   5  10   -0.60    2.53
  -3   5  10    7.04    1.63
   3   5  10    0.22    2.31
   3  -5  10   -0.52    1.77
   3  -5  11    3.13    2.88
   3   5  11    5.53    2.23
  -3   5  11   -0.46    1.53
   3  -5  11    1.83    1.71
   3  -5  12    1.48    2.89
   3  -5  12    4.47    1.69
  -3   5  12    4.26    1.54
  -3   5  13   17.22    1.71
   3   5  13    9.38    2.17
   3  -5  13   10.53    1.83
   3  -5  13   15.77    3.03
  -3   5  14   -0.76    5.40
   3  -5  14    0.16    2.84
  -3   5  15    7.36    5.17
   3  -5  15    0.83    2.73
  -3   5  16    8.06    4.98
   3  -5  16    3.77    2.66
  -3   5  17    5.01    4.78
   3  -5  17    6.03    2.66
  -3   5  18    9.26    4.53
   3  -5  18    1.00    2.51
  -3   5  19    2.35    4.32
   3  -5  19    3.17    2.47
  -3   5  20    1.32    4.11
   3  -5  20    0.46    2.43
  -3   5  21    0.79    3.83
   3  -5  21    7.38    2.45
  -3   5  22    5.44    3.55
   3  -5  22    3.04    2.34
  -3   5  23    7.51    3.34
   3  -5  23   12.63    2.45
  -3   5  24    2.34    3.04
   3  -5  24    1.92    2.21
  -3   5  25    2.80    2.73
   3  -5  25    3.12    2.08
  -3   5  26    3.35    2.47
   3  -5  26    3.14    2.06
  -4   0 -52   35.52    1.94
   4   0 -52   30.40    1.62
   4   0 -51    4.99    0.99
  -4   0 -51    6.18    1.39
   4   0 -50   85.79    3.76
   4   0 -49    8.51    1.19
   4   0 -48    0.24    1.19
   4   0 -47    1.70    1.28
   4   0 -46   91.39    4.15
   4   0 -45    6.57    1.49
   4   0 -44  162.46    6.98
   4   0 -43   16.11    1.76
   4   0 -42   32.92    2.24
   4   0 -41  113.17    5.14
   4   0 -38   37.43    2.41
   4   0 -37  124.21    5.55
   4   0 -36   39.09    2.46
   4   0 -35  139.61    6.14
   4   0 -34  278.98   11.65
  -4   0 -21  205.17    9.82
  -4   0 -20  202.22    9.73
  -4   0 -19   51.29    4.80
  -4   0 -18  161.74    9.91
   4   0 -18  234.64    9.15
  -4   0 -17   -0.42    3.81
   4   0 -17   -2.64    4.50
   4   0 -17   10.36    1.59
   4   0 -16 1021.75   37.76
   4   0 -16 1005.00   36.84
   4   0 -15  256.65   11.22
   4   0 -15  229.56    9.78
   4   0 -14 1034.86   43.46
   4   0 -14 1060.49   42.76
   4   0 -13  784.32   32.76
   4   0 -13  789.33   32.02
   4   0 -12   59.58    5.41
   4   0 -12   68.95    3.29
   4   0 -11   31.72    4.91
   4   0 -11   38.50    2.33
   4   0 -10 2191.80   93.42
   4   0 -10 2340.06   92.95
   4   0  -9  271.62   11.32
   4   0  -8 1182.26   47.88
   4   0  -7   22.68    1.99
   4   0  -7   11.79    3.52
   4   0  -6   67.31    3.14
   4   0  -6   34.46    4.33
   4   0  -5 1058.76   50.82
   4   0  -5 1392.96   50.71
   4   0  -4 1346.92   60.98
   4   0  -4 1622.99   60.88
   4   0  -3   18.31    3.34
   4   0  -2  162.92    7.94
   4   0  -2  179.35    7.50
   4   0  -1 1111.07   46.05
   4   0  -1 1148.83   45.93
   4   0   0 1886.42   78.88
   4   0   0 1999.98   78.80
   4   0   1 1244.11   51.93
   4   0   1 1305.88   51.83
   4   0   2  186.91    8.00
   4   0   2  207.27    8.04
   4   0   3   26.16    2.24
   4   0   3   26.49    2.21
   4   0   4 1599.85   62.30
   4   0   4 1514.48   62.51
   4   0   4 1487.89   62.34
   4   0   5 1399.99   53.56
   4   0   5 1255.03   53.80
   4   0   5 1276.43   53.61
   4   0   6   59.73    3.19
   4   0   6   57.06    4.37
   4   0   6   60.77    3.18
   4   0   7   24.84    2.09
   4   0   7   28.04    2.04
   4   0   8 1140.12   44.00
   4   0   8 1024.92   44.04
   4   0   9  234.83    9.72
   4   0   9  228.74    9.77
   4   0  10 1823.93   71.74
   4   0  10 1720.60   71.78
   4   0  11   24.04    2.10
   4   0  11   27.03    2.02
   4   0  12   49.77    2.84
   4   0  12   53.87    2.78
   4   0  13  615.03   23.77
   4   0  13  552.04   23.75
   4   0  14  768.64   30.77
   4   0  14  744.67   30.76
   4   0  15  188.28    7.38
   4   0  15  156.50    7.27
   4   0  16  726.48   27.62
   4   0  16  637.41   27.55
   4   0  17    4.33    1.78
   4   0  17    8.32    1.63
   4   0  18  131.67    6.87
   4   0  18  188.32    7.02
   4   0  18  172.83    7.14
  -4   0  18  189.75    7.70
   4   0  18  142.42    6.91
   4   0  19   69.01    3.76
  -4   0  19   70.04    4.16
   4   0  19   62.23    2.97
   4   0  19   66.05    3.19
   4   0  20  243.55   10.39
   4   0  20  250.49   10.51
  -4   0  20  274.87   11.02
   4   0  20  237.51   10.76
   4   0  20  221.88   10.54
   4   0  20  246.83   10.23
  -4   0  20  255.07   10.65
  -4   0  20  275.12   11.08
  -4   0  20  236.37   10.73
   4   0  21  260.47   11.41
   4   0  21  269.00   11.55
  -4   0  21  300.41   12.07
   4   0  21  287.30   11.77
   4   0  21  246.31   11.82
   4   0  21  238.47   11.60
   4   0  21  275.80   11.25
  -4   0  21  284.43   11.62
  -4   0  21  301.92   12.10
  -4   0  21  275.54   11.71
   4   0  22  378.50   15.58
  -4   0  22  401.34   16.25
   4   0  22  397.80   16.04
   4   0  22  385.29   16.28
  -4   0  22  392.33   15.87
   4   0  22  384.01   15.88
   4   0  22  329.29   15.91
  -4   0  22  379.32   15.94
  -4   0  23    5.54    2.81
   4   0  23    3.00    1.55
   4   0  23    5.52    3.92
   4   0  23    3.64    3.11
  -4   0  23    1.44    3.67
   4   0  23    3.71    3.41
   4   0  23    4.53    2.02
  -4   0  23    1.99    2.54
  -4   0  24   17.30    2.66
   4   0  24   12.77    3.31
   4   0  24    8.16    4.35
  -4   0  24   11.27    3.80
   4   0  24   12.74    3.70
  -4   0  24   16.42    2.89
   4   0  24   14.30    1.76
   4   0  25  112.49    4.80
  -4   0  25  108.50    5.19
  -4   0  25  111.35    5.96
   4   0  25   93.05    6.83
  -4   0  25  109.27    5.35
   4   0  25   99.20    5.75
  -4   0  25   97.81    6.09
  -4   0  26  721.63   29.30
   4   0  26  724.77   29.16
   4   0  26  748.62   29.60
  -4   0  26  811.25   30.02
   4   0  26  740.36   30.27
  -4   0  26  703.74   29.35
   4   0  27   50.50    6.84
  -4   0  27   58.10    4.46
   4   0  27   57.24    4.39
  -4   0  27   59.98    3.69
   4   0  27   54.77    3.07
  -4   0  27   57.35    3.51
   4   0  27   48.50    3.57
   4   0  28  643.34   26.22
   4   0  28  577.83   24.35
   4   0  28  589.21   24.87
  -4   0  28  582.24   24.51
   4   0  28  578.04   24.77
  -4   0  28  600.28   24.46
   4   0  29   12.07    3.76
   4   0  29   10.53    2.53
  -4   0  29   12.70    3.36
  -4   0  29   13.64    3.15
   4   0  29   16.22    2.09
   4   0  29    9.93    7.90
  -4   0  29   15.73    2.38
  -4   0  29   15.83    2.63
   4   0  30   35.34    2.63
  -4   0  30   41.52    3.69
   4   0  30   35.91    3.23
  -4   0  30   39.54    2.85
  -4   0  30   37.12    3.02
  -4   0  30   40.91    3.87
   4   0  30   44.88    9.23
   4   0  30   37.38    4.33
   4   0  31   68.79    5.42
   4   0  31   67.88   10.82
  -4   0  31   79.78    4.83
   4   0  31   66.96    4.53
  -4   0  31   77.57    4.00
  -4   0  31   76.21    4.14
   4   0  31   76.79    3.95
  -4   0  31   81.56    4.98
   4   0  32  206.53   10.07
   4   0  32  229.24   15.03
  -4   0  32  231.34    9.66
   4   0  32  193.25    8.99
  -4   0  32  196.60    9.02
   4   0  32  213.02    9.63
  -4   0  32  238.14    9.91
  -4   0  32  206.39    8.96
  -4   0  33  189.41    8.27
  -4   0  33  202.09    9.17
   4   0  33  182.64   14.85
   4   0  33  183.12    8.36
   4   0  33  179.05    8.99
   4   0  33  183.74    9.57
  -4   0  33  193.47    8.35
  -4   0  33  206.10    9.05
  -4   0  34  329.42   13.82
  -4   0  34  357.06   14.67
   4   0  34  321.73   19.08
   4   0  34  324.19   13.94
  -4   0  34  325.83   13.86
  -4   0  34  366.22   14.56
   4   0  34  322.45   14.94
   4   0  34  306.03   14.55
  -4   0  35  186.54    8.31
  -4   0  35  168.36    7.32
   4   0  35  163.29    7.55
  -4   0  35  164.76    7.39
   4   0  35  160.84    9.05
  -4   0  35  177.85    8.35
   4   0  35  151.03    8.24
   4   0  36   40.71    4.03
  -4   0  36   46.81    2.84
   4   0  36   37.01    4.80
  -4   0  36   41.91    4.43
  -4   0  36   51.72    4.07
   4   0  36   46.17    3.29
  -4   0  36   44.82    2.96
   4   0  36   38.18    5.65
   4   0  37  142.22    7.66
  -4   0  37  152.43    6.62
  -4   0  37  167.59    7.86
   4   0  37  127.01    7.98
  -4   0  37  161.35    7.68
   4   0  37  142.07    6.92
  -4   0  37  149.96    6.68
   4   0  37  139.96    8.75
   4   0  38   43.12    4.12
   4   0  38   41.14    3.29
   4   0  38   46.66    6.10
  -4   0  38   42.49    2.78
  -4   0  38   53.98    4.10
  -4   0  38   50.82    4.61
   4   0  38   40.67    4.82
  -4   0  38   41.17    2.91
  -4   0  39    1.00    1.84
   4   0  39    2.69    2.50
  -4   0  39    1.95    2.01
  -4   0  39    2.06    2.98
   4   0  39    0.65    3.17
  -4   0  40    2.62    1.88
  -4   0  40    2.16    2.02
   4   0  40    0.18    3.25
   4   0  40    3.42    2.53
  -4   0  40    3.43    2.04
  -4   0  40    6.31    3.02
  -4   0  41  141.34    7.50
   4   0  41  136.14    8.01
   4   0  41  120.43    8.84
  -4   0  41  137.66    7.09
  -4   0  41  146.79    7.61
  -4   0  42   31.12    2.67
  -4   0  42   39.27    3.64
  -4   0  42   44.17    4.28
   4   0  42   37.79    5.16
  -4   0  42   39.21    4.44
  -4   0  43   15.63    2.01
  -4   0  43   14.88    3.92
   4   0  43   19.86    4.73
  -4   0  43   21.07    3.14
  -4   0  43   15.28    2.14
  -4   0  43   14.63    2.13
   4   0  43   14.64    2.74
  -4   0  44  179.35    7.83
  -4   0  44  174.52    7.90
  -4   0  44  178.72    7.86
   4   0  44  206.42    9.59
   4   0  44  183.64    8.24
  -4   0  44  190.77    8.95
   4   0  45    4.55    2.52
  -4   0  45    7.12    3.64
   4   0  45    4.64    4.47
  -4   0  45    6.86    1.86
  -4   0  45    5.35    1.76
   4   0  46  102.98    5.18
  -4   0  46   99.10    4.64
  -4   0  46  101.68    5.93
  -4   0  46   96.68    4.67
  -4   0  47    1.95    1.67
   4   0  47   -0.07    2.43
   4   0  47    1.80    4.06
  -4   0  47   -1.04    3.37
  -4   0  47    2.58    1.59
   4   0  48    0.34    2.35
   4   0  48    4.21    3.94
  -4   0  48    2.87    3.15
   4   0  49    6.56    2.38
   4   0  49    7.54    3.78
  -4   0  49    7.18    3.08
   4   0  50   92.02    4.95
   4   0  50  110.36    5.97
  -4   0  50  102.20    5.37
   4   0  51    4.71    2.17
   4   0  51    5.39    3.32
   4   0  52   37.15    3.55
   4   0  52   28.58    2.60
   4   1 -52    0.93    0.79
  -4   1 -52    0.74    1.08
  -4   1 -51    4.02    1.26
   4   1 -51    1.98    0.90
   4   1 -50    4.45    1.02
  -4   1 -50    4.77    1.38
  -4  -1 -50    5.10    1.23
  -4  -1 -49    2.85    1.34
   4   1 -49    3.57    1.09
  -4   1 -49    4.13    1.44
   4   1 -48   11.64    1.30
   4   1 -47   12.11    1.41
   4   1 -46    5.20    1.35
   4  -1 -45   17.38    1.44
   4   1 -45   15.81    1.62
   4   1 -44    3.82    1.44
   4  -1 -44    0.22    1.24
   4   1 -43    8.80    1.58
   4  -1 -43    6.11    1.37
   4  -1 -42    4.30    1.39
   4   1 -42    6.06    1.60
   4   1 -41   43.19    2.55
   4  -1 -41   41.51    2.40
   4  -1 -40   19.53    1.75
   4   1 -40   19.19    1.95
   4   1 -37  261.50   10.63
   4  -1 -37  245.24   10.54
   4  -1 -36   63.66    3.24
   4   1 -36   65.39    3.36
   4   1 -35    8.02    1.75
   4  -1 -35    7.63    1.59
   4  -1 -34   25.67    1.97
   4   1 -34   25.85    2.12
   4   1 -33   84.74    4.05
   4  -1 -33   82.15    3.95
   4   1 -32   21.10    1.96
   4  -1 -32   22.01    1.82
   4  -1 -31    6.50    1.50
   4   1 -31    6.34    1.63
   4   1 -30  137.87    6.23
   4   1 -30  140.36    6.01
   4  -1 -30  130.30    5.92
   4   1 -29  123.71    5.61
   4  -1 -29  116.93    5.29
   4   1 -29  121.59    5.37
   4   1 -28   80.15    4.06
   4   1 -28   82.30    3.82
   4   1 -27   22.03    2.17
   4   1 -27   26.10    1.94
  -4   1 -27   21.41    6.79
   4   1 -27   20.24    5.99
   4   1 -26    2.74    1.74
   4   1 -26   13.74    5.70
   4   1 -25    3.27    1.70
   4   1 -25    0.27    5.53
   4   1 -24  165.63    7.27
   4   1 -24  185.78   10.14
   4   1 -23   87.18    3.97
   4   1 -23  100.58    7.54
   4   1 -22   18.91    1.88
   4   1 -22   17.36    5.71
   4   1 -21  394.56   16.26
   4   1 -20   31.04    2.18
   4   1 -19  685.88   24.98
   4  -1 -19  518.67   25.09
   4  -1 -18   47.44    3.17
   4   1 -18   52.56    6.34
   4   1 -18   55.37    2.73
   4  -1 -17   76.02    4.13
   4   1 -17   84.64    7.10
   4   1 -17   80.11    3.67
   4  -1 -16   35.23    2.82
   4   1 -16   46.24    2.25
   4   1 -16   36.16    6.15
   4   1 -15  739.66   32.33
   4   1 -15  810.77   33.19
   4   1 -15  813.65   32.10
   4   1 -15  796.20   33.60
   4   1 -14   27.00    2.59
   4   1 -14   22.43    4.19
   4   1 -14   24.13    6.04
   4   1 -13   12.04    2.19
   4   1 -13   17.02    3.92
   4   1 -12  251.44   11.24
   4   1 -12  275.85   13.19
   4   1 -11  171.75    7.91
   4   1 -11  188.51   10.15
   4   1 -10   29.67    2.59
   4   1 -10   35.52    4.08
   4   1 -10   31.94    5.70
   4   1  -9   28.94    2.65
   4   1  -9   41.37    4.11
   4   1  -9   36.20    5.73
   4   1  -8  361.51   15.95
   4   1  -8  398.86   17.28
   4   1  -7  132.59    6.43
   4   1  -7  160.12    7.30
   4   1  -7  146.45    8.44
   4   1  -6  704.76   30.09
   4   1  -6  720.80   30.93
   4   1  -5  511.91   19.69
   4   1  -5  491.64   20.15
   4   1  -4  238.49   10.40
   4   1  -4  251.06   10.98
   4   1  -4  238.95   11.66
   4   1  -3 2716.49  109.29
   4   1  -3 2762.12  109.69
   4   1  -3 2625.02  109.71
   4   1  -2  793.06   34.03
   4   1  -2  776.99   34.42
   4   1  -1 1544.15   61.16
   4   1  -1 1480.80   61.52
   4   1  -1 1471.48   61.51
   4   1   0  602.09   26.76
   4   1   0  613.60   27.17
   4  -1   0  676.26   26.82
   4   1   1 1565.05   61.75
   4   1   1 1475.06   62.10
   4  -1   1 1606.27   61.77
   4   1   1 1387.64   61.95
   4   1   2  836.67   36.00
   4   1   2  896.00   36.43
   4  -1   2  929.87   36.00
   4   1   2  874.79   36.23
   4   1   3 2678.01  100.57
  -4  -1   3 2446.51  100.26
   4   1   3 2574.07  100.93
   4  -1   3 2780.52  100.57
   4   1   4  220.32   10.13
  -4  -1   4  209.48    9.54
   4   1   5  413.63   17.09
   4   1   5  436.65   17.59
  -4  -1   5  416.93   16.72
   4  -1   5  476.74   17.05
   4   1   6  715.36   28.24
   4   1   6  676.71   28.62
  -4  -1   6  662.20   27.93
   4  -1   6  738.40   28.18
   4   1   7  111.50    5.87
   4   1   7  106.79    6.51
  -4  -1   7  126.00    5.32
   4  -1   7  130.67    5.68
   4   1   8  329.22   15.23
   4   1   8  359.05   14.70
  -4  -1   8  338.59   14.41
   4  -1   8  377.38   14.63
   4   1   9   24.16    2.76
   4  -1   9   25.69    2.36
   4   1   9   26.84    3.84
  -4  -1   9   29.04    2.09
   4   1  10   27.89    1.68
   4   1  10   29.41    2.74
   4   1  10   36.64    3.78
  -4  -1  10   31.73    2.18
   4   1  10   24.65    1.40
   4  -1  10   33.50    2.39
   4   1  11  142.95    5.91
   4   1  11  154.33    6.48
   4   1  11  125.29    7.23
  -4  -1  11  168.53    6.22
   4   1  11  125.70    5.80
   4  -1  11  164.14    6.35
   4   1  12  227.77    9.17
   4   1  12  192.56   10.26
   4   1  12  198.79    9.09
   4  -1  12  236.49    9.51
  -4  -1  12  251.68    9.43
   4   1  12  267.30    9.66
   4   1  13    5.89    1.18
  -4  -1  13    7.16    1.96
   4   1  13    7.81    2.46
   4  -1  13   10.78    2.02
   4   1  13    6.50    1.25
   4   1  13    5.39    3.42
   4   1  14   28.01    2.76
   4   1  14   10.40    3.66
   4   1  14   16.45    1.49
   4  -1  14   24.01    2.26
   4   1  14   13.65    1.46
  -4  -1  14   18.99    2.17
   4  -1  15  818.77   28.78
   4   1  15  681.44   28.20
   4  -1  15  708.76   28.48
   4   1  15  615.75   28.17
  -4  -1  15  750.42   28.45
   4   1  16   57.60    3.63
   4   1  16   22.40    3.96
   4  -1  16   45.14    3.19
  -4   1  16   47.79    3.44
   4   1  16   34.10    2.12
   4  -1  16   37.67    2.78
   4   1  16   33.50    2.16
  -4  -1  16   40.00    2.78
  -4  -1  17   73.29    3.51
   4   1  17   55.47    2.98
   4   1  17   53.55    4.38
  -4   1  17   66.01    4.01
   4  -1  17   60.59    3.44
   4   1  17   64.55    4.13
   4   1  17   49.35    4.37
   4  -1  17   66.89    3.83
   4  -1  17   58.05    3.49
   4   1  17   59.28    2.95
   4  -1  18   52.12    3.31
   4   1  18   47.56    4.19
  -4   1  18   54.38    6.09
  -4   1  18   52.88    6.36
  -4  -1  18   54.50    2.57
   4   1  18   37.71    4.00
   4   1  18   46.41    2.52
   4  -1  18   46.36    3.09
   4   1  18   39.82    3.44
   4   1  18   50.31    2.54
   4  -1  18   46.37    2.56
  -4   1  18   51.03    3.69
  -4  -1  18   51.38    2.47
  -4  -1  18   48.35    3.08
   4   1  18   39.25    2.54
   4   1  18   44.80    4.12
   4   1  19  625.10   26.07
   4  -1  19  606.93   25.75
   4   1  19  614.70   25.57
   4  -1  19  610.76   25.85
  -4   1  19  676.51   25.92
   4   1  19  531.87   25.92
   4   1  19  627.24   25.51
   4   1  19  590.80   25.57
  -4  -1  19  696.90   25.86
   4  -1  19  638.77   25.51
   4  -1  19  511.20   25.78
   4   1  19  650.06   25.94
  -4   1  19  608.90   26.49
  -4  -1  19  685.34   25.52
  -4   1  19  620.61   26.59
  -4  -1  19  681.83   25.50
   4   1  19  589.77   25.81
  -4  -1  20   37.08    2.09
  -4   1  20   37.00    5.69
   4   1  20   24.94    2.03
  -4  -1  20   36.63    2.73
  -4   1  20   35.42    5.47
   4   1  20   23.65    3.08
  -4   1  20   28.84    3.31
   4  -1  20   24.10    1.86
   4   1  20   27.65    2.11
   4   1  20   26.79    2.04
   4  -1  20   32.67    2.16
   4   1  20   26.86    3.89
   4  -1  20   27.01    1.93
  -4  -1  20   34.51    1.99
   4  -1  20   22.75    2.00
  -4   1  20   26.01    5.06
   4   1  20   36.19    3.99
   4   1  20   36.57    4.36
   4  -1  20   32.61    3.30
   4   1  21  318.23   15.45
  -4  -1  21  369.62   15.10
   4   1  21  345.49   14.83
  -4   1  21  346.04   15.90
   4  -1  21  358.48   14.78
  -4  -1  21  385.79   14.79
  -4  -1  21  391.43   14.83
  -4   1  21  344.21   16.02
   4   1  21  326.81   15.21
  -4   1  21  361.58   15.30
   4  -1  21  361.05   14.74
   4   1  21  341.96   14.91
   4   1  21  351.93   14.91
   4  -1  21  375.63   14.86
   4   1  21  362.67   15.83
   4  -1  21  368.41   15.35
   4  -1  21  357.65   14.80
   4   1  21  416.18   15.48
  -4   1  21  278.10   15.70
  -4  -1  22   24.04    1.82
   4  -1  22   16.93    2.10
   4   1  22   11.17    3.89
   4   1  22   14.61    1.83
   4   1  22   14.76    4.90
  -4  -1  22   19.47    2.83
   4  -1  22   21.37    3.60
  -4  -1  22   22.94    1.69
   4  -1  22   17.78    1.71
   4  -1  22   18.89    1.79
  -4   1  22   19.54    4.75
   4   1  22   19.77    3.93
   4  -1  22   17.79    1.66
  -4   1  22   17.12    3.13
   4   1  22   14.80    3.04
  -4   1  22   26.43    4.71
   4   1  22   13.51    1.84
   4   1  22   14.00    1.83
  -4   1  22   22.48    5.01
   4   1  23   92.25    6.68
   4  -1  23   77.13    5.51
  -4  -1  23   84.18    4.29
   4  -1  23   72.25    4.40
   4   1  23   77.76    3.89
  -4   1  23   76.31    5.66
   4  -1  23   75.70    3.64
   4  -1  23   80.01    4.03
   4   1  23   72.17    4.71
  -4   1  23   83.46    4.76
  -4  -1  23   88.76    3.75
  -4   1  23   72.53    5.90
   4  -1  23   73.52    3.74
   4   1  23  106.61    5.35
  -4   1  23   65.59    5.68
   4  -1  23   74.02    3.70
  -4  -1  23   85.61    3.68
   4   1  23   72.31    5.35
  -4  -1  23   82.16    4.47
   4   1  23   74.10    3.78
   4  -1  24  161.25    8.31
   4   1  24  170.83    9.43
  -4  -1  24  161.35    7.20
   4   1  24  132.50    7.87
   4  -1  24  156.22    6.56
   4   1  24  144.23    6.78
   4  -1  24  154.91    7.29
  -4   1  24  144.96    7.96
   4  -1  24  143.48    6.63
  -4   1  24  131.14    8.00
  -4  -1  24  168.95    6.64
  -4   1  24  147.20    8.17
  -4   1  24  161.19    7.44
   4   1  24  151.41    7.39
  -4  -1  24  168.41    7.15
   4  -1  24  145.26    6.61
  -4  -1  24  172.09    6.60
   4  -1  24  161.10    6.92
   4   1  24  138.90    6.68
   4  -1  25    8.10    4.84
   4   1  25    5.30    6.71
  -4  -1  25    6.58    1.64
   4  -1  25    6.35    1.69
   4   1  25    1.34    4.10
  -4  -1  25    6.71    2.87
   4  -1  25    9.85    2.49
   4   1  25    5.34    1.70
  -4  -1  25    5.90    1.51
  -4   1  25    6.30    3.84
   4  -1  25    6.86    2.52
   4  -1  25    4.38    1.51
   4   1  25    6.78    1.80
  -4  -1  25    1.45    2.24
  -4   1  25    2.63    3.07
   4   1  25    6.67    3.16
   4  -1  25    6.79    1.60
  -4   1  25    5.98    4.11
  -4   1  25    6.15    4.23
   4  -1  26    0.67    5.25
   4   1  26    3.37    7.64
  -4  -1  26    4.99    1.63
   4  -1  26    0.01    1.67
  -4  -1  26    3.96    3.06
   4   1  26    3.78    4.17
   4  -1  26    3.13    2.79
   4   1  26    2.97    1.72
  -4  -1  26    5.40    1.50
  -4   1  26    5.05    3.75
   4  -1  26    2.58    2.49
  -4   1  26    3.31    3.14
   4   1  26    5.36    3.20
   4  -1  26    2.68    1.52
  -4   1  26    5.59    4.06
  -4   1  26    7.03    4.14
  -4   1  26    8.77    3.91
  -4  -1  26    6.66    2.35
   4  -1  26    0.75    1.59
  -4  -1  27   23.85    3.39
   4  -1  27   36.72    6.77
   4   1  27   30.67    8.77
  -4  -1  27   27.11    2.81
  -4   1  27   30.99    4.35
   4  -1  27   27.58    3.03
  -4   1  27   26.04    3.95
   4  -1  27   26.68    2.01
  -4  -1  27   27.80    1.99
   4  -1  27   23.16    2.07
  -4   1  27   24.70    3.57
   4   1  27   24.41    3.60
   4  -1  27   25.26    2.15
  -4  -1  27   28.93    2.10
  -4   1  27   27.73    4.35
   4  -1  27   29.27    3.46
   4   1  27   24.42    4.60
   4   1  27   20.69    2.22
  -4   1  27   29.54    4.34
   4  -1  28   86.94    5.22
   4   1  28   81.66    6.13
  -4  -1  28   86.56    5.07
  -4  -1  28   97.79    4.75
  -4   1  28   85.59    5.91
   4   1  28  104.26   10.76
   4  -1  28   97.00    8.57
   4  -1  28   88.39    4.96
  -4   1  28   73.77    5.19
   4  -1  28   83.91    3.97
  -4   1  28   84.99    5.17
   4   1  28   82.95    5.26
   4  -1  28   73.90    4.10
  -4  -1  28   92.05    4.02
  -4   1  28   90.27    5.54
   4  -1  28   72.46    4.05
  -4  -1  28   94.84    3.97
   4   1  28   76.10    4.14
  -4   1  28   75.91    5.43
   4  -1  29  133.03    6.74
  -4  -1  29  124.23    6.41
   4   1  29  116.72    7.31
  -4   1  29  128.32    7.24
  -4  -1  29  150.03    6.14
   4   1  29  140.98   12.12
   4  -1  29  132.92   10.58
   4  -1  29  128.23    6.40
  -4   1  29  110.63    6.35
   4  -1  29  110.89    5.35
  -4   1  29  130.91    6.54
   4   1  29  122.09    6.56
  -4   1  29  143.98    6.73
  -4  -1  29  137.26    5.45
   4  -1  29   96.49    5.47
   4  -1  29  104.75    5.45
  -4  -1  29  139.65    5.39
   4   1  29  109.55    5.52
  -4   1  29  111.24    6.57
   4  -1  30  149.00    7.64
   4   1  30  160.82   12.96
   4  -1  30  147.38   11.85
  -4  -1  30  147.01    7.32
   4  -1  30  137.93    7.71
   4  -1  30  132.59    6.23
  -4  -1  30  158.76    6.92
   4  -1  30  149.55    7.27
  -4   1  30  128.80    7.01
  -4  -1  30  159.54    6.31
  -4   1  30  178.63    7.53
   4  -1  30  135.18    6.37
  -4   1  30  128.96    7.20
  -4   1  30  147.74    7.34
   4   1  30  123.44    6.38
   4  -1  30  131.70    6.32
  -4  -1  30  160.46    6.26
   4   1  30  137.14    7.39
  -4   1  30  151.57    8.02
   4  -1  31    4.79    4.09
   4   1  31    7.30   10.32
   4  -1  31    6.89   10.22
  -4  -1  31    6.86    1.84
   4  -1  31    8.36    2.07
   4   1  31    8.14    2.09
   4  -1  31    8.30    2.21
  -4  -1  31    8.20    1.71
  -4   1  31    6.95    3.14
  -4  -1  31    4.17    3.71
   4  -1  31    6.83    4.73
  -4   1  31   10.11    4.13
  -4  -1  31    6.12    2.47
   4  -1  31    7.17    3.00
  -4   1  31    9.09    3.54
   4   1  31    7.06    3.69
  -4   1  31    7.46    3.40
   4  -1  31    7.16    1.96
   4  -1  31    6.00    1.79
  -4   1  31    7.57    3.88
   4  -1  32   21.99    2.54
   4  -1  32   21.71    4.52
   4  -1  32   37.07   10.82
  -4   1  32   26.54    4.54
  -4   1  32   22.64    3.30
  -4  -1  32   27.40    2.92
   4  -1  32   24.56    3.46
   4  -1  32   20.18    5.07
  -4  -1  32   25.61    4.21
  -4   1  32   22.72    3.87
   4   1  32   23.95    4.05
  -4   1  32   20.09    3.56
   4   1  32   17.52    2.36
  -4   1  32   27.59    4.23
  -4  -1  32   27.47    2.18
   4  -1  32   19.52    2.39
   4  -1  32   16.43    2.28
  -4  -1  32   25.56    2.06
   4  -1  33   79.13    6.13
  -4  -1  33   80.44    5.87
  -4   1  33   95.14    6.33
  -4   1  33   77.13    5.05
  -4  -1  33   94.45    4.97
   4  -1  33   94.16    5.55
   4  -1  33   98.00    4.61
   4   1  33   92.84    5.82
   4  -1  33   79.29   11.60
  -4  -1  33  103.64    4.32
   4  -1  33   77.41    4.48
   4   1  33   69.69    4.45
  -4   1  33   88.35    5.65
   4  -1  33   78.73    4.41
  -4   1  33   74.60    4.86
  -4  -1  33  104.55    4.26
  -4   1  34   21.79    3.29
  -4   1  34   25.62    4.44
  -4  -1  34   24.78    4.46
   4  -1  34   30.48    2.72
  -4  -1  34   29.87    2.29
   4  -1  34   19.86    2.55
   4  -1  34   19.89    2.43
  -4  -1  34   27.80    2.17
   4   1  34   24.05    4.28
  -4   1  34   23.30    4.06
  -4   1  34   20.42    3.02
   4   1  34   19.86    2.54
   4  -1  34   19.83    4.63
  -4  -1  34   26.25    3.04
   4  -1  34   26.22    3.69
  -4  -1  35    5.70    4.24
   4   1  35    2.35    2.29
   4  -1  35    5.03    2.37
   4  -1  35    3.87    2.17
   4  -1  35    4.72    2.32
  -4  -1  35    6.28    1.90
  -4   1  35    7.09    2.89
  -4  -1  35    9.08    1.82
  -4   1  35    5.71    2.62
   4   1  35    5.92    4.02
  -4   1  35    6.24    3.76
   4  -1  35    4.95    4.46
   4  -1  35    5.24    3.33
  -4   1  35    9.50    4.03
  -4  -1  35    9.86    2.69
   4   1  36   66.84    5.35
  -4   1  36   63.63    5.10
   4  -1  36   80.13    4.03
  -4   1  36   60.06    4.01
  -4  -1  36   76.89    4.37
   4  -1  36   71.72    5.07
  -4  -1  36   75.13    3.56
   4  -1  36   45.66    3.83
   4  -1  36   60.95    5.69
   4   1  36   54.93    3.85
  -4   1  36   71.13    5.39
   4  -1  36   51.94    3.70
  -4   1  36   59.43    3.83
  -4  -1  36   76.92    3.50
   4   1  37  268.24   12.24
  -4   1  37  274.49   12.12
  -4  -1  37  296.68   11.09
   4  -1  37  197.41   11.21
   4  -1  37  306.02   11.40
  -4   1  37  234.92   11.24
   4   1  37  227.57   11.27
   4  -1  37  247.59   12.51
   4  -1  37  204.70   11.18
  -4  -1  37  303.73   11.07
  -4   1  37  243.32   11.18
   4  -1  37  291.29   12.45
  -4  -1  37  310.72   11.83
  -4  -1  37  354.64   12.62
  -4   1  37  295.41   12.50
   4   1  38    6.78    2.55
  -4   1  38    8.41    3.57
  -4  -1  38    7.26    2.74
  -4   1  38    8.67    2.24
  -4  -1  38    8.82    1.90
  -4   1  38    8.35    2.46
  -4  -1  38    8.85    2.03
   4  -1  38    8.03    3.66
  -4  -1  38   12.12    3.57
   4  -1  38    3.70    2.46
   4  -1  38    5.53    2.36
   4  -1  38    8.11    2.61
  -4  -1  39  113.58    4.96
   4  -1  39  123.76    5.46
  -4  -1  39  115.92    4.94
  -4   1  39   89.57    5.00
  -4  -1  39  108.92    4.91
  -4  -1  39  125.88    6.54
   4  -1  39  105.58    6.57
  -4   1  39  104.89    6.27
   4   1  39   84.87    5.31
  -4   1  39   90.25    5.09
   4  -1  40   22.50    4.09
  -4  -1  40   28.11    3.98
  -4   1  40   22.74    3.72
  -4  -1  40   25.58    3.93
   4   1  40   22.08    4.56
  -4   1  40   20.69    4.21
   4  -1  40   24.17    5.25
  -4  -1  41   47.92    4.40
   4   1  41   44.46    4.97
  -4   1  41   45.01    4.67
   4  -1  41   46.13    4.74
  -4  -1  41   61.30    4.62
   4  -1  41   47.13    5.74
  -4   1  41   41.02    2.92
  -4  -1  41   45.28    2.72
  -4   1  41   41.59    4.17
  -4   1  41   41.21    2.79
   4   1  42    6.69    2.60
   4  -1  42    0.39    5.30
   4  -1  42    4.81    2.59
  -4  -1  42    8.11    3.56
  -4   1  42    4.78    1.97
  -4  -1  42    5.62    1.93
  -4   1  42    7.80    3.21
  -4   1  42    5.10    1.83
  -4  -1  42    6.73    1.85
   4   1  42    7.87    4.29
  -4   1  42    2.43    3.84
  -4  -1  42    8.91    3.63
  -4  -1  42    7.22    1.78
  -4  -1  43    6.59    3.62
   4   1  43    9.32    4.17
  -4   1  43   11.65    3.87
   4   1  43    8.60    2.63
  -4   1  43    8.29    1.93
  -4  -1  43    9.96    2.02
   4  -1  43   12.05    5.33
   4  -1  43   10.89    2.62
  -4   1  43    6.70    1.79
  -4  -1  43   11.12    1.94
  -4  -1  44    2.11    1.94
   4   1  44   -0.14    4.12
   4  -1  44   -0.25    4.31
  -4  -1  44   -0.72    3.57
  -4  -1  44    1.44    1.82
   4  -1  44    9.06    5.38
   4  -1  44    2.42    2.51
   4   1  44    1.09    2.50
   4  -1  45   21.54    4.36
   4   1  45   17.30    4.24
  -4  -1  45   21.77    3.67
  -4  -1  45   19.83    2.11
   4  -1  45   26.30    5.57
   4  -1  45   18.78    2.68
   4   1  45   11.25    2.74
  -4  -1  45   19.03    2.31
  -4  -1  45   17.29    2.17
  -4  -1  46    7.20    1.85
  -4  -1  46    7.62    2.00
   4  -1  46    9.93    2.45
   4  -1  46    8.00    4.11
   4   1  46    8.18    3.97
  -4  -1  46    5.82    3.32
   4  -1  46   10.38    5.30
  -4  -1  46    6.14    1.94
   4  -1  47   12.19    4.21
  -4  -1  47   17.19    3.35
  -4  -1  47   13.89    1.94
  -4  -1  47   13.63    2.01
   4  -1  47   14.23    2.49
  -4  -1  47   13.40    2.03
   4  -1  48   10.68    2.34
  -4  -1  48   12.67    3.08
   4  -1  48   14.49    4.01
  -4  -1  48   13.79    1.93
  -4  -1  48   13.39    2.03
  -4  -1  48   12.95    1.90
  -4  -1  49    1.85    2.74
   4  -1  49   -1.65    3.68
  -4  -1  49    3.53    1.70
  -4  -1  49    3.51    1.80
  -4  -1  49    2.44    1.66
   4  -1  49    1.72    2.08
   4  -1  50    0.96    3.41
  -4  -1  50    4.74    2.50
  -4  -1  50    6.20    1.69
  -4  -1  50    5.49    1.77
   4  -1  50    2.69    2.08
   4  -1  51    1.70    1.92
   4  -1  51   -1.31    3.11
  -4  -1  51    0.34    2.26
   4  -1  52   -1.74    1.81
   4  -1  52    1.40    2.79
   4  -1  53    3.72    1.63
   4   2 -49    4.29    0.82
   4   2 -48    8.41    0.95
   4   2 -47    1.19    0.93
  -4   2 -46    4.41    1.31
   4   2 -46    3.36    1.05
   4   2 -45    8.41    1.18
  -4   2 -45    7.02    1.46
   4   2 -44   36.06    2.02
  -4   2 -44   37.50    2.25
   4   2 -43   11.55    1.36
  -4   2 -43   10.32    1.63
   4   2 -42   25.84    1.78
   4   2 -41    7.29    1.40
   4   2 -40   11.03    1.50
   4   2 -39    5.79    1.48
   4   2 -38    2.65    1.49
   4   2 -37   13.71    1.68
   4   2 -37    9.30    6.71
   4   2 -36   74.47    3.65
   4   2 -36   87.04    8.62
   4   2 -35    3.52    6.64
  -4   2 -34   31.15   10.12
   4   2 -34  132.71    9.33
   4   2 -33    7.69    6.81
  -4   2 -33   -2.83    9.12
   4   2 -33    6.21    1.63
   4   2 -32    2.90    6.89
  -4   2 -32   -0.23    8.81
   4   2 -32    2.32    1.58
   4   2 -31   10.56    7.00
   4   2 -31    6.81    1.65
   4   2 -30   40.19    2.38
   4   2 -30   38.65    7.58
   4   2 -29   31.84    2.17
   4   2 -29   37.59    7.59
  -4   2 -28   10.55    7.81
   4   2 -28    9.49    7.05
   4   2 -28    6.28    1.64
   4   2 -27   10.98    6.81
  -4   2 -27   -2.38    7.52
   4   2 -27    6.71    1.60
   4   2 -26   52.27    2.77
   4   2 -26   52.46    7.75
   4   2 -25  199.81    8.00
   4   2 -25  208.47   12.07
   4   2 -24   61.39    3.09
   4   2 -24   61.93    8.02
   4   2 -23    0.09    7.07
   4   2 -23    6.18    1.53
   4   2 -22    9.48    7.12
   4   2 -22    2.63    1.48
   4   2 -22    3.27    2.03
   4   2 -21   78.55    3.55
   4   2 -21   65.96    3.90
   4   2 -20   25.69    1.83
   4   2 -20   25.68    7.19
   4   2 -20   19.53    2.30
   4   2 -19    8.15    1.96
   4   2 -19    8.44    1.48
   4   2 -19    7.47    6.70
   4   2 -18   83.08    3.81
   4  -2 -18   89.88    3.39
   4   2 -18   87.94    4.34
  -4   2 -18   23.15    4.78
   4   2 -18   89.04    8.21
   4   2 -18   97.98    3.48
  -4   2 -18   88.94    3.36
  -4   2 -17    3.79    1.25
   4   2 -17    5.10    1.91
   4   2 -17    3.96    6.35
   4   2 -17    5.23    1.42
   4   2 -17    3.83    2.56
   4   2 -17    5.84    1.82
   4   2 -17    3.63    1.19
   4   2 -16  263.63   10.17
   4   2 -16  251.28    9.41
   4   2 -16  279.73    9.49
   4   2 -16  271.38   12.77
   4   2 -16  224.80    9.69
   4   2 -16  308.86   11.10
  -4   2 -16  274.22    9.51
   4   2 -15   35.21    3.15
   4   2 -15   29.96    1.88
   4   2 -15   41.33    2.06
   4   2 -15   33.69    2.47
   4   2 -15   40.77    6.69
  -4   2 -15   36.29    2.07
   4   2 -15   45.94    4.53
   4   2 -14    3.38    2.57
   4   2 -14   14.08    3.96
  -4   2 -14    4.40    1.42
   4   2 -14    6.63    1.39
   4   2 -14    6.13    1.89
   4   2 -14   11.16    2.02
   4   2 -14    5.91    1.21
   4   2 -13   46.96    2.29
   4   2 -13   51.22    2.38
   4   2 -13   44.29    2.78
  -4   2 -13   46.39    2.43
   4   2 -13   51.64    3.54
   4   2 -12   71.51    3.21
   4   2 -12   79.65    3.26
  -4   2 -12   79.65    3.33
   4   2 -12   77.22    4.30
   4   2 -12   67.78    3.59
   4   2 -11    4.81    1.93
   4   2 -11    6.26    1.20
   4   2 -11    7.72    2.68
   4   2 -11    6.87    1.31
  -4   2 -11    6.75    1.31
   4   2 -11    5.90    1.83
   4   2 -11    5.52    3.76
   4   2 -10    1.39    1.97
   4   2 -10    3.96    1.20
   4   2 -10    1.74    2.67
   4   2 -10    6.09    1.26
   4   2 -10    0.84    3.74
   4   2 -10    4.17    1.76
   4   2 -10   -2.90    5.54
  -4   2 -10    4.04    1.29
  -4   2  -9   12.14    1.45
   4   2  -9   15.12    5.67
   4   2  -9   15.10    1.37
   4   2  -9   17.26    1.96
   4   2  -9   17.70    2.90
   4   2  -9    9.86    2.09
   4   2  -8  118.44    8.16
  -4   2  -8  115.63    4.98
   4   2  -8  119.48    4.93
   4   2  -8  136.78    6.00
   4   2  -7   75.55    3.80
  -4   2  -7   73.77    3.55
   4   2  -7   95.15    4.75
   4   2  -7   77.08    3.49
   4   2  -7   88.85    7.04
  -4   2  -6   50.68    2.62
   4   2  -6   58.75    3.92
   4   2  -6   50.57    2.54
   4   2  -6   62.65    6.02
   4   2  -5    9.46    2.89
   4   2  -5   15.37    5.16
   4   2  -5   10.30    1.29
   4   2  -4   91.53    6.63
   4   2  -4   78.43    3.62
   4   2  -4   88.61    4.90
   4   2  -3   58.84    5.49
   4   2  -3   52.37    3.79
   4   2  -2   87.86    6.35
   4   2  -2   83.65    3.86
   4   2  -1   61.52    5.38
   4   2  -1   57.23    3.97
   4   2   0  522.74   22.70
   4   2   0  510.19   21.52
   4   2   1  140.04    6.05
   4   2   1  106.19    4.86
   4   2   2   82.85    5.65
   4   2   2   75.25    3.49
   4   2   3   46.75    4.67
  -4  -2   3   37.84    2.11
   4   2   3   44.09    2.23
   4   2   3   47.41    3.93
   4  -2   4   76.64    4.43
   4   2   4   72.21    5.40
   4   2   4   87.98    5.04
  -4  -2   4   73.70    3.56
   4   2   4   80.48    3.56
   4   2   5    6.70    3.75
   4   2   5    8.96    3.23
   4   2   5   10.14    1.42
   4   2   5    5.89    3.52
   4  -2   5    5.36    2.55
  -4  -2   5    6.43    1.39
   4  -2   6   48.98    2.55
   4   2   6   45.11    4.41
   4  -2   6   41.08    3.41
   4   2   6   53.00    2.51
  -4  -2   6   40.48    2.58
   4   2   6   45.44    4.25
   4   2   7   88.23    5.04
   4  -2   7   78.37    3.61
   4   2   7   68.57    5.10
   4  -2   7   70.46    4.43
   4   2   7   63.08    5.12
  -4   2   7   80.21    3.66
   4   2   7   79.56    3.60
  -4   2   8  119.57    5.07
   4  -2   8  103.64    5.67
   4   2   8  137.36    6.41
   4  -2   8  109.18    4.98
  -4   2   8   86.82    7.99
   4   2   8  125.41    5.01
   4   2   8   89.63    6.22
  -4   2   8   74.62    8.43
   4  -2   9   13.19    1.59
  -4   2   9   13.98    1.60
  -4   2   9   13.56    5.98
  -4   2   9   15.73    6.68
   4   2   9   12.26    3.53
   4  -2   9   13.29    2.59
   4   2   9   11.73    2.42
   4   2   9   10.69    1.56
   4   2   9   18.61    3.41
   4   2  10    4.60    3.16
  -4   2  10    4.99    5.96
  -4   2  10    3.66    1.47
   4   2  10    5.88    3.36
   4  -2  10    5.76    1.46
   4   2  10    1.54    2.23
   4   2  10    2.85    1.40
   4  -2  10    4.19    2.42
  -4   2  10    0.82    6.52
   4   2  11    2.50    3.18
  -4   2  11    4.87    1.53
  -4   2  11    6.54    6.05
   4   2  11    3.17    3.37
   4  -2  11    8.03    2.45
   4   2  11    3.17    2.33
   4   2  11    6.74    1.45
  -4   2  11    5.83    6.70
   4  -2  11   10.30    1.49
  -4   2  12   81.90    3.65
   4   2  12   45.42    4.10
   4   2  12   63.61    4.97
   4  -2  12   61.45    4.27
  -4  -2  12   82.40    3.45
  -4   2  12   52.70    7.69
  -4  -2  12   81.23    3.43
   4   2  12   79.90    3.53
  -4   2  12   57.45    7.28
   4  -2  12   76.87    3.53
   4   2  12   62.41    4.23
   4   2  12   82.63    5.03
   4   2  13   22.84    3.13
  -4   2  13   55.19    2.59
   4   2  13   44.51    4.04
   4   2  13   45.26    2.39
  -4   2  13   33.54    6.84
   4   2  13   42.19    4.17
   4   2  13   30.51    3.16
   4   2  13   22.44    5.85
  -4  -2  13   44.76    2.30
  -4   2  13   37.08    7.25
  -4  -2  13   44.00    2.26
   4  -2  13   42.93    2.41
   4   2  14    0.53    2.38
  -4   2  14    3.40    6.39
   4   2  14    1.27    3.19
   4   2  14   -0.03    3.34
  -4  -2  14    6.22    1.30
   4  -2  14    6.07    1.51
   4   2  14    1.93    5.44
  -4   2  14    6.04    1.67
   4   2  14    1.79    2.34
   4   2  14    1.43    1.40
  -4  -2  14    5.32    1.35
  -4   2  14    3.39    7.00
   4   2  15   14.86    2.95
  -4   2  15   34.73    2.46
   4   2  15   30.15    3.88
   4  -2  15   37.05    2.23
   4   2  15   33.94    2.18
  -4   2  15   37.77    6.89
   4   2  15   20.60    5.77
  -4  -2  15   45.46    2.15
   4   2  15   28.64    2.92
  -4  -2  15   44.48    2.10
   4   2  15   29.39    3.82
  -4   2  15   37.47    7.41
  -4   2  16  345.13   10.54
   4   2  16  212.51   11.18
  -4   2  16  204.30   12.75
  -4  -2  16  285.64   10.18
   4  -2  16  225.41   10.79
  -4   2  16  202.58   13.05
   4   2  16  173.38   11.35
   4   2  16  164.30   11.64
  -4  -2  16  289.60   10.20
   4   2  16  272.54   10.24
   4  -2  16  263.78   10.22
   4   2  16  206.46   10.51
  -4  -2  17    7.24    1.42
   4   2  17    5.82    3.31
   4   2  17    2.78    5.34
   4  -2  17    1.08    1.61
   4   2  17   -0.52    2.40
   4   2  17    1.84    3.26
  -4   2  17    3.18    6.73
   4   2  17    0.88    2.25
   4   2  17    1.80    1.48
  -4   2  17    8.74    7.35
  -4  -2  17    5.97    1.33
   4  -2  17    5.25    1.59
   4  -2  17    4.15    2.46
  -4   2  17    5.94    1.74
   4   2  18   82.44    8.76
  -4   2  18   -3.60    5.52
  -4   2  18   71.56    8.29
  -4   2  18   71.70    7.92
   4  -2  18   86.03    4.61
   4   2  18   66.51    6.49
  -4  -2  18   96.66    3.67
   4  -2  18   93.57    3.77
  -4   2  18  103.51    3.87
  -4  -2  18   93.69    3.63
   4   2  18   72.64    4.20
   4   2  18   74.07    5.13
   4   2  19    9.76    8.06
  -4   2  19    8.72    6.67
  -4  -2  19    7.33    1.45
  -4  -2  19    7.06    1.39
   4   2  19   12.61    5.31
   4  -2  19    6.25    1.64
  -4   2  19   -0.72    4.18
   4   2  19    3.74    2.30
   4  -2  19    4.12    2.57
  -4   2  19    2.51    7.21
   4   2  20   16.34    8.29
   4  -2  20   22.69    2.89
   4   2  20   25.73    5.34
  -4  -2  20   24.68    1.80
   4  -2  20   22.29    1.97
   4   2  20   17.40    2.51
   4  -2  20   21.90    2.06
  -4   2  20   16.54    7.25
  -4  -2  20   25.05    1.75
  -4   2  20   16.04    6.86
   4   2  21   68.83    6.11
  -4  -2  21   74.03    3.34
   4  -2  21   55.51    4.21
  -4   2  21   55.61    7.85
  -4   2  21   60.14    7.48
   4   2  21   52.49    3.81
   4  -2  21   67.63    3.43
   4  -2  21   75.62    3.51
  -4  -2  21   72.05    3.29
   4   2  22   -0.98    2.31
  -4   2  22    2.42    6.73
  -4  -2  22    4.52    1.47
  -4  -2  22    2.91    1.52
   4  -2  22    1.31    2.61
   4  -2  22    2.16    1.70
  -4   2  22    4.87    6.36
   4  -2  22    2.96    1.82
   4   2  22    9.44    5.13
   4   2  23   -0.03    2.27
  -4   2  23    6.52    6.19
   4  -2  23    2.77    1.76
  -4  -2  23    2.78    1.45
   4  -2  23    2.94    2.70
  -4  -2  23    2.44    1.51
  -4   2  23   -0.42    6.55
   4   2  23    8.81    5.04
   4  -2  23    4.46    1.95
   4  -2  24   58.01    3.31
  -4   2  24   50.55    6.82
   4   2  24   60.96    5.66
  -4  -2  24   61.82    2.99
   4  -2  24   55.81    3.11
   4   2  24   40.92    3.49
   4  -2  24   47.63    4.05
  -4   2  24   56.69    6.94
  -4  -2  24   63.14    2.96
  -4   2  24   49.56    6.52
   4  -2  25  176.66    8.93
  -4  -2  25  212.57    8.91
  -4   2  25  146.51   10.25
   4  -2  25  188.58    8.07
   4   2  25  142.22    8.25
   4  -2  25  195.75    8.29
   4   2  25  204.70    9.63
  -4   2  25  139.66   10.32
  -4  -2  25  206.47    8.02
  -4  -2  25  206.54    8.00
  -4   2  25  149.85   10.08
  -4   2  26   38.59    6.14
   4  -2  26   47.91    4.08
  -4  -2  26   57.74    3.94
   4   2  26   72.01    5.63
  -4   2  26   41.71    6.46
  -4  -2  26   50.16    2.82
  -4  -2  26   53.95    2.79
   4  -2  26   55.70    3.48
   4   2  26   31.33    3.33
   4  -2  26   52.96    3.00
  -4   2  26   39.47    5.78
  -4  -2  27    5.54    1.68
   4  -2  27    3.90    3.05
  -4  -2  27    4.65    2.82
   4  -2  27    2.40    1.95
   4  -2  27    8.96    2.75
  -4   2  27    6.55    5.09
  -4   2  27    7.43    4.79
  -4   2  27    7.23    5.78
   4   2  27   14.66    4.90
  -4  -2  27    4.51    1.76
   4   2  27    1.64    2.37
  -4   2  28    7.50    4.47
   4  -2  28    6.68    3.17
  -4   2  28    8.66    5.07
   4  -2  28    4.47    3.07
  -4  -2  28    7.94    2.94
  -4   2  28    4.76    5.83
   4   2  28   10.71    4.96
   4  -2  28    4.78    2.03
   4   2  28    3.52    2.48
  -4   2  28    7.44    4.67
  -4  -2  28    5.50    1.75
  -4  -2  28    6.59    1.85
  -4   2  29   24.00    5.85
  -4  -2  29   35.55    2.39
   4   2  29   43.58    5.41
   4   2  29   19.68    2.91
  -4  -2  29   33.37    2.31
   4  -2  29   31.67    3.82
  -4   2  29   25.44    4.61
   4  -2  29   31.79    3.81
  -4  -2  29   37.43    3.58
  -4   2  29   26.83    4.95
  -4   2  29   22.87    4.97
   4  -2  29   30.28    2.56
  -4   2  30   33.98    5.83
  -4  -2  30   45.24    2.68
  -4   2  30   36.34    5.12
  -4   2  30   29.21    4.57
  -4   2  30   33.52    4.97
  -4  -2  30   44.79    2.61
   4   2  30   26.92    3.20
   4  -2  30   44.07    4.33
   4  -2  30   36.23    4.04
  -4  -2  30   47.50    3.88
   4  -2  30   40.34    2.82
  -4   2  31    9.11    4.43
  -4   2  31    6.59    4.19
  -4   2  31    5.57    3.82
  -4  -2  31    5.85    1.83
   4   2  31    4.70    2.67
  -4  -2  31   10.71    3.07
   4  -2  31    8.33    3.41
   4  -2  31    6.63    2.19
  -4  -2  31    6.75    1.92
   4  -2  31    9.63    4.28
  -4   2  31    2.04    5.10
  -4   2  32   10.03    4.98
  -4   2  32    6.94    4.37
  -4   2  32    2.27    4.04
  -4   2  32    5.24    3.70
   4   2  32    2.88    2.68
   4  -2  32   -1.07    3.36
  -4  -2  32    5.73    3.14
  -4  -2  32    7.11    1.89
   4  -2  32    2.63    2.17
  -4  -2  32    3.86    1.86
  -4  -2  32    3.09    1.95
   4  -2  32    6.08    4.56
   4  -2  33    5.22    4.86
  -4   2  33    6.51    4.82
   4  -2  33    6.00    3.52
  -4  -2  33    7.27    3.18
   4  -2  33    9.23    2.37
  -4   2  33    5.52    3.44
  -4   2  33    6.34    4.40
   4   2  33    0.87    2.71
  -4   2  33    4.31    3.77
  -4  -2  33    8.34    2.01
  -4  -2  33    7.11    1.94
   4  -2  33    6.96    2.26
  -4  -2  33    9.22    1.95
  -4  -2  34  133.83    5.56
  -4   2  34  135.62    7.33
   4  -2  34  117.58    7.06
  -4  -2  34  145.64    6.94
   4   2  34   68.54    5.90
  -4   2  34   81.19    6.22
   4  -2  34  110.30    5.61
  -4  -2  34  144.22    5.47
   4  -2  34  137.41    5.78
  -4   2  34   76.19    6.04
  -4  -2  34  132.64    5.52
  -4   2  34  117.06    7.47
  -4  -2  35    3.97    1.98
  -4   2  35    5.47    3.27
  -4  -2  35    6.22    2.10
  -4   2  35    7.27    4.66
  -4   2  35    0.67    3.02
   4  -2  35    6.23    3.64
  -4  -2  35    5.94    3.31
  -4   2  35    5.88    4.25
  -4  -2  35    5.90    1.95
   4  -2  35    4.08    2.29
   4  -2  35    4.20    2.38
   4  -2  36   62.08    6.02
  -4   2  36   72.94    5.92
   4  -2  36   75.36    5.76
   4  -2  37    7.29    4.52
  -4   2  37    9.90    3.80
   4  -2  37   10.63    3.91
  -4  -2  37   20.11    3.45
   4  -2  38   -0.88    2.33
  -4   2  38    4.99    3.48
   4  -2  38   -2.64    4.37
   4  -2  38    0.14    2.31
  -4  -2  38    1.07    1.86
  -4  -2  38    0.57    3.03
   4  -2  38   -0.11    3.73
  -4  -2  39    6.54    2.07
   4  -2  39    5.52    4.47
   4  -2  39    6.82    3.87
  -4  -2  39    6.16    1.89
  -4  -2  39    6.31    2.17
   4  -2  39    7.54    2.43
   4  -2  40   10.96    2.47
  -4  -2  40   14.14    1.98
  -4  -2  40   13.47    2.21
   4  -2  40    8.31    4.49
  -4  -2  40   14.42    2.30
   4  -2  41    3.92    2.36
  -4  -2  41    9.91    1.86
  -4  -2  41    5.36    2.15
   4  -2  41   10.74    4.40
  -4  -2  41    7.82    2.09
  -4  -2  42   36.08    2.66
  -4  -2  42   38.28    2.77
   4  -2  42   38.10    2.91
  -4  -2  42   36.88    2.43
  -4  -2  43   12.82    2.13
  -4  -2  43   11.33    2.24
   4  -2  43   17.03    2.40
  -4  -2  43    8.07    3.10
  -4  -2  43   14.67    1.90
   4  -2  43    5.98    4.37
  -4  -2  44   46.42    2.84
  -4  -2  44   44.62    2.92
   4  -2  44   46.40    3.03
  -4  -2  44   43.46    2.57
   4  -2  45    8.95    2.18
  -4  -2  45    7.23    2.85
   4  -2  45    6.74    4.35
  -4  -2  45   10.37    2.01
  -4  -2  45   11.37    2.13
   4  -2  46    3.71    4.20
   4  -2  46    5.01    3.51
  -4  -2  46    1.64    2.72
  -4  -2  46    5.33    1.86
   4  -2  46    5.04    2.02
  -4  -2  46    4.33    1.78
  -4  -2  46    6.42    1.99
  -4  -2  47    2.42    1.63
   4  -2  47    0.95    1.87
   4  -2  47   -2.99    3.98
   4  -2  47    3.66    3.22
  -4  -2  47    2.84    2.49
  -4  -2  48    6.77    1.53
   4  -2  48    8.21    3.16
   4  -2  48   11.45    1.87
  -4  -2  49    2.71    1.34
   4  -2  49    4.19    1.66
   4  -2  49    6.83    2.94
  -4  -2  50    3.62    1.23
   4  -2  50    8.20    1.53
   4   3 -32   54.97    7.81
   4   3 -32   49.51    2.47
   4   3 -31    1.98    1.21
   4   3 -31    0.39    6.79
  -4   3 -31    5.43    8.76
   4   3 -30    7.01    1.31
  -4   3 -30    4.25    8.74
   4   3 -30    9.32    7.17
  -4   3 -29   -2.55    8.92
   4   3 -29   22.91    7.58
  -4   3 -28   -3.94    8.70
   4   3 -28    3.87    7.43
  -4   3 -27   -1.10    8.55
   4   3 -27    3.08    7.65
   4   3 -26   25.62    8.10
  -4   3 -26   -5.65    8.42
   4   3 -25   65.78    8.96
  -4   3 -25  -15.10    8.38
   4   3 -24   19.29    8.20
   4   3 -23   12.42    8.17
   4   3 -22   26.55    8.32
   4   3 -21   35.40    8.82
   4  -3 -20   30.97    2.25
   4   3 -20   38.32    8.56
   4   3 -19    2.10    3.22
  -4   3 -19   -0.48    3.62
   4   3 -19    2.20    2.30
   4  -3 -19    2.41    1.57
  -4   3 -19    2.23    1.29
  -4   3 -18   -3.14    3.77
   4   3 -18    3.05    3.32
  -4   3 -18    4.91    1.36
   4   3 -18    8.35    7.53
   4   3 -18    8.33    2.42
   4   3 -18    4.69    1.49
   4   3 -17    9.14    3.45
  -4   3 -17    7.75    1.45
   4   3 -17   12.35    1.61
   4   3 -17   13.41    7.52
   4   3 -17   17.53    2.64
   4   3 -16   36.81    3.94
   4   3 -16   37.11    2.15
  -4   3 -16   33.78    2.06
   4   3 -15   12.89    3.48
   4   3 -15   10.27    1.58
   4   3 -15   17.06    2.52
  -4   3 -15   14.15    1.55
   4   3 -15    8.02    7.01
   4   3 -14   56.02    4.34
  -4   3 -14   51.61    2.67
   4   3 -14   54.14    2.68
   4   3 -13   48.09    7.46
   4   3 -13   51.74    4.24
  -4   3 -13   52.66    2.55
   4   3 -13   47.49    2.50
   4   3 -12   24.38    6.84
   4   3 -12   25.31    3.61
  -4   3 -12   28.10    1.82
   4   3 -12   20.50    1.76
   4   3 -11   86.66    8.28
  -4   3 -11   92.13    4.05
   4   3 -11  101.81    4.02
   4   3 -10   29.11    3.63
   4   3 -10   19.74    6.61
   4   3 -10   21.99    1.75
  -4   3 -10   19.28    1.77
   4   3 -10   11.79    2.53
  -4   3  -9   -0.53    4.37
   4   3  -9    9.44    3.33
   4   3  -9    6.29    6.24
  -4   3  -9    6.40    1.50
   4   3  -9    1.02    2.35
   4   3  -9    8.05    1.47
  -4   3  -8   17.48    1.71
   4   3  -8   15.31    6.41
   4   3  -8   -3.26    2.56
   4   3  -8   19.07    3.48
  -4   3  -8   -5.97    4.63
   4  -3  -8   11.39    3.32
   4   3  -8   17.23    1.62
   4   3  -7  131.86    6.40
   4   3  -7  104.90    4.91
   4   3  -7  110.62    8.68
   4  -3  -7   92.65    5.78
  -4   3  -7  119.53    5.03
   4  -3  -6   12.06    3.18
  -4   3  -6   11.07    1.65
   4   3  -6    9.78    1.54
   4   3  -6   13.18    3.48
   4  -3  -5   42.78    3.59
   4   3  -5   44.65    2.32
   4   3  -5   42.87    6.66
   4   3  -5   51.52    4.23
  -4   3  -5   34.30    2.40
   4   3  -4  132.43    5.91
   4   3  -4  122.28    9.25
  -4   3  -4  132.87    6.01
   4  -3  -4  130.56    6.52
   4  -3  -3   27.03    3.05
   4   3  -3   27.84    1.94
   4   3  -3   33.55    6.40
   4   3  -3   40.10    3.99
  -4   3  -3   19.25    2.01
   4  -3  -2   89.73    4.61
   4   3  -2   88.07    4.01
   4   3  -2   78.81    7.43
  -4   3  -2   96.53    4.14
   4   3  -1   28.86    2.05
   4  -3  -1   25.18    2.91
  -4   3  -1   30.33    2.16
  -4   3   0   84.92    4.08
   4   3   0   81.86    3.98
   4  -3   0   80.92    4.41
   4   3   1   34.98    2.20
   4  -3   1   33.29    2.76
  -4   3   1   28.63    2.30
  -4   3   2   93.05    4.58
   4   3   2   95.37    4.49
   4  -3   2   96.29    4.77
   4   3   3   24.74    2.01
   4  -3   3   23.56    2.46
  -4   3   3   30.08    2.16
  -4   3   4  139.44    6.31
   4  -3   4  137.36    6.33
   4   3   4  140.55    6.23
   4  -3   5   34.54    2.62
  -4  -3   5   36.24    2.09
   4   3   5   63.19    4.69
  -4   3   5   46.11    2.51
   4  -3   5   18.43    3.52
   4   3   5   40.62    2.41
   4  -3   6    5.74    3.15
   4  -3   6   17.04    2.12
  -4  -3   6   10.46    1.47
  -4   3   6   21.93    6.85
   4   3   6   18.82    4.03
  -4   3   6   -3.66    5.10
   4   3   6   15.06    1.77
  -4   3   6   17.68    1.91
  -4   3   6    8.86    7.57
   4   3   7   24.96    5.24
  -4   3   7  117.29    4.90
   4   3   7  124.77    4.85
  -4  -3   7  106.37    4.59
   4  -3   7  119.89    4.89
   4   3   7  158.92    6.80
  -4   3   7   71.24    9.17
  -4   3   7   81.49    8.59
   4  -3   7   81.72    5.74
   4   3   8    2.04    2.83
  -4   3   8   11.77    6.86
   4   3   8   27.54    4.21
  -4   3   8   12.76    7.52
   4  -3   8   10.48    3.16
  -4   3   8   17.34    1.94
  -4   3   8   -6.24    5.09
   4  -3   8   18.97    2.09
  -4  -3   8   18.10    1.55
   4   3   8   20.66    1.94
  -4   3   9    3.42    6.86
   4  -3   9    6.09    1.91
  -4  -3   9    5.94    1.36
   4   3   9    5.96    3.89
  -4   3   9   -2.36    5.11
   4  -3   9    3.52    2.97
   4   3   9    2.06    2.77
   4   3   9    8.83    1.73
  -4   3   9    8.18    1.77
  -4   3   9    3.69    7.57
  -4   3  10   24.52    2.06
   4   3  10   22.13    1.99
   4   3  10    6.07    3.02
  -4   3  10   15.24    7.19
   4   3  10   31.11    4.24
   4  -3  10   14.07    3.25
  -4   3  10   19.88    7.95
   4  -3  10   19.61    2.15
  -4  -3  10   20.96    1.67
   4  -3  11   62.92    5.11
   4   3  11   97.22    4.18
  -4   3  11   65.24    8.44
  -4   3  11   68.28    9.06
   4   3  11   43.73    4.81
   4   3  11  129.70    6.27
   4  -3  11   87.33    4.17
  -4  -3  11   93.68    3.91
  -4   3  11  107.08    4.28
  -4   3  12   23.37    2.14
   4   3  12   31.02    4.44
  -4   3  12    0.46    5.04
   4   3  12    4.36    3.13
   4   3  12   27.79    2.17
  -4  -3  12   28.69    1.85
   4  -3  12   32.38    2.30
  -4   3  12   27.47    7.40
  -4   3  12   24.81    8.06
   4  -3  12   18.28    3.38
   4  -3  13   32.44    3.85
   4   3  13   59.19    2.89
  -4   3  13   34.06    7.78
  -4   3  13   33.83    8.47
  -4   3  13   51.76    2.86
   4   3  13   67.21    5.10
  -4   3  13   -1.35    5.21
  -4  -3  13   51.73    2.57
   4  -3  13   51.82    2.91
   4   3  13   23.29    3.75
   4   3  14   54.23    2.91
   4  -3  14   35.28    4.00
   4   3  14   31.61    6.84
  -4   3  14   56.49    2.92
  -4   3  14   28.92    8.61
  -4   3  14   -2.42    5.19
   4   3  14   62.72    5.20
   4  -3  14   50.72    2.96
  -4  -3  14   55.43    2.62
  -4   3  14   31.57    7.97
   4   3  14   31.66    3.83
   4   3  15    4.96    3.14
   4   3  15   17.46    1.98
   4   3  15    7.37    6.48
  -4   3  15   13.47    1.88
  -4   3  15   12.98    8.35
   4   3  15   14.12    4.30
  -4   3  15   -3.40    4.81
  -4  -3  15   16.58    1.67
   4  -3  15   14.51    2.10
  -4   3  15   10.81    7.63
   4  -3  15    8.78    3.24
   4   3  16   22.24    3.63
   4   3  16   40.88    2.57
   4   3  16   23.56    6.63
   4  -3  16   21.18    3.75
  -4   3  16   27.00    8.64
  -4  -3  16   46.43    2.32
   4  -3  16   36.99    2.65
  -4   3  16    0.68    4.99
   4   3  16   43.24    4.93
  -4   3  16   40.35    2.49
  -4   3  16   25.01    8.08
  -4   3  17   -6.94    8.55
  -4   3  17   -8.42    4.95
   4   3  17    8.49    4.32
  -4  -3  17   13.79    1.67
   4   3  17    5.30    3.04
   4   3  17    8.44    1.91
   4  -3  17    7.38    2.09
  -4   3  17   14.67    1.82
   4   3  17    9.00    6.39
  -4   3  17    2.32    7.84
   4  -3  17    6.34    3.21
   4  -3  18    5.59    1.79
   4   3  18    3.96    4.22
  -4   3  18   -7.25    4.83
  -4   3  18    5.78    8.50
  -4   3  18    4.76    1.69
   4   3  18   -0.57    2.92
   4   3  18    3.28    1.87
   4  -3  18    6.49    2.07
  -4  -3  18    8.29    1.62
   4  -3  18    2.70    3.17
   4   3  18   -0.29    6.22
  -4  -3  18    4.52    2.18
  -4   3  18    6.52    7.89
   4  -3  18    1.16    2.06
  -4  -3  18    2.85    2.06
   4  -3  19    1.94    1.78
  -4   3  19   -3.33    4.72
   4   3  19    1.21    4.23
  -4   3  19   -4.88    8.50
   4  -3  19    3.29    2.08
  -4  -3  19    4.16    1.60
   4  -3  19   -1.06    2.04
   4   3  19    1.99    2.84
   4   3  19    1.72    1.87
  -4   3  19    2.72    1.65
  -4   3  19    1.75    7.80
   4  -3  19    0.48    3.18
  -4  -3  19    2.56    2.06
   4   3  19    3.85    6.16
  -4  -3  19    1.85    2.17
  -4  -3  20   57.10    2.68
   4  -3  20   41.57    3.02
   4  -3  20   29.61    4.13
  -4   3  20   28.00    8.13
  -4  -3  20   48.37    3.01
   4  -3  20   45.01    2.82
   4   3  20   34.97    6.58
  -4  -3  20   43.11    3.10
  -4   3  20   27.73    8.65
   4  -3  21   33.44    2.79
  -4  -3  21   42.65    2.38
  -4   3  21   20.20    8.48
  -4   3  21   14.06    7.96
  -4  -3  21   38.59    2.78
   4  -3  21   35.03    2.61
   4   3  21   27.47    6.36
  -4  -3  21   37.44    2.87
   4  -3  21   25.52    3.97
  -4  -3  22   42.14    2.38
   4  -3  22   32.62    2.78
  -4   3  22   25.68    8.17
  -4   3  22   20.90    7.64
  -4  -3  22   38.11    2.75
   4  -3  22   31.84    2.65
   4   3  22   31.81    6.24
  -4  -3  22   33.65    2.86
   4  -3  22   25.84    4.00
   4  -3  23    8.52    3.58
  -4   3  23    6.07    7.36
  -4   3  23    9.29    6.94
   4  -3  23    9.84    2.34
  -4  -3  23   15.12    1.87
   4  -3  23   13.20    2.29
  -4  -3  23   10.83    2.28
  -4  -3  23    9.74    2.40
   4   3  23   14.31    5.91
  -4  -3  24   41.36    2.86
   4  -3  24   36.28    2.89
  -4  -3  24   43.05    2.48
  -4   3  24   17.96    7.24
   4  -3  24   29.24    4.15
   4  -3  24   28.45    2.88
  -4   3  24   21.53    7.77
  -4  -3  24   36.13    2.93
   4   3  24   27.92    6.05
  -4   3  24   25.94    6.89
  -4  -3  25   90.52    4.27
  -4  -3  25   94.78    3.97
   4  -3  25   76.67    4.25
   4  -3  25   59.53    5.45
  -4   3  25   46.21    7.43
  -4   3  25   47.38    7.10
   4  -3  25   68.36    4.45
   4   3  25   80.95    6.90
  -4   3  25   54.29    8.34
  -4  -3  25   88.36    4.35
   4  -3  26   41.57    2.99
  -4  -3  26   42.54    2.52
   4  -3  26   28.77    4.30
  -4  -3  26   34.17    3.40
   4  -3  26   28.20    3.32
  -4   3  26   23.82    6.08
  -4  -3  26   38.88    2.88
  -4   3  26   13.51    5.73
  -4   3  26   27.30    7.37
  -4  -3  26   36.71    2.98
   4   3  26   32.57    5.85
  -4  -3  27    0.15    1.81
   4  -3  27   -0.86    2.35
  -4  -3  27    0.10    2.52
   4  -3  27   -2.04    3.68
  -4  -3  27   -1.02    2.24
  -4   3  27   -5.98    6.89
  -4  -3  27    0.05    2.36
  -4  -3  28    0.85    2.23
   4  -3  28    4.26    2.40
  -4  -3  28    6.54    1.87
  -4   3  28   11.40    4.36
  -4   3  28    5.49    6.58
   4   3  28   10.50    5.48
  -4  -3  28    2.48    2.37
  -4  -3  28    8.96    2.69
   4  -3  28   -0.93    3.66
   4  -3  29   28.50    4.12
   4  -3  29   30.01    2.85
  -4   3  29   29.24    6.55
   4  -3  29   22.09    4.27
  -4  -3  29   35.65    3.36
  -4  -3  30   10.01    2.80
   4  -3  30    5.12    3.76
   4  -3  30    7.35    4.18
   4  -3  31    1.98    1.93
  -4  -3  31    5.03    2.70
   4  -3  31   -0.68    3.66
   4  -3  31    2.28    4.31
  -4   3  32   58.35    6.43
   4  -3  32   64.29    3.66
   4  -3  32   62.07    3.93
  -4   3  33    8.46    5.15
   4  -3  33    5.81    1.99
  -4  -3  33    5.34    1.92
   4  -3  33    7.74    2.47
  -4   3  34   17.19    5.11
   4  -3  34   10.94    2.56
   4  -3  34   14.86    2.06
  -4  -3  34   17.37    2.03
   4  -3  35    7.32    4.06
   4  -3  35   13.23    2.60
  -4   3  35   17.13    4.76
   4  -3  35   16.71    2.14
   4  -3  36    8.50    1.95
   4  -3  36    6.53    3.87
  -4   3  36    9.93    4.48
  -4  -3  36   12.75    1.91
   4  -3  36    8.27    2.47
   4  -3  37    4.77    1.89
  -4  -3  37    7.76    1.82
   4  -3  37    4.60    2.43
   4  -3  37    0.86    3.67
  -4   3  37    8.05    4.32
   4  -3  38   15.75    1.99
   4  -3  38   12.08    2.55
  -4  -3  38   18.80    1.95
   4  -3  39    2.01    3.46
   4  -3  39    0.57    2.39
  -4  -3  39    2.49    1.70
   4  -3  39   -0.85    1.76
   4  -3  40   24.37    2.09
  -4  -3  40   33.50    2.09
   4  -3  41    0.60    1.61
  -4  -3  41    3.85    1.60
   4  -3  41   -1.51    3.30
   4  -3  42    6.22    1.59
   4  -3  42    1.88    3.25
  -4  -3  42    8.31    1.57
  -4  -3  42    3.04    2.11
   4  -3  43   14.10    1.58
  -4  -3  43    9.53    1.61
  -4  -3  44    8.07    1.45
  -4  -3  44   17.49    1.52
  -4  -3  45    4.06    1.21
  -4   4 -22   11.41    7.89
   4   4 -21    0.10    7.22
   4   4 -20   11.87    7.60
  -4   4 -20  -13.29    7.81
   4   4 -19    3.32    7.67
   4  -4 -19    7.53    1.94
   4   4 -19   -3.21    2.43
   4   4 -18   28.08    4.98
   4   4 -18   16.59    3.87
  -4   4 -17   15.67    1.75
   4   4 -17    1.06    3.71
  -4   4 -17   -5.63    3.98
   4   4 -17   15.77    7.84
   4   4 -16    7.03    4.04
  -4   4 -16   -5.40    4.09
   4   4 -16    2.13    2.84
   4   4 -15   23.88    2.01
  -4   4 -15   19.47    1.89
   4   4 -15   -1.45    3.90
  -4   4 -15    1.99    4.11
   4   4 -15    8.92    7.86
   4   4 -14   -4.10    3.86
  -4   4 -14   -4.49    4.42
   4   4 -14    0.96    8.06
   4   4 -13   -3.34    4.24
  -4   4 -13    2.80    4.24
  -4   4 -12   -0.73    4.27
   4   4 -12    0.39    4.00
   4   4 -12    7.21    7.92
  -4   4 -11   -0.69    4.37
   4   4 -11    0.45    3.98
   4   4 -11    7.54    7.70
  -4   4 -10   -2.93    4.52
   4   4 -10   -1.13    4.05
   4   4 -10   -1.03    7.59
  -4   4  -9    0.46    4.59
   4   4  -9    2.74    4.27
   4   4  -9   13.44    7.73
   4   4  -8   31.71    2.20
  -4   4  -8   29.59    2.07
   4   4  -8   18.19    7.60
   4   4  -8    0.14    4.28
  -4   4  -8   -2.80    4.69
   4   4  -8   -2.74    3.26
  -4   4  -7    9.76    1.73
  -4   4  -7   -2.89    4.62
   4   4  -7    3.52    4.10
   4   4  -7   -1.36    3.14
   4   4  -7    9.71    1.88
   4   4  -6   25.19    2.13
  -4   4  -6   25.71    2.00
  -4   4  -6   -1.50    4.70
   4   4  -6    3.11    4.35
   4   4  -6   -0.21    3.21
  -4   4  -5    7.89    1.75
  -4   4  -5    0.89    4.65
   4   4  -5    1.03    4.25
   4   4  -5    2.21    3.13
   4   4  -5    8.65    1.89
  -4   4  -4    9.90    1.81
   4   4  -4   -0.30    4.25
  -4   4  -4   -2.07    4.82
   4   4  -4    0.09    3.15
   4   4  -3   13.34    1.98
  -4   4  -3    7.89    1.77
  -4   4  -3   -0.63    4.80
   4   4  -3    0.30    4.24
   4   4  -3   -3.99    3.29
  -4   4  -2    6.13    5.10
   4   4  -2    6.12    4.97
   4   4  -2   -5.31    3.76
   4   4  -1   24.39    2.22
  -4   4  -1   28.13    2.15
  -4   4  -1   -1.12    4.83
   4   4  -1   -3.30    4.59
   4   4  -1   -7.74    3.83
   4   4   0  180.61    6.14
  -4   4   0  169.85    6.10
   4  -4   0  131.50    6.89
   4   4   0   23.81    7.71
   4   4   1   -6.78    3.72
  -4   4   1    1.00    4.89
   4   4   1    5.14    4.80
   4   4   1   40.65    2.43
  -4   4   1   21.07    2.16
  -4   4   1   19.73    8.09
   4  -4   1   32.87    3.83
  -4   4   1   13.56    8.81
  -4   4   2   30.12    8.94
  -4   4   2   22.06    8.07
   4  -4   2   40.18    3.95
   4   4   2   -4.92    3.77
   4   4   2   61.26    2.85
  -4   4   2   55.64    2.73
  -4   4   2   -1.66    5.17
   4   4   2   15.11    5.14
   4  -4   3    9.25    3.30
  -4   4   3    7.72    7.86
   4   4   3    4.01    3.39
   4   4   3   12.83    2.05
  -4   4   3   11.56    1.93
  -4   4   3   15.27    8.71
   4   4   3   -1.54    4.54
  -4   4   3   -1.16    4.98
   4  -4   4   10.29    3.26
  -4   4   4   13.40    7.82
   4   4   4    5.01    3.37
   4   4   4   14.29    2.13
  -4   4   4   16.77    1.97
  -4   4   4   -1.55    8.70
  -4   4   4    1.75    4.99
   4   4   4    7.92    4.64
   4  -4   5   11.02    3.19
  -4   4   5   -0.63    7.77
   4   4   5    2.12    3.44
   4   4   5   11.27    2.08
  -4   4   5   10.04    1.93
  -4   4   5   -4.00    8.60
  -4   4   5    1.03    5.00
   4   4   5   -2.91    4.69
   4  -4   6   23.64    3.31
  -4   4   6   13.55    8.00
   4   4   6   -3.69    3.62
   4   4   6   29.55    2.35
  -4   4   6   25.53    2.17
  -4   4   6   -0.07    5.07
   4   4   6   12.55    4.88
  -4   4   6    3.57    8.73
  -4   4   7   -1.34    8.65
   4   4   7   15.71    2.17
  -4   4   7    8.80    1.90
   4  -4   7   12.16    3.04
  -4   4   7    2.47    7.87
  -4   4   7    2.59    5.09
   4   4   7    4.60    4.71
  -4   4   8   11.78    8.80
   4   4   8   30.98    2.50
  -4   4   8   30.08    2.32
   4  -4   8   23.93    3.21
  -4   4   8    4.54    5.22
   4   4   8   14.97    4.99
  -4   4   8   16.15    8.16
  -4   4   9   14.69    8.10
  -4   4   9    2.99    5.32
   4   4   9   21.21    5.20
  -4   4   9   15.35    8.86
   4  -4   9   25.42    3.15
   4  -4  10    6.44    2.83
  -4   4  10    6.31    7.97
  -4   4  10    2.48    8.71
  -4   4  10    0.22    5.11
   4   4  10    5.53    4.83
   4  -4  11    6.85    2.82
  -4   4  11    2.62    7.94
  -4   4  11    9.71    8.82
  -4   4  11   -5.69    5.24
   4   4  11    3.58    4.89
   4  -4  12    8.81    2.91
  -4   4  12    2.70    4.99
   4   4  12   19.38    5.08
  -4   4  12    8.18    8.74
  -4   4  12    1.14    8.06
  -4   4  13   35.03    9.14
   4   4  13   10.98    5.59
  -4   4  13   -4.76    5.29
   4  -4  13   63.60    3.67
  -4  -4  13   54.18    2.86
  -4   4  13   34.37    8.50
   4  -4  14   -3.04    2.34
   4  -4  14    7.81    2.77
  -4  -4  14    9.69    1.95
   4   4  14    3.83    4.95
  -4   4  14   -1.92    4.98
   4  -4  15   11.57    2.89
  -4   4  15   23.27    2.19
   4   4  15   22.75    2.43
   4   4  15   -3.14    3.50
   4   4  15   -1.65    4.88
  -4   4  15   -0.27    4.84
   4   4  16   -1.78    3.28
   4   4  16   -4.57    5.04
  -4   4  16   -1.09    4.78
  -4   4  17   -4.76    4.78
   4   4  17   -0.54    4.87
   4   4  18  112.82    8.31
  -4   4  18  221.47    6.38
  -4  -4  19   17.97    2.16
   4   4  19   14.06    5.47
   4   4  20   17.34    5.17
   4  -4  20   13.76    2.90
  -4   4  21    3.34    7.38
   4   4  21   -0.78    4.92
   4  -4  21   13.94    2.71
  -4  -4  21    6.33    1.91
   4   4  22    4.33    4.80
  -4   4  22    2.54    7.07
   4  -4  22    4.46    2.62
  -4  -4  22    6.88    1.88
  -4   4  23   10.53    6.80
   4   4  23   11.59    4.73
   4  -4  23    3.76    2.60
  -4  -4  23    7.71    1.88
  -4   4  24   12.95    6.63
   4   4  24   12.73    4.71
  -4  -4  24   21.62    2.07
   4  -4  24   17.38    2.76
  -4   4  25    3.46    6.23
   4   4  25   -1.59    4.40
   4  -4  25    0.56    2.53
  -4  -4  25    0.64    1.79
  -4   4  26    8.11    5.92
   4   4  26    7.10    4.44
   4  -4  26    8.30    2.58
  -4  -4  26   11.81    1.89
  -4   4  27    6.84    5.58
   4  -4  27    1.23    2.49
  -4  -4  27    5.77    1.81
  -4   4  28    8.93    5.33
   4  -4  28    8.44    2.60
  -4  -4  28   11.58    1.83
  -4   4  29    1.54    4.82
   4  -4  29    3.78    2.49
  -4  -4  29    5.05    1.74
  -4   4  30   21.20    4.76
  -4  -4  30   25.59    2.03
   4  -4  30   14.99    2.75
   4  -4  31   20.02    2.63
  -4  -4  31   16.21    1.81
  -4   4  31   13.42    4.36
  -4  -4  32   13.99    1.71
  -4   4  32   14.66    3.93
   4  -4  32    8.89    2.52
  -4   4  33    3.98    3.66
   4  -4  33   -0.73    2.62
  -4  -4  33    7.65    1.60
   4  -4  33    3.02    2.36
  -4  -4  34   21.35    1.70
  -4   4  34   18.16    3.57
   4  -4  34   14.09    2.49
   4  -4  35    5.40    2.37
  -4  -4  35   13.04    1.58
   4  -4  36   20.03    2.72
  -4  -4  36   38.32    2.05
  -4  -4  37    4.06    1.33
   4  -4  37    7.81    2.20
  -4  -4  38    3.63    1.24
   4  -4  38    3.27    2.01
   4   5 -18   -2.21    1.23
   4  -5 -18   -0.62    1.13
  -4   5 -17    1.26    2.00
  -4   5 -17    0.72    1.11
   4   5 -17    2.63    1.34
   4  -5 -17   -1.19    1.21
  -4   5 -16   -0.17    2.05
   4  -5 -16   -1.76    1.30
  -4   5 -16    9.03    1.23
   4   5 -16    9.92    1.45
   4   5 -15    6.78    1.50
  -4   5 -15   -0.55    2.10
  -4   5 -15   11.77    1.30
   4  -5 -15   -1.51    1.34
  -4   5 -15   -3.80    5.40
  -4   5 -15    1.43    5.90
   4   5 -14    0.62    1.55
  -4   5 -14   -2.52    2.17
  -4   5 -14    7.12    1.29
  -4   5 -14   -0.28    6.08
   4  -5 -14    0.88    1.38
  -4   5 -14   -0.03    5.41
  -4   5 -13   -1.46    6.04
   4  -5 -13   -1.56    1.44
  -4   5 -13    0.06    1.27
   4   5 -13   -2.78    1.69
  -4   5 -13   -1.80    5.57
  -4   5 -12   -0.36    6.18
   4  -5 -12   -0.79    1.46
  -4   5 -12    2.67    1.31
   4   5 -12    3.80    1.74
  -4   5 -12   -0.07    5.55
  -4   5 -11    7.61    6.22
   4  -5 -11   -2.03    1.51
   4   5 -11    2.40    1.81
  -4   5 -11    5.94    1.37
  -4   5 -11    2.79    5.65
  -4   5 -10    4.40    6.35
   4  -5 -10   -1.21    1.58
   4   5 -10    0.18    1.89
  -4   5 -10    6.19    1.39
  -4   5 -10    5.78    5.68
  -4   5  -9    3.58    6.36
   4  -5  -9   -2.49    1.66
  -4   5  -9    0.37    1.38
   4   5  -9    3.02    2.03
  -4   5  -9    1.34    5.75
  -4   5  -8    7.14    6.39
   4  -5  -8   -2.63    1.69
  -4   5  -8    7.84    1.48
   4   5  -8    9.06    2.09
  -4   5  -8    3.14    5.88
  -4   5  -7    6.24    6.50
   4  -5  -7   -1.77    1.69
  -4   5  -7   10.31    1.49
   4   5  -7    1.23    2.02
  -4   5  -7    7.50    5.93
  -4   5  -6    1.00    6.47
  -4   5  -6    1.92    1.43
   4   5  -6    2.52    2.12
  -4   5  -6    4.45    5.90
   4  -5  -6    1.80    1.69
   4  -5  -5   -0.95    1.75
  -4   5  -5    3.02    1.45
   4   5  -5    4.40    2.19
  -4   5  -4    3.46    1.47
   4   5  -4    9.26    2.25
  -4   5  -3   10.87    1.55
   4   5  -3    7.41    2.29
   4  -5  -2   -0.59    1.77
   4   5  -2    4.50    2.24
  -4   5  -2    4.67    1.53
   4   5  -1   86.75    3.10
  -4   5  -1    4.88    1.78
  -4   5   0   67.06    2.72
   4   5   0   12.24    3.06
   4  -5   1   -0.17    1.80
  -4   5   1    2.71    1.56
   4   5   2   18.10    2.44
  -4   5   2    4.47    1.59
  -4   5   3    9.48    1.60
   4   5   3   12.04    2.37
   4  -5   4   -0.66    1.81
   4   5   4    3.56    2.30
  -4   5   4    4.66    1.54
   4  -5   5    1.53    1.84
  -4   5   5    1.39    1.50
   4   5   5    2.38    2.29
   4  -5   6    0.91    1.78
  -4   5   6    1.16    1.53
   4   5   7   10.35    2.29
  -4   5   7   10.21    1.64
   4  -5   8    0.89    1.77
   4   5   8   -2.81    2.26
  -4   5   8    8.53    1.58
   4  -5   8    5.45    3.01
   4  -5   9    4.88    1.75
   4   5   9    5.40    2.14
  -4   5   9    1.98    1.52
   4  -5   9    6.71    3.03
   4  -5  10    1.21    1.65
  -4   5  10    4.70    1.52
   4  -5  10    2.37    2.97
   4  -5  11    0.06    1.62
   4  -5  11   -1.08    2.98
  -4   5  11   -1.49    2.37
   4   5  11    5.46    2.00
  -4   5  11    6.37    1.52
   4  -5  12    1.83    1.56
  -4   5  12   -1.25    2.32
   4   5  12    1.21    1.92
  -4   5  12    0.47    1.44
   4  -5  12    4.58    2.87
  -4   5  13    1.61    1.43
   4   5  13    9.24    1.86
   4  -5  13    6.67    2.88
   4  -5  14    4.37    2.82
  -4   5  14    6.30    5.28
   4  -5  15    0.82    2.78
  -4   5  15    5.99    5.12
   4  -5  16    3.87    2.74
  -4   5  16    5.69    4.88
   4  -5  17    0.80    2.63
  -4   5  17   -1.53    4.67
   4  -5  18    1.36    2.58
  -4   5  18   -2.12    4.43
   4  -5  19    4.08    2.53
  -4   5  19    2.84    4.17
   4  -5  20    3.71    2.50
  -4   5  20    1.90    3.91
   4  -5  21   -1.32    2.44
  -4   5  21    1.72    3.69
   4  -5  22    3.25    2.35
  -4   5  22    2.90    3.44
   4  -5  23    3.47    2.31
  -4   5  23    2.68    3.09
   4  -5  24    1.22    2.22
  -4   5  24    3.04    2.80
   4  -5  25   -0.96    2.10
  -4   5  25    4.84    2.68
  -4   5  26    3.42    2.31
  -5   0 -52   -0.11    1.19
  -5   0 -51    0.65    1.32
   5   0 -51    0.45    0.85
   5   0 -50    0.65    0.95
   5   0 -49    1.07    1.03
   5   0 -48    0.54    1.10
   5   0 -47   -0.38    1.18
   5   0 -46   -0.34    1.25
   5   0 -45    0.02    1.34
   5   0 -44   -0.48    1.40
   5   0 -43    0.17    1.46
   5   0 -42    1.56    1.47
   5   0 -41    0.49    1.52
   5   0 -40    0.87    1.57
   5   0 -37    0.74    1.61
   5   0 -36    3.00    1.63
   5   0 -35    2.09    1.63
   5   0 -34    2.77    1.63
   5   0 -33    9.40    1.77
   5   0 -32    6.25    1.63
   5   0 -31    6.49    1.60
   5   0 -30    5.54    1.57
   5   0 -29    1.57    1.51
   5   0 -28    1.33    1.48
   5   0 -27   48.73    2.66
   5   0 -26    5.08    1.47
   5   0 -25   64.36    3.20
   5   0 -24    9.11    1.53
   5   0 -23    0.77    1.41
   5   0 -22    1.17    1.39
   5   0 -21   11.32    1.60
   5   0 -20    4.06    1.44
  -5   0 -19    2.95    3.63
   5   0 -19    0.90    1.43
  -5   0 -18   -1.05    3.54
   5   0 -18    1.28    1.61
   5   0 -18    0.51    1.43
  -5   0 -17   -0.02    3.45
   5   0 -17    0.01    1.42
   5   0 -17   -1.12    1.57
   5   0 -16   -1.10    1.49
   5   0 -15   -2.29    1.56
   5   0 -14    1.34    1.51
   5   0 -13   -0.03    1.50
   5   0 -12   -1.35    1.54
   5   0 -11    0.66    1.58
   5   0 -10   -0.67    1.61
   5   0  -9    0.75    1.73
   5   0  -8   -1.52    1.80
   5   0  -7    0.35    1.83
   5   0  -6    0.78    3.81
   5   0  -6    1.23    1.88
   5   0  -5   -1.42    3.82
   5   0  -5    1.44    1.86
   5   0  -4   -1.00    3.75
   5   0  -4   -1.17    1.85
   5   0  -3    0.56    3.68
   5   0  -3    0.01    1.87
   5   0  -2   -1.56    3.72
   5   0  -2    0.08    1.85
   5   0  -1   -3.36    3.74
   5   0  -1   -1.27    1.87
   5   0   0    0.73    3.78
   5   0   0    3.40    1.91
   5   0   1    2.35    3.74
   5   0   1    0.68    1.88
   5   0   2   -0.91    3.72
   5   0   2    1.41    1.92
   5   0   3   -1.61    3.70
   5   0   3   -0.19    1.91
   5   0   3    0.87    2.22
   5   0   4   -0.97    3.68
   5   0   4   -0.63    1.87
   5   0   4    0.08    2.17
   5   0   5   -1.56    3.74
   5   0   5   -0.35    1.90
   5   0   5   -1.66    2.05
   5   0   6    1.82    3.77
   5   0   6    1.61    1.87
   5   0   6    2.44    2.00
   5   0   7   -0.90    1.92
   5   0   7    0.11    2.04
   5   0   8   -1.52    1.87
   5   0   8   -1.49    1.97
   5   0   9   -0.40    1.79
   5   0   9   -0.35    1.90
   5   0  10   -0.21    1.72
   5   0  10    1.39    1.84
   5   0  11   -0.77    1.67
   5   0  11   -0.69    1.80
   5   0  12    0.61    1.61
   5   0  12   -0.23    1.78
   5   0  13    0.07    1.61
   5   0  13    0.86    1.74
   5   0  14   -0.42    1.62
   5   0  14    1.18    1.74
   5   0  15   -0.15    1.61
   5   0  15   -0.13    1.74
   5   0  16   -0.05    1.61
   5   0  16    3.07    1.80
   5   0  16   -0.17    1.78
   5   0  17    3.03    1.98
   5   0  17    0.99    1.79
   5   0  17    1.60    1.86
   5   0  17    1.54    1.60
   5   0  18    2.97    2.08
   5   0  18    0.92    1.67
   5   0  18   -0.06    1.85
   5   0  18   -0.42    1.91
  -5   0  19    6.49    3.39
   5   0  19   -1.30    2.30
  -5   0  19    3.03    3.08
  -5   0  19    0.26    3.06
   5   0  19    1.47    2.33
   5   0  19   -0.09    1.79
   5   0  19    0.62    1.42
   5   0  19   -0.10    1.87
   5   0  20    0.11    1.90
  -5   0  20    9.02    3.36
   5   0  20   -2.37    2.50
   5   0  20   -0.12    1.42
  -5   0  20    5.58    3.24
  -5   0  20    6.64    3.05
   5   0  20   -0.27    2.48
  -5   0  21   26.68    3.11
   5   0  21    0.30    2.86
  -5   0  21   24.67    3.37
   5   0  21   -0.48    2.62
   5   0  21    0.95    1.93
   5   0  21   -0.15    1.47
   5   0  22   -1.43    1.58
   5   0  22    7.91    3.23
   5   0  22   -4.82    3.30
  -5   0  22    0.93    2.71
   5   0  22   10.13    3.01
  -5   0  22   -0.28    2.98
   5   0  22    5.76    2.17
   5   0  23    6.32    3.35
   5   0  23   -1.18    1.61
   5   0  23   -1.38    3.29
   5   0  23    3.42    3.39
  -5   0  23    1.75    2.91
  -5   0  23    2.64    2.66
  -5   0  24   16.87    3.48
   5   0  24   18.71    3.71
  -5   0  24   19.11    2.87
   5   0  24   24.97    4.34
  -5   0  24   17.53    3.13
  -5   0  25   70.92    3.57
  -5   0  25  109.28    3.80
  -5   0  25  108.81    4.56
  -5   0  25  112.41    3.61
   5   0  26    1.60    2.21
  -5   0  26    7.02    3.31
   5   0  26   -0.41    4.08
   5   0  26    1.06    3.36
   5   0  26    0.56    4.62
  -5   0  26    5.88    2.76
   5   0  26   -0.11    1.73
  -5   0  26    7.11    2.79
  -5   0  26    8.08    2.56
   5   0  27    1.93    2.43
  -5   0  27   42.34    3.34
   5   0  27    0.10    3.61
   5   0  27    6.11    5.45
   5   0  27    0.31    4.45
   5   0  27    0.53    1.99
   5   0  28    5.81    3.69
  -5   0  28    2.71    2.66
  -5   0  28    2.05    3.34
   5   0  28    6.09    2.49
  -5   0  28    3.45    2.43
  -5   0  28    0.20    2.88
   5   0  28   13.45    6.00
   5   0  28    0.43    1.89
  -5   0  29    1.42    2.63
  -5   0  29    0.90    3.39
  -5   0  29    0.61    2.93
   5   0  29   20.95    2.84
   5   0  29   41.41    7.06
   5   0  29   24.62    4.11
   5   0  29    2.52    2.05
  -5   0  29    2.01    2.35
  -5   0  30    2.44    2.33
  -5   0  30    1.33    3.09
   5   0  30    0.06    2.45
  -5   0  30    5.09    3.47
   5   0  30    1.84    7.37
  -5   0  30    1.48    2.53
   5   0  30   -0.31    1.97
   5   0  30   -0.60    3.87
  -5   0  31    1.57    2.29
  -5   0  31    2.14    3.23
   5   0  31    0.67    2.53
  -5   0  31    4.34    3.52
   5   0  31   -0.70    8.67
  -5   0  31    0.59    2.50
   5   0  31    0.39    2.01
   5   0  31   -0.87    3.99
  -5   0  32    0.24    2.25
  -5   0  32    4.75    3.38
   5   0  32    2.14    2.73
  -5   0  32    3.69    3.30
   5   0  32    9.77   10.01
  -5   0  32    0.44    2.43
   5   0  32    2.10    2.13
   5   0  32   -0.69    4.24
  -5   0  33   -1.42    2.23
  -5   0  33    4.07    3.50
   5   0  33    3.26    2.78
  -5   0  33    3.36    3.36
   5   0  33   12.62   11.61
  -5   0  33   -1.04    2.43
   5   0  33    1.11    2.23
   5   0  33   -0.84    4.43
  -5   0  34   -1.13    2.12
  -5   0  34    0.78    3.61
   5   0  34    1.08    2.87
  -5   0  34    0.40    3.11
   5   0  34   -0.16   12.19
  -5   0  34   -1.07    2.29
   5   0  34    1.22    2.28
   5   0  34   -0.97    4.68
  -5   0  35   -1.06    1.98
  -5   0  35    2.92    3.62
   5   0  35   -1.63    3.02
  -5   0  35    2.15    3.05
   5   0  35   -0.43   12.09
  -5   0  35    1.12    2.17
   5   0  35    0.28    2.31
   5   0  35   -0.56    4.77
   5   0  36    2.16    3.14
  -5   0  36    0.26    2.10
   5   0  36   -2.50    4.13
  -5   0  36   -0.10    3.66
  -5   0  36    1.63    3.03
   5   0  36    5.81    5.07
   5   0  36    0.30    2.44
  -5   0  36   -1.75    1.92
   5   0  37    0.90    3.10
  -5   0  37    1.14    2.05
   5   0  37    1.63    4.09
  -5   0  37   -0.45    3.68
  -5   0  37   -0.88    3.04
   5   0  37   -1.38    5.19
   5   0  37    1.59    2.44
  -5   0  37    0.40    1.88
   5   0  38    2.02    3.19
  -5   0  38    0.16    3.64
  -5   0  38   -0.85    3.02
  -5   0  38    1.50    2.03
   5   0  38    1.59    2.48
  -5   0  38    1.24    1.87
   5   0  39   -2.39    3.23
  -5   0  39   -1.05    2.01
  -5   0  39    0.69    2.96
   5   0  39   -0.42    2.53
  -5   0  39    0.04    1.85
  -5   0  40    1.26    3.67
   5   0  40    1.08    4.47
  -5   0  40    0.98    2.98
   5   0  40    2.34    5.82
  -5   0  41   -4.09    3.71
   5   0  41    6.79    4.60
   5   0  41   -1.80    5.87
  -5   0  41    2.29    2.86
  -5   0  42   -0.49    3.34
  -5   0  42    0.44    1.80
  -5   0  42   -0.41    1.94
  -5   0  42    3.76    3.62
   5   0  42    0.89    4.46
  -5   0  42    1.61    2.72
  -5   0  42    0.67    1.85
   5   0  42   -0.75    2.55
   5   0  42    1.09    5.85
  -5   0  43   -1.45    1.90
  -5   0  43   -0.27    1.75
  -5   0  43   -1.11    3.58
   5   0  43    1.64    4.42
   5   0  43    0.79    2.52
  -5   0  44   -1.03    1.83
  -5   0  44    0.38    1.71
  -5   0  44    1.68    3.48
   5   0  44   -0.11    4.43
   5   0  44    0.85    2.58
  -5   0  45   -0.82    1.79
   5   0  45   -1.11    2.56
  -5   0  45    0.21    1.66
  -5   0  45   -1.10    3.42
   5   0  45    0.07    4.25
  -5   0  46   -0.15    1.61
   5   0  46   -2.04    2.56
  -5   0  46   -0.84    1.67
   5   0  46   -6.90    4.21
  -5   0  46   -0.36    3.29
  -5   0  47   -0.45    1.55
   5   0  47   -2.22    2.49
  -5   0  47   -0.32    1.61
   5   0  47    0.13    3.97
  -5   0  47   -3.24    3.12
  -5   0  48    0.84    1.52
  -5   0  48   -0.98    1.58
   5   0  48    0.94    3.80
  -5   0  48    0.07    2.99
   5   0  48   -0.81    2.44
   5   0  49   -0.59    3.67
  -5   0  49    2.12    2.80
   5   0  49   -1.59    2.36
   5   0  50    0.51    3.42
   5   0  50    0.29    2.32
   5   0  51    1.69    3.18
   5   0  51   -1.85    2.20
   5   0  52   -1.53    2.95
   5   0  52    0.05    2.12
  -5   1 -51    4.15    1.25
   5   1 -51    4.42    0.85
  -5   1 -50    6.72    1.37
   5   1 -50    6.43    0.98
   5   1 -49    6.84    1.07
   5   1 -48   13.68    1.30
   5   1 -47   12.05    1.32
   5   1 -46    7.01    1.29
   5   1 -45    1.90    1.30
   5   1 -44   19.78    1.69
   5   1 -43    5.73    1.46
   5   1 -42    5.72    1.51
   5  -1 -42    4.13    1.30
   5   1 -41   19.62    1.80
   5  -1 -41   16.26    1.61
   5   1 -40   18.77    1.82
   5  -1 -40   14.72    1.61
   5   1 -39    2.18    1.61
   5  -1 -39    2.75    1.39
   5  -1 -36    3.52    1.50
   5   1 -36    6.11    1.70
   5  -1 -35   11.88    1.59
   5   1 -35   11.86    1.81
   5  -1 -34    8.32    1.53
   5   1 -34   11.30    1.75
   5  -1 -33    2.83    1.46
   5   1 -33    3.32    1.63
   5   1 -32   15.44    1.87
   5  -1 -32   15.66    1.68
   5  -1 -31   62.91    3.22
   5   1 -31   58.70    3.65
   5  -1 -30   24.27    1.85
   5   1 -30   24.88    2.01
   5   1 -30   20.58    2.35
   5   1 -29   33.80    6.28
   5   1 -29   31.59    2.13
   5  -1 -29   28.78    1.95
   5   1 -29   21.87    2.41
   5   1 -28   23.46    6.15
   5  -1 -28   22.59    1.79
   5   1 -28   26.46    2.01
   5   1 -28   19.15    2.23
   5  -1 -27   59.29    3.05
   5   1 -27   64.30    3.18
   5   1 -27   62.09    3.43
   5   1 -26   45.72    2.57
   5  -1 -26   41.04    2.40
   5   1 -26   46.21    2.79
   5   1 -25    3.30    5.45
   5  -1 -25    2.71    1.34
   5   1 -25    3.16    1.57
   5   1 -25    2.79    1.73
   5   1 -24   59.52    6.38
   5  -1 -24   41.12    2.47
   5   1 -24   52.65    2.63
   5   1 -24   48.72    2.81
   5   1 -23   60.22    6.55
   5   1 -23   58.70    2.87
   5  -1 -23   47.17    2.69
   5   1 -23   58.07    3.03
   5   1 -22    8.86    5.57
   5  -1 -22   10.98    1.48
   5   1 -22   15.99    1.73
   5   1 -22   13.11    1.79
   5   1 -21    9.95    1.70
   5   1 -21    8.25    1.57
   5   1 -21   14.30    5.35
   5  -1 -21   10.44    1.40
   5   1 -20   22.51    1.87
   5  -1 -20   16.15    1.61
   5   1 -20   20.47    1.93
   5  -1 -19   27.20    2.55
   5   1 -19   28.78    2.08
   5  -1 -19   26.95    1.74
   5   1 -19   32.09    1.99
   5   1 -18    8.31    1.60
   5  -1 -18   -1.30    2.22
   5  -1 -17    6.16    2.19
   5   1 -17    4.72    1.54
   5   1 -17    5.51    5.32
   5   1 -17    9.73    3.98
   5   1 -17   -4.00    3.28
   5   1 -16   77.88    3.12
   5   1 -16   74.43    6.58
   5   1 -16   86.44    5.48
   5   1 -15   28.66    1.90
   5   1 -15   32.84    5.60
   5   1 -15   31.34    4.19
   5  -1 -15   23.86    2.62
   5   1 -14   38.09    2.14
   5  -1 -14   27.77    2.85
   5   1 -14   22.00    3.32
   5   1 -14   34.74    4.28
   5   1 -14   31.61    5.65
   5   1 -13   53.06    3.78
   5   1 -13   67.81    3.02
   5   1 -13   63.02    6.33
   5  -1 -13   47.52    3.67
   5   1 -13   64.72    4.93
   5   1 -12   11.38    5.35
   5   1 -12   15.26    3.72
   5   1 -12    6.52    2.51
   5   1 -11   65.59    3.94
   5   1 -11   69.84    6.43
   5   1 -11   78.98    5.10
   5   1 -10   22.38    5.43
   5   1 -10   17.42    2.56
   5   1 -10   21.15    3.70
   5   1  -9   19.53    5.33
   5   1  -9   14.58    2.47
   5   1  -9   17.39    3.46
   5   1  -8   -5.62    5.14
   5   1  -8    0.23    3.21
   5   1  -8    0.32    2.20
   5   1  -7   23.88    2.64
   5   1  -7   30.29    5.30
   5   1  -7   25.73    3.54
   5   1  -6   19.40    5.13
   5   1  -6   19.02    3.31
   5   1  -6   15.24    2.48
   5   1  -5   82.87    4.89
   5   1  -5   81.55    6.18
   5   1  -4   25.26    2.92
   5   1  -4   35.75    3.56
   5   1  -4   36.71    5.15
   5   1  -3  263.72   11.69
   5   1  -3  278.28   12.18
   5   1  -3  294.04   12.73
   5   1  -2  228.67   10.29
   5   1  -2  226.44   10.74
   5   1  -1  127.56    6.40
   5   1  -1  130.54    6.94
   5   1   0  238.81   11.02
   5   1   0  246.36   11.42
   5  -1   0  267.21   11.15
   5   1   1  120.51    6.48
   5  -1   1  142.76    6.60
   5   1   1  136.83    7.04
   5   1   2  222.46   10.88
   5  -1   2  256.84   10.96
   5   1   2  268.98   11.19
  -5  -1   2  255.28   10.31
   5   1   2  257.60   11.34
   5   1   3  264.18   11.39
   5  -1   3  265.99   11.41
   5   1   3  319.89   11.57
  -5  -1   3  251.79   10.82
   5   1   3  302.97   11.92
   5  -1   4   29.06    2.86
  -5  -1   4   31.31    1.75
   5   1   4   35.15    3.72
   5   1   5   67.61    4.12
   5  -1   5   75.99    4.09
   5   1   5   75.83    4.74
  -5  -1   5   70.72    3.33
   5   1   6   11.76    2.60
  -5  -1   6   16.07    1.65
   5   1   6   14.03    3.25
   5  -1   6   15.30    2.46
   5  -1   7   22.55    2.59
   5   1   7   21.60    3.44
   5   1   7   19.28    2.71
  -5  -1   7   23.34    1.94
   5   1   8   -2.79    2.48
  -5  -1   8    0.65    1.66
   5   1   8    2.15    3.08
   5  -1   8    1.22    2.20
  -5  -1   9   17.76    1.95
   5   1   9   15.38    3.41
   5   1   9   15.85    2.68
   5  -1   9   16.19    2.40
  -5  -1  10   22.49    2.13
   5  -1  10   20.61    2.48
   5   1  10   20.41    3.53
   5   1  10   19.15    2.82
   5   1  11   49.66    2.81
   5  -1  11   57.72    3.43
   5   1  11   61.28    4.54
  -5  -1  11   60.59    3.22
  -5  -1  12    9.40    2.05
   5  -1  12    7.99    2.13
   5   1  12    7.44    1.45
   5  -1  12    8.16    2.84
   5   1  12    8.07    3.42
   5   1  12   10.67    2.94
  -5  -1  13   51.96    3.14
   5   1  13   43.59    2.63
   5  -1  13   48.91    3.24
   5   1  13   46.76    4.37
   5  -1  14   27.98    2.56
  -5  -1  14   26.55    2.54
   5   1  14   23.88    1.91
   5   1  14   22.40    3.82
   5  -1  14   30.81    3.10
   5   1  15   12.98    3.66
  -5  -1  15   25.07    2.44
   5   1  15   14.30    2.32
   5   1  15   27.71    3.80
   5  -1  15   23.98    3.00
   5   1  15   18.62    1.76
   5  -1  15   16.70    2.40
  -5   1  16   55.92    6.48
   5   1  16   46.89    4.70
   5  -1  16   71.47    4.14
   5   1  16   61.20    4.88
   5  -1  16   59.29    3.61
  -5  -1  16   70.60    3.59
   5   1  16   58.25    3.09
   5  -1  16   62.86    3.23
   5   1  16   62.99    3.66
   5   1  16   54.28    3.06
  -5   1  16   67.61    4.13
  -5   1  16   46.97    6.84
   5   1  17    7.05    3.54
   5   1  17    1.07    3.56
  -5   1  17    5.24    6.18
   5   1  17    3.09    3.30
  -5   1  17    3.90    2.84
   5  -1  17    6.86    2.57
  -5   1  17    3.62    5.81
   5  -1  17    6.85    2.25
   5   1  17    3.70    1.51
   5  -1  17    4.02    1.95
   5   1  17    7.35    2.62
   5   1  17    5.49    1.62
  -5  -1  17    4.62    2.19
  -5  -1  17    4.30    1.69
  -5  -1  17    3.62    1.53
   5   1  18    0.41    2.57
  -5   1  18   -1.17    2.97
   5  -1  18    1.00    2.45
  -5  -1  18   10.90    1.62
   5   1  18   -0.17    2.95
   5  -1  18    0.77    2.13
   5   1  18   -0.43    3.40
   5   1  18    1.37    1.52
   5  -1  18    1.36    2.14
   5   1  18    0.15    1.49
  -5  -1  18    3.17    2.24
  -5  -1  18   11.73    1.77
   5   1  18   -0.38    3.37
  -5   1  18   -5.39    5.68
   5   1  18   -1.19    3.47
  -5   1  18   -1.72    5.97
   5   1  19   25.48    3.04
  -5   1  19   28.58    3.33
   5   1  19   35.23    3.93
   5  -1  19   26.11    2.08
   5   1  19   25.79    3.46
   5  -1  19   29.39    2.79
   5   1  19   26.09    2.04
   5   1  19   19.25    3.67
   5  -1  19   28.87    2.14
  -5   1  19   24.86    5.70
  -5  -1  19   33.49    2.10
  -5  -1  19   29.22    2.65
   5  -1  19   27.50    1.88
   5  -1  19   23.98    2.01
  -5  -1  19   30.22    1.98
  -5   1  19   25.54    6.11
   5  -1  19   30.84    2.81
   5   1  19   23.49    2.01
   5  -1  20    5.53    1.83
   5   1  20    3.53    3.63
   5  -1  20    8.85    2.73
   5   1  20    6.30    3.50
  -5   1  20    4.00    4.85
   5  -1  20   11.33    1.80
  -5   1  20   24.22    5.67
  -5   1  20   11.50    3.08
   5   1  20    7.03    2.75
   5   1  20    7.15    1.73
   5  -1  20    7.92    1.55
  -5   1  20   26.99    5.43
  -5  -1  20   34.71    1.76
   5  -1  20    9.51    1.68
  -5  -1  20   31.79    1.89
  -5   1  21   11.24    5.07
  -5   1  21    8.25    4.61
   5   1  21    5.03    3.74
   5  -1  21    4.96    2.95
   5   1  21    6.15    3.61
   5  -1  21    7.22    1.93
  -5   1  21    7.16    3.04
   5   1  21    5.60    2.84
   5   1  21    5.92    1.66
  -5   1  21    7.48    5.34
   5  -1  21    6.57    1.51
  -5  -1  21   12.72    1.55
   5  -1  21    7.59    1.65
  -5  -1  21   11.92    1.69
   5  -1  21    6.71    1.75
  -5   1  22   19.17    5.10
   5   1  22    9.29    4.46
   5  -1  22    9.68    3.30
  -5   1  22   18.95    4.83
   5  -1  22    6.45    1.57
   5   1  22    7.60    1.73
  -5   1  22   11.57    4.53
  -5   1  22    8.46    3.09
   5   1  22    8.00    2.92
   5  -1  22    7.71    2.48
   5  -1  22   10.42    2.01
  -5  -1  22   13.39    2.89
   5   1  22   11.63    3.75
   5  -1  22    7.68    1.70
  -5  -1  22   18.80    1.62
  -5  -1  22   18.91    1.74
   5  -1  22    5.53    1.79
   5  -1  23   45.91    2.96
  -5  -1  23   56.77    3.84
   5   1  23   37.84    4.51
   5  -1  23   34.06    3.43
   5   1  23   37.48    2.74
  -5   1  23   54.56    5.12
   5  -1  23   35.26    2.77
   5  -1  23   36.71    2.69
  -5  -1  23   72.40    2.72
   5   1  23   39.41    3.75
  -5   1  23   49.55    3.95
   5  -1  23   40.72    2.59
   5   1  23   48.52    5.36
   5  -1  23   46.28    4.23
  -5   1  23   57.33    5.29
  -5  -1  23   68.62    3.49
  -5  -1  23   72.59    2.82
  -5   1  23   63.03    5.61
   5  -1  24   61.14    3.24
   5  -1  24   59.78    4.82
   5   1  24   59.07    5.91
   5   1  24   46.24    4.69
  -5  -1  24   43.34    3.81
   5   1  24   41.42    3.86
   5   1  24   37.66    2.76
   5  -1  24   45.09    2.74
  -5  -1  24   51.41    2.61
  -5   1  24   41.84    4.88
   5  -1  24   46.19    2.81
   5  -1  24   44.62    2.64
  -5   1  24   40.52    4.84
  -5  -1  24   57.12    3.36
   5  -1  24   42.80    3.58
  -5   1  24   44.82    3.93
  -5   1  24   39.84    5.18
  -5  -1  24   53.02    2.71
   5  -1  25    2.64    2.55
   5  -1  25    0.77    1.57
   5   1  25    4.27    5.69
   5  -1  25    2.15    4.32
   5   1  25    3.43    4.06
  -5  -1  25    2.04    3.13
   5  -1  25    4.73    2.44
   5  -1  25    2.30    1.70
   5   1  25    1.47    1.77
   5  -1  25    2.92    1.77
  -5  -1  25    3.37    1.63
   5  -1  25    2.94    1.81
  -5   1  25    3.26    4.22
  -5   1  25   -2.38    3.12
   5   1  25    3.45    3.04
  -5   1  25    2.80    4.08
  -5  -1  25    3.26    1.50
  -5   1  25    5.39    4.40
  -5  -1  25    4.26    2.27
  -5   1  26   43.15    4.02
   5  -1  26   53.10    5.45
   5   1  26   56.47    6.97
   5  -1  26   45.03    3.72
   5   1  26   47.08    4.92
  -5  -1  26   47.14    4.14
  -5  -1  26   55.34    2.74
  -5   1  26   51.33    4.71
   5  -1  26   43.87    2.89
  -5  -1  26   55.01    3.43
  -5   1  26   42.11    4.71
   5  -1  26   42.71    2.79
  -5  -1  26   55.06    2.65
   5   1  26   39.84    2.84
   5  -1  26   62.37    3.70
   5  -1  26   41.96    2.65
  -5   1  26   45.96    4.66
   5  -1  26   47.84    2.89
   5   1  26   44.27    4.04
  -5   1  26   46.41    4.98
  -5   1  27   58.03    4.52
   5  -1  27   67.09    4.29
   5   1  27   76.43    8.22
   5  -1  27   66.75    6.31
  -5  -1  27   60.83    4.57
   5   1  27   57.62    5.39
   5   1  27   57.33    4.53
  -5  -1  27   77.82    4.04
  -5   1  27   61.62    5.30
  -5  -1  27   78.30    3.25
   5  -1  27   53.33    3.33
   5   1  27   50.43    3.39
  -5   1  27   63.82    4.89
   5  -1  27   53.04    3.22
  -5   1  27   61.55    5.20
   5  -1  27   56.18    4.29
  -5  -1  27   81.12    3.34
  -5   1  27   81.68    5.07
   5  -1  27   54.02    3.41
   5  -1  27   63.16    3.45
   5   1  28   34.10    8.66
   5  -1  28   38.30    6.69
   5   1  28   28.11    4.89
  -5   1  28   26.49    4.31
  -5  -1  28   29.52    2.94
  -5   1  28   28.10    4.42
   5  -1  28   24.33    2.25
  -5  -1  28   29.43    2.05
  -5  -1  28   16.70    3.76
   5  -1  28   37.61    3.74
   5  -1  28   26.61    3.33
   5   1  28   14.47    2.27
   5  -1  28   16.62    2.07
  -5   1  28   16.21    3.60
   5   1  28   21.51    3.70
   5  -1  28   22.16    2.35
  -5   1  28   27.98    3.99
  -5   1  28   42.61    4.29
   5  -1  28   25.85    2.35
  -5  -1  28   30.18    2.17
  -5   1  29   26.66    3.74
   5  -1  29   38.08    7.29
  -5  -1  29   25.04    3.98
   5   1  29   16.87    9.47
  -5   1  29   24.81    4.26
  -5  -1  29   36.81    3.06
  -5   1  29   30.10    4.52
   5  -1  29   17.76    2.26
  -5  -1  29   34.09    2.11
   5   1  29   23.86    3.81
  -5  -1  29   34.07    2.23
  -5   1  29   41.07    4.30
   5  -1  29   19.18    2.40
   5  -1  29   21.46    2.13
   5   1  29   20.29    2.36
   5  -1  29   21.06    3.27
  -5   1  29   31.26    3.92
   5   1  29   23.36    4.92
   5  -1  29   25.92    4.00
   5  -1  29   26.64    2.42
  -5   1  30   20.53    3.95
   5  -1  30   31.62    8.33
   5   1  30   21.21   10.66
   5  -1  30   22.51    3.42
  -5   1  30   26.64    4.49
  -5  -1  30   29.73    2.99
   5  -1  30   20.75    2.36
  -5  -1  30   28.05    2.08
  -5   1  30   22.30    3.80
   5   1  30   22.47    2.44
   5   1  30   25.87    3.93
  -5   1  30   27.20    4.04
   5  -1  30   21.40    2.49
  -5  -1  30   28.87    2.21
  -5  -1  30   23.70    4.06
   5  -1  30   36.45    4.61
  -5   1  30   23.84    3.62
   5  -1  30   27.71    2.50
   5  -1  31   74.05    5.77
   5  -1  31   86.88   10.36
   5   1  31   85.19   12.54
  -5  -1  31   59.84    5.15
   5  -1  31   77.27    5.64
   5   1  31   63.09    3.84
  -5   1  31   71.76    5.75
  -5   1  31   65.66    4.91
  -5   1  31   60.32    4.65
   5  -1  31   83.00    3.90
  -5   1  31   61.85    4.94
   5  -1  31   47.62    3.71
  -5  -1  31   87.54    3.56
  -5  -1  31   84.83    4.43
   5  -1  31   62.98    4.80
   5   1  31   68.30    5.06
  -5   1  31   84.89    5.15
   5  -1  31   43.64    3.78
  -5  -1  31   84.76    3.63
  -5  -1  32    5.83    4.04
   5  -1  32   18.39    5.06
   5  -1  32   10.90    2.28
  -5   1  32   16.17    4.04
  -5  -1  32   15.39    2.03
   5   1  32   11.94    2.31
   5   1  32   18.86   12.07
   5  -1  32   20.51   10.48
   5  -1  32   11.78    4.45
   5  -1  32   16.33    2.35
  -5  -1  32   13.10    2.78
  -5   1  32   13.61    4.40
   5  -1  32    9.98    2.17
  -5  -1  32   14.66    1.90
  -5   1  32   11.51    3.70
   5   1  32   13.71    3.89
  -5   1  32   10.79    3.34
   5  -1  32   12.32    3.34
  -5   1  32   13.54    3.67
  -5   1  33    1.80    3.25
  -5  -1  33    3.21    1.87
   5  -1  33    2.17    5.30
  -5  -1  33    2.23    1.73
  -5   1  33    0.68    2.97
   5   1  33    1.87    3.79
  -5   1  33    3.73    3.64
   5  -1  33    1.67    2.26
   5   1  33    2.42    2.29
   5  -1  33    5.32    3.21
  -5   1  33    3.30    4.14
  -5  -1  33    4.53    2.55
   5   1  33   12.45   11.48
   5  -1  33    8.81    4.51
   5  -1  33    3.79   11.52
  -5  -1  34    9.82    2.62
  -5   1  34    8.15    4.16
  -5   1  34    9.93    2.96
  -5  -1  34   12.00    1.86
  -5   1  34    8.83    3.21
  -5  -1  34   10.49    1.99
   5   1  34    6.50    3.97
  -5   1  34    5.23    3.71
   5  -1  34   14.62    2.44
   5  -1  34   10.78    3.45
   5   1  34    8.77    2.43
   5  -1  34    7.85   11.23
   5  -1  34    8.45    4.61
  -5  -1  35   14.11    1.94
   5   1  35    7.03    4.03
  -5   1  35    8.63    3.79
  -5   1  35   10.09    4.22
  -5  -1  35   12.27    2.79
  -5   1  35    8.52    2.87
  -5   1  35   11.13    3.17
  -5  -1  35   12.94    2.04
   5  -1  35   12.37    3.59
   5  -1  35   14.09    2.52
   5   1  35    8.81    2.52
   5  -1  35   13.38    4.70
   5   1  36    4.27    3.97
  -5   1  36   -0.26    3.82
  -5   1  36    4.04    2.73
  -5  -1  36    0.57    1.87
  -5  -1  36    1.04    2.00
  -5   1  36    4.38    2.95
   5  -1  36    4.46    2.44
   5  -1  36    3.86    3.53
   5  -1  36    7.97    4.70
   5   1  36    3.30    2.49
  -5   1  36    4.87    4.05
  -5  -1  36    0.77    2.76
  -5   1  37    9.69    2.49
  -5  -1  37   10.80    1.90
   5  -1  37   13.41    2.60
   5  -1  37    9.15    3.67
  -5   1  37    8.80    2.75
  -5  -1  37   11.79    2.01
   5   1  37   12.72    2.65
  -5   1  37   10.26    3.94
  -5  -1  37   10.40    2.75
  -5   1  38    1.03    2.28
  -5  -1  38   -1.72    1.82
   5  -1  38   -1.01    2.57
  -5  -1  38    0.37    1.90
  -5   1  38   -0.17    2.49
   5   1  38    0.18    2.55
  -5   1  38    2.28    3.55
  -5  -1  38    1.62    2.58
   5  -1  38   -0.51    3.55
  -5  -1  38    4.11    3.44
  -5   1  39    5.81    3.44
  -5  -1  39    1.08    2.66
   5  -1  39    4.41    4.94
   5   1  39    2.79    4.19
  -5   1  39    1.47    3.83
  -5  -1  39    1.98    3.42
  -5  -1  39    1.49    3.44
   5  -1  39    3.99    3.70
  -5   1  40   20.66    3.69
  -5  -1  40   27.84    3.79
   5  -1  40   15.70    4.08
   5   1  40   22.92    4.45
  -5   1  40   12.29    4.05
  -5  -1  40   19.57    3.64
   5  -1  40   22.72    5.33
   5  -1  41   28.20    2.94
  -5  -1  41   18.89    2.08
  -5  -1  41   29.78    3.82
   5  -1  41   18.86    4.23
   5  -1  41   25.58    5.43
  -5   1  41   17.02    2.21
  -5  -1  41   22.29    2.09
  -5   1  41   20.15    2.38
  -5  -1  41   21.12    2.19
  -5   1  41   20.14    3.60
   5   1  41   16.77    2.93
   5   1  41   23.97    4.47
  -5   1  41   16.73    4.01
  -5  -1  41   21.43    3.79
  -5  -1  42    5.90    1.81
  -5   1  42    5.43    1.83
   5   1  42    6.41    4.20
  -5  -1  42    8.12    3.56
   5  -1  42    7.86    5.31
  -5  -1  42    5.62    1.77
   5  -1  42    5.06    2.62
  -5   1  42    5.45    1.99
  -5  -1  42    6.64    1.90
   5   1  42    4.57    2.74
   5  -1  43    3.44    4.30
   5   1  43    2.04    4.10
  -5  -1  43    3.74    3.41
   5  -1  43    4.19    2.55
  -5   1  43    4.03    1.74
  -5  -1  43    4.77    1.78
   5   1  43    3.61    2.67
   5  -1  43    6.15    5.41
  -5   1  43    2.88    1.87
  -5  -1  43    4.55    1.88
   5  -1  44   27.57    2.84
  -5   1  44   17.20    2.09
  -5  -1  44   22.78    2.18
   5  -1  44   26.72    4.51
   5   1  44   25.07    4.38
  -5  -1  44   21.42    3.64
   5   1  44   17.40    2.97
  -5  -1  44   22.49    2.07
  -5   1  44   16.79    1.97
   5  -1  44   18.27    5.63
  -5  -1  45    4.02    1.87
   5  -1  45    3.72    2.48
  -5  -1  45    4.57    1.96
   5   1  45    3.93    3.97
   5  -1  45    7.32    4.19
  -5  -1  45    4.75    3.23
   5   1  45    4.32    2.68
  -5  -1  45    4.82    1.76
   5  -1  45    0.13    5.34
  -5  -1  46    7.12    1.86
  -5  -1  46    6.15    1.90
   5  -1  46    6.70    2.41
  -5  -1  46    6.52    3.07
   5   1  46    6.73    3.85
   5  -1  46    7.18    4.11
   5   1  46    4.35    2.71
   5  -1  46    5.07    5.26
  -5  -1  46    5.78    1.76
   5  -1  47   14.00    2.45
  -5  -1  47   11.07    1.87
  -5  -1  47   14.58    1.83
  -5  -1  47   12.30    1.90
  -5  -1  47   10.33    2.93
   5  -1  47   12.01    4.17
  -5  -1  48   16.25    1.88
   5  -1  48   19.10    2.48
  -5  -1  48   16.09    1.98
  -5  -1  48   13.53    2.90
   5  -1  48   22.11    4.02
   5  -1  49    8.97    2.26
  -5  -1  49    8.00    1.67
  -5  -1  49    9.03    1.75
  -5  -1  49    7.51    2.49
   5  -1  49    7.17    3.68
   5  -1  50    8.31    2.13
  -5  -1  50    5.34    1.59
  -5  -1  50    8.59    1.70
   5  -1  50    9.97    3.33
  -5  -1  50    5.46    2.24
   5  -1  51    4.87    2.00
  -5  -1  51    3.80    1.49
  -5  -1  51    6.91    1.56
   5  -1  51    4.25    3.00
   5  -1  52    0.59    1.76
   5   2 -48    0.42    0.80
   5   2 -47    3.46    0.91
   5   2 -46    9.13    1.06
   5   2 -45    8.71    1.12
  -5   2 -45    6.42    1.42
  -5   2 -44   24.18    1.85
   5   2 -44   22.99    1.57
   5   2 -43   25.28    1.67
   5   2 -42    8.66    1.33
   5   2 -41    3.24    1.30
   5   2 -40   19.62    1.66
   5   2 -39   18.08    1.67
   5   2 -38    4.10    1.41
   5   2 -37    8.65    1.54
   5   2 -36   24.28    7.10
   5   2 -36   26.04    1.96
   5   2 -35   19.53    6.89
   5   2 -34    5.42    6.69
  -5   2 -33   -4.68    8.95
   5   2 -33   14.56    6.89
   5   2 -32   12.66    6.96
   5   2 -32   17.63    1.76
  -5   2 -31    3.91    8.35
   5   2 -31    7.15    6.60
   5   2 -31    9.06    1.63
   5   2 -30   24.59    6.84
   5   2 -30   22.97    1.91
  -5   2 -29    2.02    7.98
   5   2 -29   -1.30    6.59
   5   2 -29    9.12    1.61
   5   2 -28   11.27    6.80
  -5   2 -28    6.28    7.89
   5   2 -28   14.52    1.71
  -5   2 -27    7.55    7.55
   5   2 -27   21.68    6.81
   5   2 -27   20.54    1.86
   5   2 -26   40.93    3.09
   5   2 -26   48.42    2.56
   5   2 -25   39.92    7.26
   5   2 -25   30.11    2.82
   5   2 -25   37.53    2.24
   5   2 -24   32.41    7.07
   5   2 -24   31.26    1.99
   5   2 -23   19.87    6.88
   5   2 -23   13.97    2.31
   5   2 -23   17.57    1.72
   5   2 -22   23.06    2.44
   5   2 -22   26.26    1.89
   5   2 -21   22.89    6.83
   5   2 -21   12.90    2.22
   5   2 -21   18.22    1.66
   5   2 -20   25.78    6.83
   5   2 -20   22.02    2.44
   5   2 -20   29.97    1.96
   5   2 -19   55.21    7.68
   5   2 -19   57.36    3.50
   5   2 -19   64.38    3.07
   5   2 -18   54.10    3.25
  -5   2 -18   75.62    2.88
   5   2 -18   74.93    2.85
   5   2 -18   72.92    7.93
   5  -2 -18   57.97    2.71
   5   2 -17   40.79    2.93
  -5   2 -17   62.19    2.68
   5   2 -17   59.81    2.53
   5   2 -17   52.73    7.54
   5  -2 -17   43.46    2.41
   5   2 -17   58.22    4.93
   5   2 -16   37.81    2.82
  -5   2 -16   56.79    2.49
   5   2 -16   57.54    2.40
   5   2 -16   52.18    7.49
   5  -2 -16   40.09    2.32
   5   2 -16   58.66    4.85
   5   2 -15  149.39    6.82
  -5   2 -15  175.85    6.57
   5   2 -15  187.50   10.58
   5   2 -15  198.92    6.56
   5  -2 -15  154.76    6.52
   5   2 -15  214.49    8.42
   5   2 -14   76.20    2.90
  -5   2 -14   62.05    2.88
   5   2 -14   59.00    2.79
   5   2 -14   70.89    7.65
   5   2 -14   75.44    5.14
   5   2 -14   62.52    3.29
  -5   2 -13   21.99    1.68
   5   2 -13   21.44    1.61
   5   2 -13   32.38    1.75
   5   2 -13   22.87    2.20
   5   2 -13   30.75    4.13
   5   2 -12   13.12    1.43
   5   2 -12   12.05    1.35
  -5   2 -12   12.55    1.41
   5   2 -12   11.98    3.89
   5   2 -12    8.46    1.89
   5   2 -12    5.00    2.13
   5   2 -11   19.04    1.48
  -5   2 -11   13.23    1.49
   5   2 -11   12.54    3.88
   5   2 -11   12.38    1.99
   5   2 -11   14.74    1.43
   5   2 -11   11.34    2.18
   5   2 -10   88.88    5.08
   5   2 -10  120.54    4.69
   5   2 -10  127.26    6.53
   5   2 -10  105.80    4.69
   5   2 -10   97.03    4.99
   5   2  -9   44.82    3.86
   5   2  -9   44.19    3.20
   5   2  -9   63.69    2.66
   5   2  -9   52.26    6.65
   5   2  -9   61.14    4.74
   5   2  -9   48.74    2.62
   5   2  -9   52.72    3.09
   5   2  -8   53.39    4.06
   5   2  -8   57.07    6.65
   5   2  -8   67.33    2.80
   5   2  -8   54.84    3.39
   5   2  -8   51.91    2.80
   5   2  -8   64.02    4.81
   5   2  -8   54.26    3.20
   5   2  -7   10.94    1.96
   5   2  -7   12.79    2.97
   5   2  -7   14.46    3.74
   5   2  -7   17.67    5.73
   5   2  -7   13.38    1.42
   5   2  -7   15.04    2.26
   5   2  -6    0.78    1.78
   5   2  -6    1.43    3.62
   5   2  -6    0.66    5.45
   5   2  -6    3.92    2.86
   5   2  -6    5.01    2.18
   5   2  -6    1.95    1.29
   5   2  -5   32.50    2.31
   5   2  -5   32.67    3.39
   5   2  -5   27.61    3.96
   5   2  -5   26.05    1.85
   5   2  -5   35.23    2.66
   5   2  -5   35.60    5.83
   5   2  -4   66.00    3.57
   5   2  -4   67.95    6.58
   5   2  -4   69.93    5.02
   5   2  -4   70.93    4.54
   5   2  -4   64.12    3.26
   5   2  -3  106.67    7.67
   5   2  -3   99.34    6.40
   5   2  -3  112.31    6.03
   5   2  -3  100.22    4.90
   5   2  -2   67.30    6.10
   5   2  -2   42.43    4.41
   5   2  -2   49.50    4.04
   5   2  -2   66.12    3.32
   5   2  -2   44.65    2.57
   5  -2  -1   51.41    3.44
   5   2  -1   58.08    6.08
   5   2  -1   52.45    4.78
   5   2  -1   51.07    2.87
   5   2  -1   62.72    4.33
   5  -2   0  184.00    8.57
   5   2   0  176.76   10.33
   5   2   0  175.02    9.48
   5   2   0  179.62    8.34
   5   2   0  202.77    9.33
   5   2   1   51.51    4.76
   5   2   1   59.61    4.48
   5  -2   1   54.53    3.33
   5   2   1   53.49    2.96
   5   2   1   90.72    3.77
   5   2   1   78.02    6.02
   5  -2   1   42.27    4.11
   5   2   2   40.75    4.38
   5   2   2   47.37    4.08
   5  -2   2   44.85    2.84
   5   2   2   44.15    2.50
   5  -2   2   34.11    3.71
   5   2   2   49.56    5.49
   5   2   3  100.97    6.17
   5   2   3  113.87    5.96
   5  -2   3  100.90    4.81
   5   2   3   98.28    4.66
   5  -2   3   80.28    5.56
   5   2   3   92.63    6.78
   5   2   4   66.40    4.97
   5   2   4   65.09    4.72
   5  -2   4   68.78    3.43
   5   2   4   65.21    3.26
   5  -2   4   55.72    4.31
   5   2   4   60.01    5.60
   5   2   5   31.80    3.89
   5   2   5   26.14    1.95
   5  -2   5   31.21    2.15
   5   2   5   33.13    2.88
   5   2   5   29.45    3.65
   5   2   5   27.95    4.56
   5  -2   5   26.07    3.22
   5   2   6    0.30    3.20
   5   2   6    1.97    2.38
   5   2   6    1.37    1.44
   5  -2   6    2.88    1.64
   5   2   6    3.75    3.42
   5  -2   6    2.39    2.69
  -5   2   7   18.96    5.98
   5   2   7   16.19    2.54
   5   2   7   14.06    3.41
   5  -2   7    9.13    2.77
   5   2   7   12.75    1.56
   5  -2   7   15.10    1.77
   5   2   7   17.37    3.44
   5   2   7   18.02    3.63
  -5   2   7   14.81    6.59
   5  -2   8   40.38    3.74
   5  -2   8   59.25    2.84
   5   2   8   46.95    4.46
   5   2   8   46.68    4.31
   5   2   8   54.44    2.75
   5   2   8   59.18    3.54
  -5   2   8   45.18    6.68
   5   2   8   50.51    4.03
  -5   2   8   39.74    7.28
   5  -2   9   55.74    2.74
  -5   2   9   47.69    7.32
   5  -2   9   38.73    3.67
  -5   2   9   48.99    6.69
   5   2   9   48.67    4.40
   5   2   9   45.75    3.90
   5   2   9   50.85    2.65
   5   2   9   55.29    3.46
   5   2   9   38.51    4.23
   5   2  10   91.23    5.53
   5   2  10  114.47    5.34
   5   2  10  108.30    4.73
   5   2  10   93.18    6.05
  -5   2  10   91.72    8.52
  -5   2  10   92.75    8.09
   5  -2  10  110.68    4.76
  -5  -2  11   18.32    1.51
  -5  -2  11   16.20    1.43
  -5   2  11   16.42    6.94
   5   2  11   12.19    1.66
  -5   2  11   15.92    6.33
   5  -2  11   15.44    1.73
   5   2  11   12.62    2.96
   5   2  11   16.01    3.55
   5   2  11    4.92    2.58
   5   2  12    6.52    5.01
  -5  -2  12   12.64    1.43
   5   2  12   10.67    2.79
  -5  -2  12   12.08    1.36
  -5   2  12    6.76    6.84
   5  -2  12   13.96    1.68
   5   2  12   13.54    1.58
  -5   2  12   10.84    1.64
  -5   2  12    9.06    6.24
   5   2  12    8.36    3.55
   5   2  12    2.84    2.53
   5  -2  13   31.73    2.05
  -5   2  13   24.24    2.03
   5   2  13   20.96    3.82
   5   2  13   20.88    5.06
  -5  -2  13   33.86    1.81
   5  -2  13   26.72    2.13
  -5   2  13   29.92    6.62
  -5  -2  13   30.77    1.76
   5   2  13   25.16    3.01
   5   2  13   24.77    1.95
  -5   2  13   31.98    7.23
   5   2  14   52.62    5.84
  -5  -2  14   86.77    3.30
  -5   2  14   67.35    3.47
  -5  -2  14   79.26    3.26
  -5   2  14   62.46    8.13
   5  -2  14   76.95    3.54
   5   2  14   59.35    4.93
   5   2  14   61.77    4.12
  -5   2  14   62.19    7.51
   5   2  14   67.54    3.39
   5  -2  14   70.91    3.44
  -5  -2  15  193.58    7.29
   5  -2  15  149.21    8.13
  -5   2  15  136.48   10.85
  -5   2  15  155.54   10.46
   5   2  15  156.67    8.51
   5  -2  15  182.78    7.39
   5   2  15  145.86    8.91
  -5  -2  15  202.31    7.32
  -5   2  15  184.20    7.48
   5  -2  15  207.77    7.51
   5   2  15  150.12    7.81
  -5  -2  16   56.26    2.56
   5  -2  16   38.53    3.80
  -5   2  16   50.45    7.94
  -5   2  16   44.35    7.37
   5   2  16   43.01    4.38
   5  -2  16   53.83    2.78
   5   2  16   54.88    5.52
  -5  -2  16   57.71    2.62
  -5   2  16   50.42    2.89
   5  -2  16   55.65    2.82
   5   2  16   38.58    3.51
  -5   2  17   50.06    8.01
  -5   2  17   54.78    3.03
  -5  -2  17   55.65    2.65
   5  -2  17   60.03    2.90
   5  -2  17   39.66    3.83
   5   2  17   49.43    4.48
   5  -2  17   61.67    2.89
   5   2  17   50.20    5.49
  -5  -2  17   58.97    2.69
  -5   2  17   47.44    7.54
   5   2  17   43.24    3.52
  -5   2  18   83.07    3.56
  -5   2  18   52.03    7.73
   5  -2  18   73.40    3.33
  -5  -2  18   72.99    3.12
   5   2  18   50.98    3.88
   5   2  18   67.59    5.73
  -5  -2  18   76.31    3.16
   5   2  18   63.45    4.83
   5   2  18   67.96    7.37
   5  -2  18   50.95    4.29
  -5   2  18   57.11    8.21
   5  -2  18   82.29    3.35
  -5  -2  19   69.48    3.04
  -5   2  19   49.40    8.16
   5   2  19   56.05    7.89
   5  -2  19   46.51    4.17
   5   2  19   46.93    3.74
  -5   2  19   49.33    7.74
   5   2  19   56.26    5.59
  -5  -2  19   72.22    3.08
   5   2  19   52.19    4.66
   5  -2  19   59.24    3.23
  -5   2  20   22.82    7.06
  -5   2  20   26.44    7.57
  -5  -2  20   30.46    1.91
   5  -2  20   25.35    2.17
  -5  -2  20   31.74    1.96
   5   2  20   28.71    4.87
   5   2  20   23.40    8.16
   5  -2  20   29.94    2.29
   5  -2  20   17.49    3.15
   5   2  20   18.54    2.81
  -5   2  21   18.18    7.37
  -5  -2  21   18.67    1.63
   5  -2  21   18.94    2.00
   5   2  21   19.84    4.77
  -5  -2  21   18.72    1.70
   5   2  21    7.55    8.50
   5  -2  21   16.12    2.09
   5   2  21   12.49    2.62
  -5   2  21   10.93    6.78
   5  -2  21   13.34    3.01
  -5   2  22   17.72    6.84
  -5   2  22   18.46    7.21
  -5  -2  22   26.18    1.85
   5  -2  22   19.43    3.19
   5   2  22   26.71    9.30
   5  -2  22   26.57    2.28
   5   2  22   24.44    4.81
  -5  -2  22   27.95    1.92
   5   2  22   16.52    2.71
   5  -2  22   25.18    2.20
  -5   2  23   21.74    6.89
  -5  -2  23   20.73    1.70
   5  -2  23   12.84    2.21
   5   2  23   21.82    4.70
  -5  -2  23   20.17    1.76
   5   2  23   10.27    9.07
   5  -2  23   11.53    2.00
   5   2  23    8.56    2.59
   5  -2  23    9.74    3.05
  -5   2  23   19.91    6.50
  -5   2  24   32.99    6.66
  -5  -2  24   31.40    1.89
  -5   2  24   34.84    6.33
   5   2  24   16.44    9.15
   5   2  24    4.18    2.67
   5  -2  24    8.74    3.20
   5  -2  24   14.24    2.33
   5  -2  24   10.29    2.12
  -5   2  24   29.22    6.35
   5   2  24   20.69    4.81
  -5  -2  24   30.78    1.95
   5  -2  25   25.46    3.65
   5  -2  25   29.49    2.51
   5   2  25   25.58    3.05
  -5   2  25   34.85    6.15
  -5   2  25   38.16    6.50
  -5  -2  25   37.28    2.22
  -5  -2  25   36.91    2.26
   5   2  25   45.51    5.14
  -5   2  25   32.36    6.26
   5  -2  25   31.39    2.78
   5  -2  26   44.98    4.24
  -5  -2  26   53.01    2.75
   5  -2  26   47.06    3.04
   5  -2  26   49.88    3.44
  -5   2  26   37.68    6.07
  -5   2  26   41.23    6.37
   5   2  26   39.87    3.54
   5   2  26   61.81    5.47
  -5   2  26   41.52    6.47
  -5  -2  26   54.20    2.79
  -5  -2  27   22.11    1.97
   5   2  27   15.41    2.89
   5  -2  27   29.36    3.03
   5  -2  27   22.09    2.39
   5  -2  27   19.59    3.56
  -5   2  27   16.16    5.29
  -5   2  27   15.70    5.64
  -5   2  27   24.17    5.96
  -5  -2  27   22.03    2.02
  -5   2  28   13.38    5.61
  -5  -2  28   14.69    1.86
   5  -2  28   12.80    2.24
  -5   2  28   10.88    5.02
  -5  -2  28   16.29    3.05
   5  -2  28   11.45    3.45
   5  -2  28   15.47    3.24
   5   2  28    8.00    2.80
   5  -2  28   16.01    2.22
  -5   2  28   16.72    5.45
  -5  -2  28   14.12    1.79
  -5  -2  29    9.28    2.97
   5  -2  29    4.09    3.38
  -5  -2  29    7.13    1.77
  -5   2  29    3.53    4.89
  -5   2  29    6.37    4.50
  -5   2  29    6.18    5.33
  -5  -2  29    8.31    1.72
  -5   2  29    3.71    4.52
   5  -2  29    6.94    2.19
   5  -2  29    5.78    2.11
   5   2  29    1.72    2.74
   5  -2  29    5.46    3.37
  -5  -2  30   26.72    3.41
   5  -2  30   18.55    3.82
   5  -2  30   21.75    2.48
  -5   2  30   15.05    4.92
  -5  -2  30   24.13    2.09
  -5   2  30   18.29    4.85
  -5   2  30   17.13    4.62
  -5   2  30   21.25    5.42
  -5  -2  30   23.79    2.15
   5  -2  30   29.43    3.98
   5  -2  30   27.02    2.50
   5   2  30   17.87    3.06
  -5  -2  31    9.61    3.11
   5  -2  31    4.47    3.59
  -5  -2  31   10.05    1.91
  -5   2  31    6.51    4.42
  -5   2  31    5.87    4.48
   5  -2  31    6.82    2.30
  -5   2  31    6.26    5.11
  -5   2  31    8.95    4.02
  -5  -2  31    9.69    1.82
   5  -2  31   13.42    2.28
   5  -2  31    7.82    4.24
   5   2  31    4.87    2.87
  -5  -2  32   24.03    3.41
   5  -2  32   16.83    4.01
   5  -2  32   19.02    4.71
  -5   2  32   16.10    4.29
  -5  -2  32   22.15    2.09
   5  -2  32   16.21    2.49
  -5  -2  32   20.53    2.15
  -5   2  32   21.10    4.93
  -5   2  32   13.77    4.67
  -5   2  32   11.98    4.08
   5   2  32   10.37    3.04
   5  -2  32   23.80    2.49
  -5   2  33    5.40    4.05
  -5   2  33    7.42    4.55
   5  -2  33    7.40    2.39
  -5   2  33    8.30    4.80
   5  -2  33    9.98    2.32
  -5  -2  33   10.59    2.05
  -5  -2  33    9.66    1.97
  -5   2  33    4.07    3.64
  -5  -2  33   15.01    3.34
   5  -2  33    2.70    3.81
   5   2  33    4.18    2.94
  -5  -2  34    5.06    3.17
   5  -2  34    4.56    3.78
  -5   2  34    3.10    3.32
  -5   2  34    2.49    3.64
  -5   2  34    3.69    4.58
   5  -2  34    3.83    2.31
  -5   2  34    8.04    4.48
  -5  -2  34    3.32    1.91
   5  -2  34    2.36    2.37
  -5  -2  34    3.06    1.90
  -5  -2  34    1.91    1.96
   5   2  34    0.78    2.97
  -5  -2  35   17.63    2.17
  -5   2  35    9.11    4.57
   5  -2  35   25.10    2.65
   5  -2  35   12.09    4.02
  -5  -2  35   24.36    3.57
  -5  -2  35   16.82    2.23
  -5   2  35   18.75    4.69
  -5  -2  35   22.20    2.19
   5  -2  36   21.52    4.98
  -5   2  36   26.87    4.59
   5  -2  36   19.12    4.37
  -5  -2  36   30.79    3.74
  -5  -2  37   12.71    3.27
   5  -2  37    6.74    4.04
   5  -2  37    5.09    2.45
  -5   2  37    6.15    2.68
   5  -2  37   11.10    4.74
   5   2  37    6.39    3.04
  -5   2  37    4.54    2.95
  -5   2  37    7.13    4.01
  -5  -2  38    3.67    3.10
   5  -2  38    3.21    3.92
  -5  -2  38    1.95    2.01
  -5   2  38    2.60    2.56
  -5  -2  38    5.53    1.85
  -5  -2  38    7.33    1.95
  -5   2  38    3.40    2.34
   5  -2  38    5.72    2.37
   5  -2  38    5.04    4.58
  -5  -2  39   23.04    2.13
   5  -2  39   23.27    4.77
  -5  -2  39   19.52    2.32
   5  -2  39   27.54    2.70
  -5  -2  39   19.44    2.24
  -5  -2  40   23.19    2.13
  -5  -2  40   20.62    2.38
  -5  -2  40   21.21    2.28
   5  -2  41    4.40    2.31
  -5  -2  41    6.60    1.78
   5  -2  41    8.74    4.50
  -5  -2  41    3.16    1.98
  -5  -2  41    1.84    2.96
  -5  -2  41    5.46    2.11
   5  -2  42   13.85    2.37
  -5  -2  42   10.19    2.16
  -5  -2  42   13.16    1.83
  -5  -2  42   12.83    2.07
   5  -2  42    8.19    4.46
  -5  -2  42   10.92    2.97
  -5  -2  43   28.10    2.50
   5  -2  43   18.15    4.64
   5  -2  43   35.76    2.72
  -5  -2  43   27.35    2.40
  -5  -2  43   23.13    3.20
  -5  -2  43   29.76    2.16
  -5  -2  44   26.96    2.42
   5  -2  44   33.51    2.62
  -5  -2  44   30.19    2.08
  -5  -2  44   26.22    2.33
  -5  -2  44   21.72    3.12
  -5  -2  45    3.89    2.64
  -5  -2  45    8.46    2.01
   5  -2  45   10.70    2.13
  -5  -2  45    8.12    1.91
   5  -2  45    4.98    4.34
  -5  -2  46    9.81    1.93
  -5  -2  46    7.06    1.71
   5  -2  46   12.72    2.04
  -5  -2  46   10.82    1.83
   5  -2  46    3.77    4.27
   5  -2  46    8.44    3.51
  -5  -2  46    9.77    2.40
  -5  -2  47    3.33    1.75
   5  -2  47    1.36    3.18
   5  -2  47    3.95    1.83
  -5  -2  47    3.94    1.53
   5  -2  47    1.95    4.02
  -5  -2  47    3.60    1.65
   5  -2  48    0.60    1.71
  -5  -2  48    0.73    1.35
   5  -2  48    1.39    3.06
  -5  -2  49    2.11    1.22
   5  -2  49    2.37    1.63
   5  -2  49    3.99    2.79
   5   3 -32    4.19    6.30
   5   3 -32    7.44    1.26
  -5   3 -31    5.57    8.70
   5   3 -31    8.93    6.64
   5   3 -31    8.87    1.33
  -5   3 -30    3.04    8.71
   5   3 -30   14.83    6.91
   5   3 -30   16.10    1.47
   5   3 -29   -0.19    6.89
  -5   3 -29   -8.05    8.87
   5   3 -29    2.52    1.23
   5   3 -28   24.45    1.73
   5   3 -28   26.05    7.43
   5   3 -27   32.39    7.79
  -5   3 -27   -8.81    8.61
   5   3 -26   55.43    8.05
  -5   3 -26  -15.97    8.68
   5   3 -25    6.32    7.34
  -5   3 -25    0.25    7.72
   5   3 -24   16.07    7.55
   5   3 -23    5.20    7.45
   5   3 -22    4.19    7.36
   5   3 -21    3.72    7.45
   5   3 -20    8.74    7.80
   5   3 -19   15.76    3.60
  -5   3 -19   26.92    1.79
   5   3 -19   12.27    2.29
   5  -3 -19   24.88    1.96
   5   3 -19   27.02    7.95
   5   3 -18   36.75    4.03
   5   3 -18   56.91    8.45
  -5   3 -18   49.79    2.29
   5  -3 -18   38.75    2.42
   5   3 -18   20.89    2.71
   5   3 -17   18.85    3.47
  -5   3 -17   19.29    1.66
   5   3 -17   13.52    2.37
   5  -3 -17   14.97    1.83
   5   3 -17   17.50    7.94
   5   3 -16   16.93    3.49
   5  -3 -16   12.41    1.82
  -5   3 -16   14.71    1.65
   5   3 -16   13.15    2.45
   5   3 -16   21.74    7.91
   5   3 -15   20.31    3.61
  -5   3 -15   22.28    1.81
   5   3 -15   22.71    2.59
   5   3 -15   19.74    1.80
   5   3 -14    0.58    6.98
   5   3 -14    7.85    2.44
   5   3 -14    9.43    1.55
   5   3 -14    9.30    3.37
  -5   3 -14    8.38    1.56
   5   3 -13    1.97    1.47
   5   3 -13    3.33    2.48
   5   3 -13    2.20    3.29
  -5   3 -13   -0.30    4.39
  -5   3 -13    2.14    1.45
   5   3 -12    6.16    6.70
   5   3 -12    9.29    2.54
   5   3 -12   10.87    3.45
  -5   3 -12   10.66    1.60
   5   3 -12   11.57    1.57
   5   3 -11    1.18    6.68
   5   3 -11    3.08    3.33
  -5   3 -11   -7.63    4.75
   5   3 -11    7.55    2.49
   5   3 -11    2.65    1.44
  -5   3 -11    2.99    1.52
   5   3 -10   34.02    7.18
  -5   3 -10   43.51    2.58
   5   3 -10   39.86    3.30
   5   3 -10   39.91    2.44
   5   3  -9   24.53    6.83
   5   3  -9   37.08    3.93
  -5   3  -9   28.14    2.14
   5   3  -9   29.51    2.93
   5   3  -9   28.87    2.02
   5   3  -8   54.86    7.58
  -5   3  -8   62.94    3.31
   5   3  -8   60.74    3.17
   5   3  -8   60.79    3.87
   5   3  -7   13.68    2.61
   5   3  -7   13.58    3.53
   5   3  -7   13.49    4.73
   5   3  -7   13.27    6.37
  -5   3  -7   14.62    1.81
   5   3  -7   10.83    1.60
   5  -3  -7   10.59    3.41
   5  -3  -6    3.52    3.26
   5   3  -6    0.71    2.43
   5   3  -6    3.21    1.45
   5   3  -6    8.58    3.40
   5   3  -6   -0.24    6.07
   5   3  -6    2.85    4.59
  -5   3  -6    3.40    1.63
   5  -3  -5    6.26    3.20
   5   3  -5    7.81    2.54
   5   3  -5    8.21    1.53
   5   3  -5    9.14    3.41
   5   3  -5    2.42    6.04
   5   3  -5    6.07    4.65
  -5   3  -5    9.20    1.76
   5  -3  -4    3.76    3.05
   5   3  -4    4.22    6.00
   5   3  -4    7.78    2.54
   5   3  -4    5.71    1.54
   5   3  -4    8.82    3.49
  -5   3  -4    4.98    1.71
   5   3  -4    2.65    4.55
  -5   3  -3   12.73    1.88
   5  -3  -3   13.73    3.09
   5   3  -3   12.22    2.63
   5   3  -3   14.22    3.64
   5   3  -3   12.67    5.89
   5   3  -3   12.60    1.67
   5   3  -3   16.12    4.63
   5  -3  -2   10.46    2.93
  -5   3  -2    6.82    1.79
   5   3  -2    6.81    2.61
   5   3  -2    7.67    1.61
   5   3  -2   11.67    3.63
   5   3  -2    9.01    4.65
  -5   3  -1   48.92    2.83
   5   3  -1   41.48    3.39
   5   3  -1   36.89    2.48
   5   3  -1   55.04    4.48
   5  -3  -1   41.23    3.48
   5   3  -1   37.11    5.15
   5  -3   0    9.60    2.77
  -5   3   0    7.23    1.98
   5   3   0    9.86    2.77
   5   3   0    8.49    1.66
   5   3   0   17.57    3.86
   5   3   0    4.67    4.59
  -5   3   1   49.05    2.84
   5   3   1   30.38    3.34
   5   3   1   40.19    2.50
   5   3   1   57.83    4.58
   5  -3   1   40.28    3.20
   5   3   1   39.71    5.15
   5  -3   2   12.08    2.48
   5   3   2    7.24    2.69
   5   3   2   10.52    1.68
  -5   3   2    9.93    2.02
   5   3   2   14.59    3.83
   5   3   2    9.84    4.56
  -5   3   3   16.79    2.01
   5   3   3   13.46    2.87
   5  -3   3   11.78    2.48
   5   3   3   13.05    1.79
   5   3   3   21.42    3.88
   5   3   3   14.01    4.57
   5   3   4    5.29    2.71
   5   3   4    5.91    1.63
   5  -3   4    6.77    2.31
  -5   3   4    6.26    1.82
   5   3   4    5.30    3.69
   5   3   4    6.22    4.42
   5   3   5   11.79    2.78
   5   3   5    8.37    1.70
  -5   3   5   11.14    1.90
   5  -3   5    7.76    2.25
   5   3   5   11.32    3.84
   5   3   5    5.83    4.39
   5   3   6    1.92    4.33
   5  -3   6    3.47    2.13
  -5  -3   6    1.53    1.28
  -5   3   6    5.10    1.89
  -5   3   6    0.41    7.43
   5   3   6    5.04    3.79
  -5   3   6   11.62    6.82
   5   3   6    4.77    2.79
   5   3   6    3.46    1.67
  -5   3   7   17.71    6.99
   5  -3   7   16.71    2.34
  -5  -3   7   13.94    1.52
   5   3   7   15.25    1.90
   5  -3   7    4.42    3.30
  -5   3   7   19.27    2.14
   5   3   7   16.43    4.68
  -5   3   7   20.79    7.71
   5   3   7   18.55    4.08
   5   3   7   21.89    3.09
   5   3   8   59.14    5.66
   5   3   8   63.26    4.09
   5   3   8   84.50    5.39
  -5   3   8   46.40    8.45
   5  -3   8   30.97    4.34
   5   3   8   62.87    3.17
   5  -3   8   56.20    3.39
  -5  -3   8   58.63    2.84
  -5   3   8   67.16    3.35
  -5   3   8   49.68    7.72
   5   3   9   27.05    4.90
   5   3   9   32.48    3.44
   5  -3   9   27.06    2.48
  -5  -3   9   25.31    1.84
   5   3   9   41.29    4.60
  -5   3   9    2.60    5.28
  -5   3   9   29.84    2.40
   5   3   9   27.71    2.24
  -5   3   9   22.10    7.99
  -5   3   9   22.40    7.31
   5  -3   9   14.88    3.54
   5   3  10   42.09    3.72
  -5  -3  10   39.38    2.27
   5  -3  10   40.53    2.83
   5  -3  10   25.09    3.89
  -5   3  10   24.87    8.24
  -5   3  10   48.52    2.75
   5   3  10   71.01    5.06
  -5   3  10    0.35    5.45
  -5   3  10   27.85    7.55
   5   3  10   25.08    6.08
   5   3  10   45.24    2.66
  -5   3  11    3.22    1.81
   5  -3  11    4.32    2.05
  -5  -3  11    3.11    1.37
   5   3  11    1.94    5.83
   5   3  11    2.18    4.06
  -5   3  11   -1.07    5.34
  -5   3  11   -1.83    7.15
  -5   3  11   -0.30    7.94
   5   3  11    0.98    1.76
   5   3  11   -0.79    2.97
   5  -3  11    1.53    3.16
   5   3  12   10.96    1.88
   5   3  12    8.37    3.11
   5   3  12    8.86    4.01
   5  -3  12    8.15    2.10
  -5  -3  12    9.38    1.49
   5   3  12   10.39    5.73
   5   3  12   21.84    4.29
  -5   3  12    2.29    5.30
  -5   3  12   14.39    7.51
  -5   3  12    6.91    8.09
   5  -3  12    7.80    3.21
  -5   3  12   11.97    1.90
  -5   3  13    1.28    8.02
   5   3  13    0.23    1.77
   5   3  13   -0.27    3.05
   5   3  13   -1.26    3.94
   5  -3  13    1.99    2.04
  -5  -3  13    0.10    1.40
  -5   3  13   -1.56    7.42
  -5   3  13    0.28    1.76
   5   3  13    3.42    4.13
   5  -3  13    0.79    3.19
   5   3  13    7.92    5.70
   5   3  14    4.40    5.74
   5   3  14   10.22    3.11
   5   3  14    9.77    1.94
  -5   3  14    4.41    7.58
   5  -3  14    8.19    2.13
  -5   3  14    3.95    8.28
   5   3  14   13.59    4.28
  -5   3  14   11.36    1.89
   5  -3  14    6.50    3.35
   5  -3  14   10.04    2.17
  -5  -3  14    9.62    1.54
   5  -3  15   28.83    2.50
   5   3  15   16.25    5.81
   5   3  15   22.71    3.32
   5  -3  15   24.68    2.46
  -5  -3  15   23.52    1.86
  -5   3  15   26.32    2.20
  -5   3  15   24.06    8.62
   5   3  15   30.30    4.74
  -5   3  15    4.16    5.14
   5   3  15   26.51    2.28
   5  -3  15   11.74    3.55
  -5   3  15   24.16    7.93
  -5  -3  16   22.34    1.80
   5  -3  16   20.27    2.36
   5   3  16   19.38    5.78
   5   3  16   19.05    3.12
  -5   3  16   17.74    7.88
  -5   3  16   20.49    2.08
  -5   3  16    9.37    8.51
   5   3  16   28.83    4.68
   5  -3  16    8.76    3.47
   5   3  16   21.40    2.17
   5  -3  16   17.17    2.36
  -5  -3  17   22.55    1.82
   5  -3  17   17.08    2.39
   5   3  17   16.80    5.81
  -5  -3  17   16.82    2.38
   5   3  17   14.62    2.95
  -5   3  17   21.72    2.06
  -5   3  17   13.55    8.73
  -5  -3  17   19.12    2.26
   5  -3  17   19.81    2.31
  -5   3  17    3.05    4.92
   5   3  17   25.81    4.60
   5  -3  17   11.35    3.50
  -5   3  17   13.74    8.07
   5   3  18   74.28    5.53
  -5   3  18   43.97    9.14
   5  -3  18   52.21    3.16
  -5  -3  18   59.19    2.77
   5  -3  18   51.94    3.24
  -5   3  18   39.58    8.59
   5   3  18   33.06    3.65
  -5   3  18   55.15    2.99
   5  -3  18   30.53    4.25
   5   3  18   49.48    6.10
  -5  -3  18   48.83    3.19
  -5  -3  18   54.52    3.11
  -5   3  19   22.76    8.15
  -5   3  19    2.70    4.86
   5   3  19   31.19    4.87
   5  -3  19   27.00    2.45
   5   3  19    9.43    2.97
  -5   3  19   29.99    8.71
  -5   3  19   29.45    2.25
  -5  -3  19   29.91    2.47
   5  -3  19   21.09    3.81
   5   3  19   19.09    5.65
  -5  -3  19   25.30    2.59
   5  -3  19   26.68    2.32
  -5  -3  19   36.29    2.10
   5  -3  19   23.85    2.57
  -5  -3  20   12.96    1.72
   5  -3  20    8.40    2.30
  -5   3  20    7.78    8.01
   5  -3  20    8.75    2.02
  -5  -3  20    6.95    2.13
  -5  -3  20    7.30    2.27
   5   3  20    6.94    5.41
  -5   3  20   13.50    8.54
   5  -3  20    4.25    3.50
   5  -3  21    2.81    2.31
  -5  -3  21    8.86    1.70
  -5   3  21    1.70    7.89
   5  -3  21    6.27    2.06
  -5  -3  21    6.49    2.14
  -5  -3  21    4.33    2.25
   5   3  21    5.62    5.27
  -5   3  21    6.37    8.46
   5  -3  21    0.29    3.47
   5  -3  22    7.16    2.39
  -5  -3  22    8.23    1.73
  -5  -3  22    6.30    2.15
   5  -3  22    1.63    3.61
   5  -3  22    7.93    2.18
  -5  -3  22    8.27    2.30
   5   3  22   22.73    5.42
  -5   3  22    7.66    7.61
  -5   3  22   10.17    8.00
   5  -3  23    2.74    2.37
  -5  -3  23    9.03    1.74
   5  -3  23    0.80    3.61
   5  -3  23    1.47    2.22
  -5   3  23    3.83    7.27
  -5  -3  23    3.09    2.26
   5   3  23    3.53    5.14
  -5  -3  23    2.51    2.14
  -5   3  23    3.95    7.65
  -5  -3  24   11.98    1.81
  -5   3  24   12.44    7.33
   5   3  24    5.30    5.10
   5  -3  24    4.47    2.34
  -5  -3  24    7.13    2.20
   5  -3  24    0.97    3.67
  -5  -3  24    9.91    2.33
   5  -3  24    3.86    2.40
  -5   3  24    9.82    7.13
  -5   3  24   14.51    6.78
  -5   3  25    5.93    7.14
   5   3  25    6.61    5.10
   5  -3  25    3.61    2.46
  -5  -3  25    8.40    1.79
   5  -3  25   -0.47    3.72
   5  -3  25    4.89    2.50
  -5  -3  25   -1.52    2.35
  -5   3  25    8.23    6.37
  -5  -3  25    1.46    2.20
  -5   3  25    6.74    6.54
   5  -3  26   67.10    3.95
  -5  -3  26   86.26    3.50
  -5   3  26   34.65    6.95
   5   3  26   87.80    6.28
  -5   3  26   46.60    7.74
  -5  -3  26   59.86    3.86
   5  -3  26   40.76    5.24
  -5  -3  26   59.33    3.77
  -5   3  26   33.62    6.62
  -5  -3  27   52.98    2.73
   5  -3  27   41.84    3.26
   5  -3  27   27.52    4.68
  -5   3  27   28.66    7.13
   5   3  27   49.16    5.65
  -5  -3  27   39.33    3.14
  -5  -3  27   44.13    3.05
  -5   3  27   23.29    6.03
  -5   3  27   24.61    5.70
  -5   3  28   23.77    6.77
  -5  -3  28   34.31    2.95
   5  -3  28   36.81    3.92
  -5   3  28   18.09    4.91
   5  -3  28   28.57    3.06
  -5  -3  28   45.80    2.52
  -5  -3  28   36.98    2.84
   5  -3  28   22.16    4.43
  -5   3  29    4.20    4.26
   5  -3  29    2.43    3.78
   5  -3  29    0.02    3.62
  -5   3  30    6.50    4.31
   5  -3  30   12.09    4.05
  -5  -3  31   14.05    1.94
   5  -3  31    3.39    3.87
   5  -3  31    9.15    2.64
  -5   3  31   13.46    5.60
  -5  -3  31    9.01    2.40
   5  -3  31   10.12    4.32
  -5  -3  31    9.84    2.27
   5  -3  32    7.22    2.58
  -5  -3  32    9.22    1.85
  -5  -3  32    2.88    2.31
  -5   3  32    6.23    5.14
   5  -3  32    5.59    4.51
  -5  -3  32    6.10    2.19
  -5  -3  33   15.73    1.93
   5  -3  33   12.20    2.66
  -5  -3  33    8.73    2.21
   5  -3  33   11.91    2.03
  -5  -3  33    8.84    2.35
  -5   3  33    9.38    4.93
   5  -3  34   -1.05    1.86
   5  -3  34   -0.90    4.14
   5  -3  34   -2.12    2.56
  -5  -3  34    0.52    1.75
  -5   3  34    2.50    4.67
   5  -3  35    1.08    1.82
   5  -3  35    1.58    3.99
   5  -3  35    0.45    2.53
  -5  -3  35    1.61    1.74
  -5   3  35    4.87    4.33
   5  -3  36   -1.32    1.80
   5  -3  36    2.56    3.86
   5  -3  36    0.60    2.55
  -5  -3  36    2.08    1.71
  -5   3  36    5.19    4.17
   5  -3  37    1.01    1.79
   5  -3  37    0.93    3.72
   5  -3  37    1.33    2.59
  -5  -3  37    1.24    1.68
  -5   3  37    0.88    4.02
   5  -3  38    8.25    1.78
   5  -3  38    4.95    2.64
  -5  -3  38    8.78    1.74
  -5  -3  39    3.45    1.61
   5  -3  39    3.68    1.69
   5  -3  39    2.40    3.49
  -5  -3  40    1.36    1.55
   5  -3  40    1.62    3.43
   5  -3  40    1.10    1.61
   5  -3  41   12.06    1.64
  -5  -3  41   13.64    1.62
  -5  -3  42    2.91    1.44
   5  -3  42   -1.54    3.20
   5  -3  42    2.04    1.41
  -5  -3  43    3.66    1.36
   5  -3  43   -1.68    3.11
  -5  -3  44   15.16    1.37
  -5  -3  44    5.22    1.30
  -5  -3  45    2.13    1.06
  -5   4 -21    7.98    7.48
   5  -4 -20   -1.01    1.56
   5  -4 -19    5.20    1.69
  -5   4 -19   13.15    1.58
   5   4 -19   16.36    6.86
   5   4 -19   -0.61    2.03
   5  -4 -18    2.05    1.83
   5   4 -18    6.72    6.94
  -5   4 -18   -3.64    3.93
   5   4 -17   19.30    7.15
  -5   4 -17   18.29    1.76
   5   4 -17    9.63    3.98
  -5   4 -17    3.88    3.97
   5   4 -17    5.80    2.34
   5   4 -16   -1.24    7.12
  -5   4 -16   13.71    1.72
  -5   4 -16    3.57    4.11
   5   4 -16    2.56    3.87
   5   4 -16    5.46    2.33
   5   4 -15   -4.25    7.17
  -5   4 -15   -1.03    1.57
  -5   4 -15    0.18    4.15
   5   4 -15   -2.06    3.76
   5   4 -15   -0.31    2.39
   5   4 -14    9.54    7.40
  -5   4 -14    0.95    4.27
   5   4 -14    5.82    3.96
   5   4 -14    7.70    2.71
   5  -4 -13   10.85    2.25
   5   4 -13    6.01    7.42
  -5   4 -13    2.60    4.52
   5   4 -13   -0.29    4.16
   5   4 -12    0.10    7.49
   5   4 -12    1.19    4.17
  -5   4 -12   -2.13    4.51
   5  -4 -12   10.76    2.18
   5   4 -11    2.88    7.44
   5   4 -11    0.48    4.04
  -5   4 -11   -2.55    4.56
   5  -4 -11    1.07    2.05
   5  -4 -10    7.46    2.17
   5   4 -10    1.63    4.22
  -5   4 -10    3.51    4.68
   5   4  -9   -0.05    4.20
  -5   4  -9   -1.34    4.59
   5   4  -8    5.61    4.43
  -5   4  -8    1.01    4.57
   5   4  -7   -2.67    4.28
  -5   4  -7   -1.49    4.60
  -5   4  -6    0.96    4.56
   5   4  -6    2.14    4.40
  -5   4  -5    2.99    4.64
   5   4  -5    0.86    4.45
   5   4  -4    2.14    3.27
  -5   4  -4    1.75    4.66
   5   4  -4    1.46    4.46
  -5   4  -3    6.18    1.74
   5   4  -3    7.73    1.94
   5   4  -3    1.51    3.19
  -5   4  -3    5.93    4.84
   5   4  -3    0.99    4.34
  -5   4  -2   -0.21    1.67
   5   4  -2    0.25    1.89
   5   4  -2    1.69    3.14
   5  -4  -2    2.73    3.74
  -5   4  -2    2.70    4.80
   5   4  -2   -1.66    4.30
   5   4  -1    6.82    1.94
   5   4  -1    0.94    3.23
   5  -4  -1    4.95    3.76
  -5   4  -1    8.88    1.82
  -5   4  -1    2.29    4.84
   5   4  -1    6.89    4.51
  -5   4   0    3.25    8.57
   5  -4   0    5.09    3.66
  -5   4   0    0.79    4.91
   5   4   0    0.26    4.45
   5   4   0    5.06    1.94
   5   4   0   -1.02    3.28
  -5   4   0    2.55    1.71
  -5   4   0    4.87    7.68
   5   4   1   10.41    2.00
   5   4   1   -0.12    3.28
  -5   4   1    3.20    7.64
  -5   4   1    7.68    1.82
  -5   4   1    8.31    8.50
  -5   4   1    1.74    4.84
   5   4   1   -0.57    4.55
   5  -4   1    4.34    3.62
   5   4   2    2.08    1.92
   5   4   2   -2.49    3.32
  -5   4   2    1.89    7.67
  -5   4   2    1.32    1.75
  -5   4   2   -2.19    8.51
  -5   4   2   -2.85    4.95
   5   4   2    3.81    4.55
   5  -4   2   -2.70    3.53
   5   4   3    6.15    2.05
   5   4   3   -1.66    3.54
  -5   4   3    1.39    4.91
   5   4   3    0.58    4.58
  -5   4   3    8.25    1.85
  -5   4   3    8.24    7.86
  -5   4   3    7.04    8.71
   5  -4   3    1.35    3.50
   5   4   4   13.63    4.88
   5   4   4   27.02    2.37
  -5   4   4   28.23    9.01
   5  -4   4   19.52    3.68
  -5   4   4   24.75    8.13
   5  -4   5   20.31    3.70
  -5   4   5   33.67    9.07
   5   4   5   22.08    5.00
  -5   4   5   14.69    8.14
   5  -4   6   14.44    3.52
  -5   4   6   26.13    8.90
   5   4   6   24.74    5.10
  -5   4   6   16.14    8.05
   5  -4   7   13.56    3.40
  -5   4   7   18.40    8.30
  -5   4   7   13.26    9.07
   5   4   7   17.36    5.02
  -5   4   7    0.59    5.08
   5  -4   8   26.74    3.46
  -5   4   8    9.78    9.02
   5   4   8   31.30    5.29
  -5   4   8   -2.30    5.07
  -5   4   8   25.47    8.35
   5  -4   8   13.12    2.66
   5  -4   9    1.15    2.37
   5  -4   9    3.86    3.21
  -5   4   9    4.46    8.85
  -5   4   9    3.81    8.10
   5   4   9   12.52    4.99
  -5   4   9   -2.40    5.15
   5  -4  10    7.74    2.50
   5  -4  10   18.69    3.27
  -5   4  10   11.86    8.96
  -5   4  10    9.69    8.13
   5   4  10   17.79    5.05
  -5   4  10    1.95    5.23
   5  -4  11    4.05    2.39
   5  -4  11    8.86    3.18
  -5   4  11    7.20    8.80
   5   4  11   12.79    5.02
  -5   4  11   -1.35    5.19
  -5   4  11    8.92    8.14
   5  -4  12   20.17    3.22
   5   4  12   18.26    5.12
   5  -4  12    7.72    2.54
   5   4  13    3.91    3.31
   5  -4  13   17.84    3.31
   5   4  13    8.09    5.03
   5   4  14    4.01    3.12
  -5   4  14   -3.35    4.99
  -5   4  15   -2.68    1.87
   5   4  15   -3.30    2.87
  -5   4  15   -6.77    5.14
   5   4  15    2.74    4.67
   5   4  16   -0.71    4.80
  -5   4  16   -1.20    4.98
   5   4  16    2.58    2.88
   5   4  17   -9.19    5.05
  -5   4  17    0.19    4.77
  -5   4  17   10.52    7.70
   5   4  17    1.30    2.79
  -5   4  17    9.15    8.23
  -5   4  17   18.93    2.02
   5  -4  18    6.91    2.23
  -5   4  18   14.90    7.45
  -5  -4  18   22.50    2.03
  -5   4  18   22.67    2.07
  -5   4  18   11.04    7.76
   5   4  18    0.03    2.73
  -5   4  19   13.43    1.87
   5  -4  19   11.76    2.94
  -5  -4  19   11.25    1.88
   5  -4  20    2.34    2.81
  -5  -4  20    5.64    1.77
  -5   4  21   14.33    7.17
  -5  -4  21   17.80    2.00
   5  -4  21   13.92    2.97
  -5   4  22   14.53    6.97
  -5  -4  22   26.52    2.17
   5  -4  22   19.41    3.09
  -5   4  23   18.77    6.77
  -5  -4  23   20.32    2.04
   5  -4  23   16.16    2.99
  -5   4  24   10.60    6.32
  -5  -4  24   18.01    1.97
   5  -4  24   12.99    2.90
  -5   4  25   12.99    6.00
   5  -4  25   11.52    2.85
  -5  -4  25   14.83    1.89
  -5   4  26   20.39    5.82
  -5  -4  26   29.81    2.19
   5  -4  26   23.14    3.04
  -5   4  27    3.11    5.24
   5  -4  27    3.57    2.75
  -5  -4  27    6.29    1.72
  -5   4  28   11.34    5.04
   5  -4  28    9.65    2.76
  -5  -4  28   13.62    1.78
  -5   4  29   10.59    4.63
   5  -4  29    6.12    2.68
  -5  -4  29   11.52    1.75
  -5   4  30   15.97    4.43
   5  -4  30    9.09    2.73
  -5  -4  30   12.98    1.72
   5  -4  31   -0.52    3.00
  -5   4  31    2.18    3.99
   5  -4  31    3.23    2.55
  -5  -4  31    3.79    1.58
   5  -4  32   -1.05    2.86
  -5   4  32    6.06    3.68
  -5  -4  32    5.98    1.54
   5  -4  32    3.99    2.57
   5  -4  33    0.36    2.64
  -5   4  33    7.18    3.43
  -5  -4  33    2.14    1.47
   5  -4  33    3.19    2.55
   5  -4  34    1.11    2.50
  -5  -4  34    5.62    1.45
   5  -4  34    4.38    2.45
  -5   4  34    5.72    3.23
  -5  -4  35    4.57    1.38
   5  -4  35    1.02    2.37
   5  -4  36    0.62    2.30
  -5  -4  36    0.18    1.28
  -5  -4  37   -0.58    1.20
   5  -4  37    1.19    2.18
  -5   5 -24    8.65    4.36
  -5   5 -24    5.28    3.96
  -5   5 -23    0.35    4.11
  -5   5 -23    5.67    4.53
  -5   5 -22   -3.68    4.27
  -5   5 -22    3.30    4.65
  -5   5 -21    0.22    4.43
  -5   5 -21   -0.29    4.89
  -5   5 -20    1.72    4.60
  -5   5 -20    2.70    5.04
  -5   5 -19   -4.45    4.87
  -5   5 -19   -1.75    5.29
  -5   5 -18   -2.41    4.96
  -5   5 -18    4.21    5.43
   5  -5 -18    1.91    1.11
  -5   5 -18    7.27    1.87
  -5   5 -17   -1.35    5.06
  -5   5 -17    8.44    1.12
   5  -5 -17    1.82    1.15
  -5   5 -17   -2.13    5.54
  -5   5 -17    2.94    1.93
  -5   5 -16    1.45    1.95
  -5   5 -16    6.70    1.15
   5   5 -16   -1.49    1.28
  -5   5 -16    4.43    5.20
   5  -5 -16   -2.37    1.20
  -5   5 -16    0.87    5.67
   5   5 -15   -0.63    1.35
  -5   5 -15   -1.28    5.22
  -5   5 -15    1.05    2.01
  -5   5 -15    2.14    1.17
  -5   5 -15    1.97    5.72
   5   5 -14    1.78    1.42
  -5   5 -14    2.27    5.31
  -5   5 -14    2.56    5.90
  -5   5 -14    2.61    1.20
  -5   5 -13    2.66    1.23
  -5   5 -13   -1.11    5.43
   5   5 -13    6.80    1.55
  -5   5 -13   -1.78    6.00
   5  -5 -13   -0.55    1.33
  -5   5 -12   11.11    1.36
  -5   5 -12   -1.07    5.53
   5   5 -12    6.88    1.60
  -5   5 -12   -0.82    6.11
   5  -5 -12    0.65    1.42
  -5   5 -11   12.26    1.39
   5   5 -11    1.51    1.64
  -5   5 -11   -1.48    6.21
   5  -5 -11   -0.62    1.42
  -5   5 -11   -1.16    5.61
  -5   5 -10    5.17    1.33
   5   5 -10    2.34    1.70
  -5   5 -10    1.07    6.18
   5  -5 -10   -0.15    1.44
  -5   5 -10    2.90    5.66
   5   5  -9    1.98    1.75
  -5   5  -9    1.31    1.34
  -5   5  -9    0.37    6.26
   5  -5  -9   -0.16    1.47
  -5   5  -9   -2.69    5.69
   5   5  -8    8.22    1.89
  -5   5  -8    2.87    1.38
  -5   5  -8   -5.83    6.32
   5  -5  -8   -1.56    1.54
  -5   5  -8    0.85    5.78
   5   5  -7   15.04    1.99
  -5   5  -7    8.41    1.47
  -5   5  -7   -4.94    5.94
   5  -5  -7   -2.70    1.62
  -5   5  -7   -0.30    6.42
   5   5  -6    3.47    1.93
  -5   5  -6    5.57    6.50
   5  -5  -6   -0.89    1.64
  -5   5  -6    5.14    5.94
  -5   5  -5    4.05    1.43
   5   5  -5    2.96    1.96
  -5   5  -5    3.79    6.49
   5  -5  -5    0.01    1.61
  -5   5  -5    5.25    5.93
   5   5  -4    3.12    1.97
  -5   5  -4    3.38    1.43
  -5   5  -4    1.03    6.52
   5  -5  -4   -0.21    1.60
  -5   5  -4   -3.52    5.89
  -5   5  -3    3.16    1.44
   5   5  -3    9.17    2.07
  -5   5  -3   -3.67    6.55
  -5   5  -3   -8.17    5.97
   5  -5  -3   -2.56    1.66
   5   5  -2    4.86    2.07
  -5   5  -2    8.69    1.49
   5  -5  -1   -0.96    1.72
  -5   5  -1    6.07    1.52
   5   5   0    9.58    2.16
  -5   5   0   15.52    1.62
  -5   5   1    7.71    1.54
   5   5   1   12.17    2.15
   5  -5   2    0.35    1.69
   5   5   2    0.24    2.09
   5  -5   3   -0.18    1.66
   5   5   3    2.86    2.07
  -5   5   3   -0.84    1.46
   5  -5   4   -0.14    1.64
  -5   5   4    2.88    1.50
   5  -5   5   -0.40    1.68
  -5   5   5    7.64    1.55
   5   5   6   10.75    2.16
  -5   5   6   15.72    1.65
   5  -5   7   -0.14    1.68
   5   5   7    2.36    2.05
   5  -5   8   -1.44    1.63
   5   5   8   -1.28    1.95
  -5   5   8    0.97    1.46
   5  -5   9   -2.34    1.59
   5   5   9    3.99    1.94
  -5   5   9   -0.70    1.44
   5  -5   9    0.52    2.94
   5  -5  10   -0.75    1.56
   5  -5  10   -0.02    2.93
  -5   5  10    2.99    1.44
   5  -5  11    0.39    2.94
   5  -5  11   -2.33    1.58
  -5   5  11   11.49    1.54
   5   5  11   18.24    1.93
   5   5  12    3.39    1.76
   5  -5  12    1.89    2.91
   5  -5  12    0.42    1.51
  -5   5  13    2.73    1.34
   5  -5  13   -0.76    2.88
  -5   5  14    4.57    5.11
   5  -5  14   -0.33    2.83
  -5   5  15    0.59    4.85
   5  -5  15    2.77    2.80
  -5   5  16    2.09    4.68
   5  -5  16    3.57    2.76
  -5   5  17    6.74    4.49
   5  -5  17    1.13    2.70
  -5   5  18   12.01    4.32
   5  -5  18    2.81    2.69
  -5   5  19    6.65    4.05
   5  -5  19   -2.53    2.66
  -5   5  20    4.86    3.72
   5  -5  20    1.00    2.54
  -5   5  21    3.45    3.45
   5  -5  21    0.09    2.42
  -5   5  22    1.57    3.20
   5  -5  22   -0.63    2.36
  -5   5  23    4.87    2.93
   5  -5  23    1.32    2.30
  -5   5  24    8.80    2.68
   5  -5  24    0.86    2.27
  -5   5  25    1.16    2.30
   5  -5  25   -0.35    2.08
   6   0 -50    7.99    0.97
   6   0 -49    9.87    1.09
   6   0 -48   11.94    1.21
   6   0 -47   11.04    1.25
   6   0 -46   56.68    2.75
   6   0 -45    4.94    1.28
   6   0 -44    9.33    1.40
   6   0 -43    5.81    1.41
   6   0 -42   13.94    1.61
   6   0 -41    3.48    1.47
   6   0 -40   29.15    2.07
   6   0 -37    1.66    1.54
   6   0 -36    0.79    1.54
   6   0 -35  201.14    8.55
   6   0 -34   12.05    1.72
   6   0 -33   23.28    1.96
   6   0 -32   77.80    3.75
   6   0 -31   36.89    2.32
   6   0 -30    5.56    1.55
   6   0 -29    8.07    1.64
   6   0 -28  367.23   15.13
   6   0 -27   75.48    3.61
   6   0 -26   18.65    1.76
   6   0 -25    4.97    1.52
   6   0 -24   31.66    2.11
   6   0 -23  609.91   24.83
   6   0 -22  145.82    6.26
   6   0 -21  391.33   16.04
   6   0 -20   26.34    1.91
   6   0 -19   38.95    2.31
   6   0 -19   42.91    2.79
   6   0 -18   62.29    2.90
   6   0 -18   50.66    3.26
   6   0 -17   10.66    1.85
   6   0 -17   13.92    1.59
   6   0 -16    8.17    1.72
   6   0 -16    5.46    1.45
   6   0 -15  283.05   11.71
   6   0 -15  287.10   12.00
   6   0 -14  778.14   31.79
   6   0 -13  447.02   18.48
   6   0 -12    7.64    1.75
   6   0 -11    6.57    1.76
   6   0 -10   31.14    2.34
   6   0  -9  252.94   10.74
   6   0  -8  397.24   16.50
   6   0  -7   31.45    2.45
   6   0  -6  552.16   22.73
   6   0  -5  284.21   12.05
   6   0  -4  148.44    6.75
   6   0  -3  274.21    7.94
   6   0  -3    8.76    8.50
   6   0  -2   36.38    2.70
   6   0  -2    5.37    4.45
   6   0  -1    8.24    2.19
   6   0  -1    0.05    4.15
   6   0   0    2.16    2.07
   6   0   0    0.66    4.13
   6   0   1   14.89    2.27
   6   0   2   51.41    3.25
   6   0   3  264.22   11.28
   6   0   4  135.11    6.25
   6   0   4  135.61    6.29
   6   0   5  263.04   11.32
   6   0   5  266.71   11.26
   6   0   6  521.26   20.88
   6   0   6  491.04   20.80
   6   0   7   27.91    2.43
   6   0   7   21.01    2.55
   6   0   8  356.09   14.26
   6   0   8  326.03   14.17
   6   0   9  246.82   10.12
   6   0   9  225.13   10.04
   6   0  10   25.98    2.37
   6   0  10   27.19    2.47
   6   0  11    2.09    2.01
   6   0  11    3.10    1.87
   6   0  12    4.61    2.08
   6   0  12    6.81    1.89
   6   0  13  376.67   15.49
   6   0  13  364.15   15.42
   6   0  14  636.79   25.69
   6   0  14  633.31   25.63
   6   0  14  614.76   25.39
   6   0  15  221.87    9.35
   6   0  15  217.20    9.33
   6   0  15  210.83    9.04
   6   0  16    3.11    1.80
   6   0  16    4.13    1.74
   6   0  16    3.03    1.94
   6   0  16    4.36    1.72
   6   0  17    9.95    2.09
   6   0  17   10.31    1.94
   6   0  17   12.26    1.89
   6   0  17   10.88    1.58
   6   0  17   15.41    2.02
  -6   0  17   11.85    3.60
  -6   0  17    6.85    3.32
   6   0  18   44.38    2.69
   6   0  18   39.79    2.87
  -6   0  18   40.91    4.10
   6   0  18   44.06    2.45
   6   0  18   44.19    2.93
   6   0  18   37.42    2.84
  -6   0  18   43.95    3.86
   6   0  19   33.85    2.51
   6   0  19   30.76    2.62
   6   0  19   23.64    2.53
   6   0  19   31.07    2.07
  -6   0  19   36.10    2.85
  -6   0  19   29.62    3.51
  -6   0  19   26.32    3.77
   6   0  19   30.04    2.72
  -6   0  20   17.87    3.54
   6   0  20   18.84    2.61
  -6   0  20   24.38    2.71
  -6   0  20   18.60    3.25
   6   0  20   16.10    2.32
   6   0  20   17.61    2.39
   6   0  20   19.39    2.56
   6   0  20   19.50    1.86
  -6   0  21  351.11   14.94
   6   0  21  361.65   14.42
   6   0  21  321.59   14.74
  -6   0  21  383.33   14.73
   6   0  21  358.29   14.77
  -6   0  21  354.60   14.86
   6   0  21  313.55   14.59
   6   0  22  120.30    6.19
   6   0  22  124.39    5.69
  -6   0  22  126.48    6.51
  -6   0  22  147.17    6.22
   6   0  22  126.21    6.40
  -6   0  22  124.19    6.34
   6   0  22  140.71    6.56
   6   0  23  506.48   23.35
   6   0  23  561.61   23.13
  -6   0  23  576.32   23.51
  -6   0  23  527.61   23.93
  -6   0  23  636.47   23.44
   6   0  23  571.06   23.57
   6   0  23  572.93   23.58
  -6   0  23  570.43   23.43
  -6   0  24   33.03    3.12
   6   0  24   27.54    3.76
   6   0  24   25.48    3.92
[truncated: 790,259 more chars]
