# Supplementary material for: Crystal structure of (Z)-2-fluoro­benzyl 2-(5-fluoro-2-oxoindolin-3-yl­idene)hydrazinecarbodi­thio­ate dimethyl sulfoxide monosolvate
Source: Acta Crystallogr E Crystallogr Commun. 2026 Jun 2;82(Pt 7):773–6. doi: 10.1107/S205698902600561X (PMC13330841; doi:10.1107/S205698902600561X)
Supplement: Supplementary file 2 [file e-82-00773-Isup2.hkl]

data_I                                                                          
_shelx_title ' fatah10n_a.res in Pna2(1)'                                       
_shelx_refln_list_code          4                                               
_shelx_F_calc_maximum      417.82                                               
_exptl_crystal_F_000      1824.00                                               
_reflns_d_resolution_high  0.8038                                               
                                                                                
loop_                                                                           
 _space_group_symop_operation_xyz                                               
 'x, y, z'                                                                      
 '-x, -y, z+1/2'                                                                
 'x+1/2, -y+1/2, z'                                                             
 '-x+1/2, y+1/2, z+1/2'                                                         
                                                                                
_cell_length_a    18.9344                                                       
_cell_length_b     4.6861                                                       
_cell_length_c    44.0848                                                       
_cell_angle_alpha  90.000                                                       
_cell_angle_beta   90.000                                                       
_cell_angle_gamma  90.000                                                       
                                                                                
_shelx_F_squared_multiplier     1.000                                           
                                                                                
loop_                                                                           
 _refln_index_h                                                                 
 _refln_index_k                                                                 
 _refln_index_l                                                                 
 _refln_F_squared_calc                                                          
 _refln_F_squared_meas                                                          
 _refln_F_squared_sigma                                                         
 _refln_observed_status                                                         
   2   0 -53       1202.24       1127.90        60.70 o                         
   0   1 -53       1038.18       1175.40        58.82 o                         
   1   1 -53        170.71        171.89        21.00 o                         
   2   1 -53        697.23        641.00        42.62 o                         
   0   0 -52        801.79        877.22        53.47 o                         
   2   0 -52        628.03        675.68        32.83 o                         
   4   0 -52        946.03       1028.47        80.52 o                         
   1   1 -52         78.30        132.13        23.30 o                         
   2   1 -52        206.53        224.34        23.60 o                         
   3   1 -52        378.81        330.03        24.47 o                         
   4   1 -52          7.57         26.73        20.06 o                         
   2   0 -51        636.24        629.87        34.48 o                         
   4   0 -51        209.52        171.39        25.36 o                         
   0   1 -51        177.03        270.81        39.00 o                         
   1   1 -51        112.36        149.31        26.08 o                         
   2   1 -51        871.56        949.18        99.08 o                         
   3   1 -51        334.97        333.94        26.98 o                         
   4   1 -51         60.33         89.98        32.08 o                         
   5   1 -51        108.97        136.45        22.11 o                         
   6   1 -51        106.21        125.95        20.65 o                         
   0   0 -50         86.85        105.68        41.83 o                         
   2   0 -50        299.76        362.83        31.97 o                         
   4   0 -50       2496.08       2698.35       118.26 o                         
   6   0 -50        270.41        251.31        30.51 o                         
   1   1 -50        124.91        115.66        21.99 o                         
   2   1 -50         29.10         39.15        21.72 o                         
   3   1 -50         70.86         80.47        21.59 o                         
   4   1 -50        118.66        149.24        21.46 o                         
   5   1 -50        252.44        205.42        25.07 o                         
   6   1 -50        384.85        361.53        58.35 o                         
   7   1 -50        226.61        236.41        40.73 o                         
   0   2 -50        603.98        673.72        40.26 o                         
   1   2 -50        532.51        629.37        38.69 o                         
   2   0 -49        214.04        260.11        32.87 o                         
   4   0 -49        258.62        267.66        37.43 o                         
   6   0 -49        223.03        310.44        34.28 o                         
   8   0 -49       1537.41       1421.36        66.37 o                         
   0   1 -49        243.93        261.09        29.47 o                         
   1   1 -49        286.49        264.23        20.71 o                         
   2   1 -49         66.61         60.62        23.70 o                         
   3   1 -49        150.32        179.97        25.52 o                         
   4   1 -49         53.08        110.38        22.93 o                         
   5   1 -49        224.54        215.14        33.65 o                         
   6   1 -49         13.27         28.31        28.31 o                         
   7   1 -49          5.24         19.82        27.05 o                         
   8   1 -49        197.63        154.43        26.11 o                         
   1   2 -49        104.61        136.41        21.77 o                         
   2   2 -49         37.56         56.93        27.36 o                         
   3   2 -49        109.20        102.54        26.42 o                         
   4   2 -49        145.51        134.93        25.79 o                         
   0   0 -48       1636.65       1910.45        97.19 o                         
   2   0 -48        518.51        557.66        52.21 o                         
   4   0 -48         38.17          7.55        37.43 o                         
   6   0 -48        437.49        375.55        38.06 o                         
   8   0 -48        271.12        222.69        30.19 o                         
   1   1 -48        402.29        358.21        23.16 o                         
   2   1 -48         16.73         19.73        20.22 o                         
   3   1 -48        166.91        174.79        25.68 o                         
   4   1 -48        359.97        366.11        40.89 o                         
   5   1 -48        483.27        430.28        40.89 o                         
   6   1 -48          7.38         33.65        31.14 o                         
   7   1 -48        292.85        257.60        33.03 o                         
   8   1 -48        368.01        334.66        32.08 o                         
   9   1 -48         28.42         11.95        24.22 o                         
   0   2 -48         38.48         -2.83        32.40 o                         
   1   2 -48         67.70         63.33        23.08 o                         
   2   2 -48        145.65        205.66        24.17 o                         
   3   2 -48         29.50         51.90        28.94 o                         
   4   2 -48        206.78        264.52        29.88 o                         
   5   2 -48          1.81         13.21        25.16 o                         
   6   2 -48        141.73        121.09        24.53 o                         
   2   0 -47        482.39        538.16        53.78 o                         
   4   0 -47         67.56         53.47        40.26 o                         
   6   0 -47        417.29        347.24        39.32 o                         
   8   0 -47         90.08         85.24        30.51 o                         
  10   0 -47       1793.80       1260.95        59.76 o                         
   0   1 -47       1019.84       1214.60        84.14 o                         
   1   1 -47         42.75         84.62        22.46 o                         
   2   1 -47         39.34         46.47        21.67 o                         
   3   1 -47         94.47        137.45        41.83 o                         
   4   1 -47        313.75        380.90        44.35 o                         
   5   1 -47        424.84        379.01        41.52 o                         
   6   1 -47        211.65        285.91        37.11 o                         
   7   1 -47        218.41        224.89        34.28 o                         
   8   1 -47         68.25        128.96        30.51 o                         
   9   1 -47        223.27        179.60        28.62 o                         
  10   1 -47         70.52         50.95        24.22 o                         
   1   2 -47        373.72        359.16        28.20 o                         
   2   2 -47        318.12        336.41        27.80 o                         
   3   2 -47        205.47        179.39        25.51 o                         
   4   2 -47         34.41         37.43        29.25 o                         
   5   2 -47        103.52        108.83        28.62 o                         
   6   2 -47        176.03        189.35        28.31 o                         
   7   2 -47        125.32        123.61        25.48 o                         
   0   0 -46       2292.09       2431.94       118.26 o                         
   2   0 -46        317.37        381.21        52.53 o                         
   4   0 -46       2624.56       2874.49       130.53 o                         
   6   0 -46       2016.73       1782.75        86.50 o                         
   8   0 -46        333.99        426.19        38.69 o                         
  10   0 -46         65.81         84.29        26.42 o                         
   1   1 -46         80.69        101.40        23.76 o                         
   2   1 -46        107.72        149.78        47.49 o                         
   3   1 -46        267.15        236.59        30.00 o                         
   4   1 -46        185.47        163.56        42.46 o                         
   5   1 -46        194.26        220.49        40.57 o                         
   6   1 -46         21.55         27.99        35.86 o                         
   7   1 -46         48.93         14.78        33.03 o                         
   8   1 -46         51.94         87.12        31.77 o                         
   9   1 -46         98.68         88.70        29.25 o                         
  10   1 -46         76.69         71.08        26.11 o                         
  11   1 -46        129.16         69.83        23.28 o                         
   0   2 -46        417.68        364.54        43.41 o                         
   1   2 -46        198.48        222.73        28.67 o                         
   2   2 -46        935.26       1047.77        42.96 o                         
   3   2 -46        599.14        720.38        36.05 o                         
   4   2 -46        125.66        120.79        25.77 o                         
   5   2 -46        302.26        287.17        33.34 o                         
   6   2 -46         71.39         90.27        28.94 o                         
   7   2 -46         67.23         42.15        26.74 o                         
   8   2 -46        276.43        247.53        27.68 o                         
   2   0 -45        451.38        422.10        55.04 o                         
   4   0 -45        191.93        206.65        46.86 o                         
   6   0 -45         74.58        155.38        40.26 o                         
   8   0 -45        727.44        614.59        45.29 o                         
  10   0 -45         28.16         33.34        28.31 o                         
   0   1 -45       1629.81       1992.61       121.88 o                         
   1   1 -45        104.22        163.63        35.04 o                         
   2   1 -45       1833.72       1878.91        67.01 o                         
   3   1 -45        128.45        145.38        30.90 o                         
   4   1 -45        428.66        526.00        33.85 o                         
   5   1 -45         82.90         59.76        40.89 o                         
   6   1 -45        415.58        457.96        45.29 o                         
   7   1 -45        688.55        609.24        46.55 o                         
   8   1 -45         40.63         26.42        33.34 o                         
   9   1 -45        385.11        340.01        35.86 o                         
  10   1 -45         22.90         28.31        28.31 o                         
  11   1 -45        166.66        105.68        25.79 o                         
   1   2 -45        348.96        410.17        32.86 o                         
   2   2 -45         80.29        113.93        28.93 o                         
   3   2 -45        221.50        274.11        49.07 o                         
   4   2 -45        202.57        249.09        28.87 o                         
   5   2 -45        175.98        251.31        36.01 o                         
   6   2 -45         32.63         39.32        30.19 o                         
   7   2 -45         34.81         18.56        28.62 o                         
   8   2 -45        249.24        221.43        28.94 o                         
   9   2 -45        271.40        215.45        26.42 o                         
   2   0 -44       1487.94       1733.06        94.04 o                         
   4   0 -44       4629.74       5109.85       219.54 o                         
   6   0 -44        289.83        293.46        44.03 o                         
   8   0 -44       3488.42       3052.82       134.30 o                         
  10   0 -44        315.34        249.74        33.65 o                         
  12   0 -44        133.12         94.67        23.90 o                         
   1   1 -44        137.26         99.76        35.06 o                         
   2   1 -44        252.76        278.02        35.45 o                         
   3   1 -44         41.81         40.60        31.43 o                         
   4   1 -44         11.45         59.31        56.62 o                         
   5   1 -44        735.94        622.14        53.16 o                         
   6   1 -44        223.04        234.32        42.78 o                         
   7   1 -44        274.27        193.75        39.32 o                         
   8   1 -44          4.76         31.77        34.60 o                         
   9   1 -44        332.50        309.50        37.11 o                         
  10   1 -44        100.97         85.55        31.14 o                         
  11   1 -44         29.93         37.43        27.36 o                         
  12   1 -44          8.77         17.61        23.28 o                         
   0   2 -44       2223.03       2944.31       133.05 o                         
   1   2 -44        230.07        273.80        32.64 o                         
   2   2 -44        524.17        605.88        37.14 o                         
   3   2 -44        291.92        379.37        32.90 o                         
   4   2 -44        963.90       1154.85        47.28 o                         
   5   2 -44        703.18        739.24        37.65 o                         
   6   2 -44        296.96        333.09        36.49 o                         
   7   2 -44        259.60        175.82        32.71 o                         
   8   2 -44        785.79        790.10        46.55 o                         
   9   2 -44         28.18         57.56        26.74 o                         
  10   2 -44         61.53         49.07        22.96 o                         
   2   0 -43       1047.20       1179.49        77.06 o                         
   4   0 -43        511.46        506.71        55.36 o                         
   6   0 -43        121.84        182.74        44.35 o                         
   8   0 -43        456.09        373.35        42.78 o                         
  10   0 -43        271.56        228.98        35.86 o                         
  12   0 -43         45.05         42.78        25.48 o                         
   1   1 -43         36.22         59.64        35.73 o                         
   2   1 -43       1330.59       1377.94        56.87 o                         
   3   1 -43        172.82        194.48        33.89 o                         
   4   1 -43        268.69        236.16        42.30 o                         
   5   1 -43        139.56        180.23        45.92 o                         
   6   1 -43       2162.22       2131.57       102.54 o                         
   7   1 -43         49.43         87.75        39.95 o                         
   8   1 -43         75.26         80.52        37.11 o                         
   9   1 -43         39.58         33.97        34.60 o                         
  10   1 -43        533.87        422.10        39.32 o                         
  11   1 -43        102.25         88.07        30.19 o                         
  12   1 -43        350.82        282.45        30.19 o                         
  13   1 -43         79.91         38.69        22.65 o                         
   1   2 -43        129.35        108.60        32.29 o                         
   2   2 -43         53.85         40.60        31.17 o                         
   3   2 -43        570.15        684.64        49.38 o                         
   4   2 -43        315.89        348.45        32.84 o                         
   5   2 -43        868.62        795.13        52.53 o                         
   6   2 -43        295.19        273.64        37.43 o                         
   7   2 -43         81.47         85.55        33.03 o                         
   8   2 -43         18.28         28.62        30.51 o                         
   9   2 -43        325.05        299.43        32.71 o                         
  10   2 -43         42.59         41.20        25.48 o                         
  11   2 -43         44.09         61.96        22.33 o                         
   2   0 -42        159.82        186.52        55.04 o                         
   4   0 -42        827.70       1035.43        70.45 o                         
   6   0 -42        416.63        438.45        50.64 o                         
   8   0 -42         88.15        126.13        39.63 o                         
  10   0 -42        409.34        410.78        41.20 o                         
  12   0 -42        571.78        441.28        35.54 o                         
   1   1 -42        102.80         94.97        36.57 o                         
   2   1 -42       1215.67       1442.36       121.72 o                         
   3   1 -42        229.22        192.82        35.55 o                         
   4   1 -42        126.54        163.78        33.00 o                         
   5   1 -42        122.74        155.23        30.99 o                         
   6   1 -42        366.24        363.91        48.12 o                         
   7   1 -42        138.76        204.13        43.72 o                         
   8   1 -42         22.30         22.65        38.06 o                         
   9   1 -42         37.14         78.00        36.49 o                         
  10   1 -42         77.86         79.58        34.91 o                         
  11   1 -42         21.63         45.92        31.77 o                         
  12   1 -42        384.86        339.06        33.65 o                         
  13   1 -42         25.05         20.76        24.22 o                         
   0   2 -42        436.44        466.45        53.47 o                         
   1   2 -42        137.20        170.70        34.10 o                         
   2   2 -42         30.38         46.83        32.49 o                         
   3   2 -42        406.72        418.55        35.73 o                         
   4   2 -42        850.79        812.74        55.99 o                         
   5   2 -42        299.17        272.38        41.83 o                         
   6   2 -42        271.46        292.51        39.32 o                         
   7   2 -42        107.86        111.66        34.91 o                         
   8   2 -42        100.72         79.26        32.71 o                         
   9   2 -42        149.64        163.87        32.08 o                         
  10   2 -42         65.22         54.73        27.68 o                         
  11   2 -42        234.42        175.51        26.42 o                         
  12   2 -42        120.25         58.82        21.39 o                         
   4   0 -41       3368.42       3559.53       161.67 o                         
   6   0 -41        142.48        109.46        46.24 o                         
   8   0 -41         49.71         48.75        39.95 o                         
  10   0 -41       3022.94       2494.22       113.86 o                         
  12   0 -41        675.37        514.57        39.95 o                         
   2   1 -41       2141.11       2338.57        99.71 o                         
   3   1 -41        169.59        207.10        36.66 o                         
   4   1 -41       1083.25       1330.96        54.97 o                         
   5   1 -41        670.32        563.33        52.84 o                         
   6   1 -41       1662.57       1676.76        88.07 o                         
   7   1 -41        656.68        672.78        54.73 o                         
   8   1 -41        206.40        209.79        42.78 o                         
   9   1 -41         92.24        114.80        38.37 o                         
  10   1 -41         56.58         72.97        36.17 o                         
  11   1 -41          2.45         23.28        33.03 o                         
  12   1 -41         74.50         74.23        30.51 o                         
  13   1 -41         32.00         13.52        26.11 o                         
  14   1 -41         69.06         36.17        22.96 o                         
   1   2 -41        228.55        305.90        36.68 o                         
   2   2 -41        556.78        568.23        39.74 o                         
   3   2 -41        298.17        247.85        45.61 o                         
   4   2 -41        166.83        229.29        44.03 o                         
   5   2 -41        106.98        101.91        40.89 o                         
   6   2 -41         87.81         86.81        38.69 o                         
   7   2 -41        104.47        127.38        36.80 o                         
   8   2 -41        287.49        253.83        37.43 o                         
   9   2 -41         64.97         38.69        32.08 o                         
  10   2 -41        145.29        168.59        31.45 o                         
  11   2 -41         14.62         28.62        26.11 o                         
  12   2 -41         85.24         72.97        23.59 o                         
   6   0 -40        925.53        916.85        65.11 o                         
   8   0 -40        499.09        375.55        46.86 o                         
  10   0 -40        614.07        543.19        47.18 o                         
  12   0 -40        120.41        110.84        27.62 o                         
  14   0 -40        221.57        190.18        41.83 o                         
   3   1 -40       1087.52        925.72        48.41 o                         
   4   1 -40        727.29        609.55        40.97 o                         
   5   1 -40        620.75        526.61        63.69 o                         
   6   1 -40        219.85        250.99        49.07 o                         
   7   1 -40         69.40        119.21        44.98 o                         
   8   1 -40       2981.03       2837.37       129.59 o                         
   9   1 -40         23.16          5.98        38.69 o                         
  10   1 -40         77.24         67.62        37.11 o                         
  11   1 -40         51.14         41.83        34.91 o                         
  12   1 -40        528.58        398.82        38.37 o                         
  13   1 -40         97.47         20.54        56.77 o                         
  14   1 -40         24.36         26.74        24.85 o                         
   0   2 -40       1024.92       1200.56        75.80 o                         
   1   2 -40        110.62        107.47        52.84 o                         
   2   2 -40        134.68        183.06        48.75 o                         
   3   2 -40        163.85        207.90        47.49 o                         
   4   2 -40        395.11        346.93        47.18 o                         
   5   2 -40        624.46        617.11        52.21 o                         
   6   2 -40         31.37         61.96        39.95 o                         
   7   2 -40        254.11        232.44        39.63 o                         
   8   2 -40         61.14         49.07        35.54 o                         
   9   2 -40         32.93         48.12        33.97 o                         
  10   2 -40         47.53         51.90        31.77 o                         
  11   2 -40         97.56         61.65        28.62 o                         
  12   2 -40         24.88         36.17        24.85 o                         
  13   2 -40         35.54         35.54        21.39 o                         
   8   0 -39        383.40        372.40        47.18 o                         
  10   0 -39       1565.27       1241.76        69.51 o                         
  12   0 -39         21.89         25.96        29.72 o                         
  14   0 -39       1570.88       1037.24       149.56 o                         
   5   1 -39         67.90         78.19        33.09 o                         
   6   1 -39         52.21         60.08        48.44 o                         
   7   1 -39          7.63         61.02        45.61 o                         
   8   1 -39        747.57        577.48        53.16 o                         
   9   1 -39        163.48        216.08        43.41 o                         
  10   1 -39        380.87        323.74        43.88 o                         
  11   1 -39        571.87        480.37        37.45 o                         
  12   1 -39        579.98        431.93        39.95 o                         
  13   1 -39         28.93         24.31        22.35 o                         
  14   1 -39         37.05         24.42        22.22 o                         
  15   1 -39         69.29         44.98        22.96 o                         
   1   2 -39        713.68        723.91        44.14 o                         
   2   2 -39        438.48        468.38        97.66 o                         
   3   2 -39        799.51        792.93        61.33 o                         
   4   2 -39        228.87        182.11        46.55 o                         
   5   2 -39        629.40        568.67        52.53 o                         
   6   2 -39        745.82        706.75        53.78 o                         
   7   2 -39         46.33         34.91        39.00 o                         
   8   2 -39         17.62         12.27        37.11 o                         
   9   2 -39         37.55         65.42        35.86 o                         
  10   2 -39        645.47        578.11        44.35 o                         
  11   2 -39        848.40        698.26        45.29 o                         
  12   2 -39         27.97        -16.04        27.05 o                         
  13   2 -39         35.11         33.34        23.59 o                         
   4   0 -38       1075.12       1177.28        75.80 o                         
   8   0 -38         46.74         52.53        43.72 o                         
  10   0 -38        165.35         67.11        42.78 o                         
  12   0 -38        491.76        283.29        33.24 o                         
  14   0 -38        590.88        423.90        94.36 o                         
  16   0 -38         74.77         50.32        38.37 o                         
   7   1 -38        247.19        231.49        48.44 o                         
   8   1 -38        888.22        850.17        61.02 o                         
   9   1 -38        195.28        195.32        43.41 o                         
  10   1 -38         69.78         52.71        34.06 o                         
  11   1 -38        229.70        169.29        51.27 o                         
  12   1 -38        586.30        428.09        37.27 o                         
  13   1 -38         57.99         44.71        23.70 o                         
  14   1 -38         23.45         12.88        21.27 o                         
  15   1 -38         20.03         22.52        20.43 o                         
   0   2 -38        749.39        836.07        63.42 o                         
   1   2 -38        941.60       1054.37        94.14 o                         
   2   2 -38         88.05        147.28        95.10 o                         
   3   2 -38        198.15        246.97        49.53 o                         
   4   2 -38         23.03         83.35        46.86 o                         
   5   2 -38         96.04        128.96        44.35 o                         
   6   2 -38         85.91         55.99        42.15 o                         
   7   2 -38       1431.29       1362.54        74.54 o                         
   8   2 -38         57.61        122.35        39.32 o                         
   9   2 -38        227.11        136.19        38.69 o                         
  10   2 -38        104.01         65.11        35.23 o                         
  11   2 -38        339.68        350.39        37.43 o                         
  12   2 -38         30.53          0.31        28.62 o                         
  13   2 -38         73.55         60.70        25.79 o                         
  14   2 -38         66.59         61.33        22.02 o                         
   4   0 -37       3618.09       3906.77       174.56 o                         
   6   0 -37         92.71         52.21        48.44 o                         
  10   0 -37        167.32        142.01        51.27 o                         
  12   0 -37       1002.35        751.14        42.67 o                         
  14   0 -37        355.12        236.54        67.78 o                         
  16   0 -37        123.88         53.78        42.15 o                         
   3   1 -37        873.61        780.27        54.10 o                         
   4   1 -37       7486.30       7975.27       255.71 o                         
   8   1 -37       1408.15       1200.87        72.97 o                         
   9   1 -37         62.71         64.83        46.55 o                         
  10   1 -37        108.28        124.61        36.24 o                         
  11   1 -37        249.01        196.26        35.48 o                         
  12   1 -37         88.03         95.30        31.95 o                         
  13   1 -37         84.43         69.00        32.24 o                         
  14   1 -37         40.23         41.10        22.78 o                         
  15   1 -37         10.82         11.04        20.07 o                         
  16   1 -37         45.20          7.04        18.48 o                         
   1   2 -37        466.70        482.87       118.11 o                         
   2   2 -37         18.67         18.40        65.80 o                         
   3   2 -37        882.50        986.81        65.58 o                         
   4   2 -37        362.88        419.53        69.35 o                         
   5   2 -37        249.40        272.07        48.44 o                         
   6   2 -37        278.60        222.06        45.61 o                         
   7   2 -37        662.80        574.33        51.27 o                         
   8   2 -37        210.12        320.19        44.03 o                         
   9   2 -37        247.34        183.37        40.26 o                         
  10   2 -37        131.15        137.13        37.43 o                         
  11   2 -37          6.73         14.47        33.65 o                         
  12   2 -37         27.48         41.52        31.14 o                         
  13   2 -37         22.30         13.21        27.36 o                         
  14   2 -37        171.09        105.05        25.16 o                         
   4   0 -36       1096.46       1229.50        77.37 o                         
   6   0 -36         57.37         24.85        48.44 o                         
  10   0 -36        191.21        170.42        57.24 o                         
  12   0 -36       1753.70       1445.81        60.00 o                         
  14   0 -36        158.27        123.11        28.47 o                         
  16   0 -36        167.08        114.62        21.20 o                         
   1   1 -36        686.20        647.62       206.96 o                         
   3   1 -36        899.12        757.03        44.74 o                         
   4   1 -36       1908.67       2028.88        73.36 o                         
   5   1 -36         77.66        152.58        40.73 o                         
   6   1 -36        104.84        110.71        43.09 o                         
   8   1 -36        608.86        496.96        53.78 o                         
   9   1 -36        127.43        124.24        44.66 o                         
  10   1 -36        318.64        314.46        38.76 o                         
  11   1 -36        286.00        240.70        36.81 o                         
  12   1 -36         24.81         -6.71        32.53 o                         
  13   1 -36        265.93        225.97        41.20 o                         
  14   1 -36         59.72         37.13        34.44 o                         
  15   1 -36         45.98         39.47        21.35 o                         
  16   1 -36         56.90         26.66        18.35 o                         
   0   2 -36       1228.13       1513.52       254.14 o                         
   1   2 -36        115.51        144.88       162.33 o                         
   2   2 -36         75.31        207.70       162.88 o                         
   3   2 -36       1480.98       1275.90       623.87 o                         
   4   2 -36       2388.21       2410.80       197.68 o                         
   5   2 -36        747.21        815.36        59.43 o                         
   6   2 -36        355.65        340.01        48.44 o                         
   7   2 -36        321.10        336.55        47.49 o                         
   8   2 -36       1002.58       1071.60        65.11 o                         
   9   2 -36         67.64         74.86        40.26 o                         
  10   2 -36        189.40        162.93        39.32 o                         
  11   2 -36        338.68        272.07        38.69 o                         
  12   2 -36          1.54         42.46        32.40 o                         
  13   2 -36         65.55         63.53        29.57 o                         
  14   2 -36         71.48         60.08        25.79 o                         
  15   2 -36         26.81         10.06        20.76 o                         
   4   0 -35       4082.89       4391.15       193.12 o                         
   6   0 -35       6298.04       6326.45       268.92 o                         
   8   0 -35        891.70        740.11        46.40 o                         
  10   0 -35        435.88        394.42        48.12 o                         
  12   0 -35       1281.12        826.81        46.18 o                         
  14   0 -35         61.67         19.53        28.08 o                         
  16   0 -35        494.87        326.31       146.73 o                         
   0   1 -35       1855.10       2254.86       243.13 o                         
   1   1 -35        669.13        766.99       145.87 o                         
   2   1 -35        534.51        804.88       208.22 o                         
   3   1 -35        123.87        109.43        35.71 o                         
   4   1 -35        163.75        245.68        37.01 o                         
   5   1 -35        385.38        373.39        37.57 o                         
   6   1 -35        442.81        462.65        37.12 o                         
   8   1 -35        277.12        219.23        71.08 o                         
   9   1 -35        184.00        103.17        45.61 o                         
  10   1 -35        598.65        505.94        42.41 o                         
  11   1 -35        809.94        731.64        45.85 o                         
  12   1 -35        138.82        108.71        34.58 o                         
  13   1 -35        179.74        192.96        62.28 o                         
  14   1 -35         80.53         43.15        28.85 o                         
  15   1 -35         70.61         61.27        23.00 o                         
  16   1 -35         18.73         25.79        20.83 o                         
  17   1 -35         45.32         21.68        17.76 o                         
   1   2 -35        113.57         96.30       164.18 o                         
   2   2 -35        146.63        159.02       165.14 o                         
   3   2 -35       1172.01        871.70       278.52 o                         
   4   2 -35        104.31        110.71       208.85 o                         
   5   2 -35        538.83        614.28       216.71 o                         
   6   2 -35         68.03        123.61        46.24 o                         
   7   2 -35        546.02        451.35        50.64 o                         
   8   2 -35        722.36        584.40        51.90 o                         
   9   2 -35         41.91         54.41        40.89 o                         
  10   2 -35         53.50         42.46        39.00 o                         
  11   2 -35         54.49         45.61        36.80 o                         
  12   2 -35         95.41         62.59        33.65 o                         
  13   2 -35          5.33         -8.81        30.51 o                         
  14   2 -35         65.51         34.28        27.36 o                         
  15   2 -35         56.49         32.08        23.59 o                         
   4   0 -34       8782.50       8774.75       366.43 o                         
   6   0 -34        439.43        379.01        54.10 o                         
   8   0 -34       2848.76       2494.22       118.58 o                         
  12   0 -34        717.89        635.70        42.15 o                         
  14   0 -34         15.72        -19.38        42.62 o                         
  16   0 -34        176.02        139.77        60.23 o                         
  18   0 -34        155.60        198.78        39.00 o                         
   1   1 -34        643.28        787.05       143.09 o                         
   2   1 -34        257.87        465.50       200.36 o                         
   3   1 -34       1026.79       1055.56       215.14 o                         
   4   1 -34        816.49        810.03        45.39 o                         
   5   1 -34        290.15        309.43        46.86 o                         
   6   1 -34         62.61         45.57        32.59 o                         
   7   1 -34        180.73        172.93        32.34 o                         
   8   1 -34         58.91         55.04        66.99 o                         
   9   1 -34        281.15        204.76        70.45 o                         
  10   1 -34        246.15        248.16        47.18 o                         
  11   1 -34        317.04        257.69        38.62 o                         
  12   1 -34          7.98         -0.69        34.86 o                         
  13   1 -34        287.20        279.84        73.29 o                         
  14   1 -34         58.69         50.57        30.18 o                         
  15   1 -34        223.74        184.52        44.03 o                         
  16   1 -34         70.85         38.81        24.57 o                         
  17   1 -34         18.37         14.24        17.51 o                         
   0   2 -34      13774.75      14896.75       724.68 o                         
   1   2 -34        731.60       1234.96        74.59 o                         
   2   2 -34         53.35         95.51        94.55 o                         
   3   2 -34        725.44        741.29        58.88 o                         
   4   2 -34       3247.86       3642.82      1597.18 o                         
   5   2 -34         89.07        170.47       210.42 o                         
   6   2 -34         24.36         29.88       204.76 o                         
   7   2 -34       1748.77       1654.11        87.44 o                         
   8   2 -34        897.33        881.31        61.02 o                         
   9   2 -34        189.68        234.95        44.35 o                         
  10   2 -34         34.85         54.10        39.95 o                         
  11   2 -34         72.28         39.32        38.37 o                         
  12   2 -34        267.15        196.90        37.43 o                         
  13   2 -34         37.72          6.92        32.08 o                         
  14   2 -34         17.83         -8.81        28.94 o                         
  15   2 -34        109.57         49.07        25.16 o                         
  16   2 -34         27.56         13.52        20.44 o                         
   1   3 -34       1199.39        596.32       189.66 o                         
   6   0 -33        744.82        732.22        61.65 o                         
   8   0 -33        526.83        476.20        53.47 o                         
  12   0 -33        206.14        121.09        42.15 o                         
  14   0 -33        437.34        373.41        34.65 o                         
  16   0 -33         73.55         22.51        25.09 o                         
  18   0 -33        114.22        134.93        41.20 o                         
   0   1 -33        597.26        581.57       200.98 o                         
   1   1 -33        258.02        385.12       138.09 o                         
   2   1 -33       5279.08       5444.07       245.97 o                         
   3   1 -33       1643.44       1656.94       225.20 o                         
   4   1 -33       2431.93       2624.21        88.94 o                         
   5   1 -33         56.29         96.29        34.21 o                         
   6   1 -33         47.60         40.17        29.33 o                         
   7   1 -33        992.83        793.31        37.52 o                         
   8   1 -33         59.05         96.08        39.44 o                         
   9   1 -33         85.66         62.91        67.62 o                         
  11   1 -33        141.39        167.96        46.86 o                         
  12   1 -33         37.51         94.83        35.93 o                         
  13   1 -33         76.94         91.82        34.06 o                         
  14   1 -33        198.76        164.95        46.39 o                         
  15   1 -33          3.47         23.10        28.32 o                         
  16   1 -33        210.69        188.23        58.82 o                         
  17   1 -33         31.15        -25.23        28.94 o                         
  18   1 -33        164.18          3.46        33.34 o                         
   1   2 -33       3479.22       3403.17       150.11 o                         
   2   2 -33         87.73        312.92       129.43 o                         
   3   2 -33        252.64        361.24        53.46 o                         
   4   2 -33        241.06        171.82        83.53 o                         
   5   2 -33        264.95        194.73       302.58 o                         
   6   2 -33        259.51        227.09       210.42 o                         
   8   2 -33        761.68        693.54        56.30 o                         
   9   2 -33        458.65        467.39        50.01 o                         
  10   2 -33        185.67        214.82        44.03 o                         
  11   2 -33       1117.04        868.73        58.50 o                         
  12   2 -33        451.05        404.17        43.41 o                         
  13   2 -33        162.52        123.92        34.91 o                         
  14   2 -33         50.73         79.89        31.45 o                         
  15   2 -33         87.82         77.37        27.68 o                         
  16   2 -33        199.10         71.08        23.28 o                         
   0   3 -33        663.41        924.40       267.66 o                         
   1   3 -33       1232.27        910.58       239.67 o                         
   2   3 -33        150.49        149.70       175.65 o                         
   3   3 -33        376.09        204.77       172.40 o                         
   6   0 -32       2159.60       2447.04       117.95 o                         
   8   0 -32       2071.48       2253.29       110.71 o                         
  10   0 -32       1275.11        938.56        64.48 o                         
  12   0 -32        497.35        379.64        47.81 o                         
  14   0 -32        142.60        129.88        31.91 o                         
  16   0 -32        128.37         68.99        26.29 o                         
  18   0 -32        767.51        945.48        64.16 o                         
   1   1 -32        205.45        154.77       134.75 o                         
   2   1 -32         31.44         49.70       133.54 o                         
   3   1 -32        836.00        966.23       200.04 o                         
   4   1 -32        798.38        679.33        41.95 o                         
   5   1 -32        387.15        489.49        39.31 o                         
   6   1 -32       1677.62       1714.87        62.66 o                         
   7   1 -32        689.51        593.34        34.46 o                         
   8   1 -32       5926.59       5273.55       166.06 o                         
   9   1 -32        382.43        289.56        40.96 o                         
  10   1 -32         86.28        161.98        67.94 o                         
  11   1 -32        997.14        775.94        59.76 o                         
  12   1 -32        475.47        462.29        41.54 o                         
  13   1 -32         58.16         66.90        34.63 o                         
  14   1 -32        210.43        146.91        33.04 o                         
  15   1 -32        428.90        420.43        63.22 o                         
  16   1 -32        335.07        319.49       120.78 o                         
  17   1 -32         62.90         45.39        20.07 o                         
  18   1 -32        245.56        249.74       104.90 o                         
   0   2 -32        566.53        482.80       256.66 o                         
   1   2 -32       1525.48       1382.27        75.86 o                         
   2   2 -32         12.42         59.79        87.40 o                         
   3   2 -32       1620.65       1564.63        88.23 o                         
   4   2 -32         94.39         65.73        47.71 o                         
   5   2 -32        510.26        543.51        78.16 o                         
   6   2 -32        452.49        698.26       215.77 o                         
   8   2 -32         76.55        160.10        45.29 o                         
   9   2 -32          5.39         24.53        44.03 o                         
  10   2 -32         75.19         54.73        43.09 o                         
  11   2 -32        424.42        301.32        45.29 o                         
  12   2 -32        434.04        317.36        42.78 o                         
  13   2 -32         90.50         61.65        35.54 o                         
  14   2 -32        154.84         97.19        33.03 o                         
  15   2 -32        350.83        291.88        33.34 o                         
  16   2 -32        187.79         93.42        25.16 o                         
   1   3 -32         28.50       -128.85       188.97 o                         
   2   3 -32          6.19         50.82       182.81 o                         
   3   3 -32         46.48         -5.47       176.99 o                         
   4   3 -32       1610.40       1574.40        85.87 o                         
   5   3 -32        258.14        224.58        51.11 o                         
   6   3 -32         94.11         82.41        37.11 o                         
   6   0 -31       1328.26       1160.30        72.97 o                         
   8   0 -31      10880.07      10285.43       425.87 o                         
  10   0 -31       6587.03       5531.63       236.21 o                         
  12   0 -31         77.95         63.85        43.09 o                         
  14   0 -31        370.76        283.33        35.28 o                         
  16   0 -31         11.14          6.92        27.07 o                         
  18   0 -31        497.10        642.90        56.62 o                         
   0   1 -31        377.24        758.33       197.21 o                         
   1   1 -31        417.99        486.74       138.18 o                         
   2   1 -31         42.62        -11.04       134.89 o                         
   3   1 -31        915.26        951.77       196.90 o                         
   4   1 -31        167.23        202.17        34.72 o                         
   5   1 -31       2321.55       1923.00        75.95 o                         
   6   1 -31        453.99        436.10        32.53 o                         
   7   1 -31       1713.51       1522.20        50.75 o                         
   8   1 -31       1424.58       1042.46        51.72 o                         
   9   1 -31        106.09         87.67        60.23 o                         
  10   1 -31        277.11        306.04        70.77 o                         
  11   1 -31        238.11        161.67        69.20 o                         
  12   1 -31        636.89        562.06        55.04 o                         
  13   1 -31        308.99        353.06        42.46 o                         
  14   1 -31         11.75         -8.29        33.10 o                         
  15   1 -31         20.75         35.17        31.27 o                         
  16   1 -31        752.23        669.73       158.05 o                         
  17   1 -31        205.74        212.49        83.19 o                         
  18   1 -31         44.71         29.02        28.26 o                         
  19   1 -31         77.81        -17.93        36.80 o                         
   1   2 -31        474.78        547.27       182.13 o                         
   2   2 -31        748.52        934.90        90.57 o                         
   3   2 -31         44.58         20.21        48.59 o                         
   4   2 -31        223.00        231.45        58.97 o                         
   5   2 -31        259.98        264.72        48.90 o                         
   6   2 -31        951.25       1151.71       268.14 o                         
   7   2 -31        154.23        267.35       202.24 o                         
   9   2 -31         34.92         68.57        44.03 o                         
  10   2 -31        185.55        219.86        46.24 o                         
  11   2 -31         88.22        109.32        36.48 o                         
  12   2 -31        299.16        267.90        36.72 o                         
  13   2 -31         14.79         37.11        37.11 o                         
  14   2 -31        233.85        204.76        36.49 o                         
  15   2 -31        354.73        232.75        33.34 o                         
  16   2 -31         77.48         83.98        26.42 o                         
   0   3 -31        566.59        739.77       280.56 o                         
   1   3 -31        398.90        295.41       195.96 o                         
   2   3 -31       1200.05        957.71       507.81 o                         
   3   3 -31        681.25        431.51       373.50 o                         
   4   3 -31        129.25         66.89        38.45 o                         
   5   3 -31        283.72        272.98        40.56 o                         
   6   3 -31          7.50         38.64        43.75 o                         
   7   3 -31        372.49        287.48        40.26 o                         
   8   3 -31        188.48        100.65        36.49 o                         
   6   0 -30        113.19        174.88        48.75 o                         
   8   0 -30       1613.84       1857.61        96.25 o                         
  10   0 -30       2274.00       1863.27        95.30 o                         
  14   0 -30        220.93        210.11        41.83 o                         
  16   0 -30        251.14        200.58        58.50 o                         
  18   0 -30        410.97        419.90        52.53 o                         
   1   1 -30        858.70        986.91       208.85 o                         
   2   1 -30         41.58        -17.18       133.42 o                         
   3   1 -30         94.60        197.04       138.46 o                         
   4   1 -30       4096.84       4284.35       109.85 o                         
   5   1 -30        814.72        744.85        37.05 o                         
   6   1 -30        138.43        294.07        33.58 o                         
   7   1 -30       2563.40       2153.71        84.10 o                         
   8   1 -30        459.36        395.53        31.13 o                         
   9   1 -30        279.11        254.63        41.72 o                         
  10   1 -30        792.66        705.90        47.20 o                         
  11   1 -30        419.52        403.54        72.97 o                         
  12   1 -30       1983.88       1574.53        86.81 o                         
  13   1 -30        249.32        227.24        38.40 o                         
  14   1 -30         23.62         42.61        33.96 o                         
  15   1 -30        393.61        349.91        54.26 o                         
  16   1 -30       1658.39       1636.65       517.09 o                         
  17   1 -30          0.95          8.44        29.25 o                         
  18   1 -30          7.96          4.54        29.51 o                         
  19   1 -30         31.74          1.57        24.86 o                         
   0   2 -30        883.72       1241.76       279.93 o                         
   1   2 -30       2642.42       2860.69       220.31 o                         
   2   2 -30       1806.29       1995.07        90.57 o                         
   3   2 -30        787.70        799.60        82.79 o                         
   4   2 -30       1252.75       1259.90        71.42 o                         
   5   2 -30        733.66        726.40        57.86 o                         
   6   2 -30         67.38         34.75        73.21 o                         
   7   2 -30         17.42         94.32        71.87 o                         
   8   2 -30        109.16         96.56        72.34 o                         
   9   2 -30        148.34        120.15        74.23 o                         
  10   2 -30        116.72         55.99        44.66 o                         
  11   2 -30        145.08        116.51        37.85 o                         
  12   2 -30         41.41         34.69        34.92 o                         
  13   2 -30        789.98        779.01       178.81 o                         
  14   2 -30        170.60        132.42        36.49 o                         
  15   2 -30        145.85        119.84        32.40 o                         
  16   2 -30          1.98         19.19        27.05 o                         
   1   3 -30       1116.96        814.88       207.28 o                         
   2   3 -30         11.32        278.61       351.49 o                         
   3   3 -30        609.11        423.67       185.94 o                         
   4   3 -30        243.57        220.61        40.10 o                         
   5   3 -30        510.43        487.09       101.69 o                         
   6   3 -30         68.65         67.89        48.55 o                         
   7   3 -30         50.56        -10.69        37.11 o                         
   8   3 -30       1842.89       1402.49        73.60 o                         
   9   3 -30        106.32         31.77        34.60 o                         
  10   4 -30         12.65         58.58        99.21 o                         
   6   0 -29        346.69        253.83        51.58 o                         
   8   0 -29       3703.67       3134.60       142.48 o                         
  10   0 -29       1711.97       1341.78        77.06 o                         
  14   0 -29       1341.75       1142.69        69.20 o                         
  16   0 -29        291.81        260.14        40.57 o                         
  18   0 -29        380.81        363.60        52.84 o                         
   0   1 -29       4951.06       7847.20       419.27 o                         
   1   1 -29         80.85        287.71       139.70 o                         
   2   1 -29         90.23        111.56       135.42 o                         
   3   1 -29        840.29        637.33       145.63 o                         
   4   1 -29       3387.15       3795.94        98.39 o                         
   5   1 -29        859.22        901.68        67.94 o                         
   6   1 -29       2933.62       2710.70        86.50 o                         
   7   1 -29        862.46        688.07        44.30 o                         
   8   1 -29       1328.24       1357.07        70.47 o                         
   9   1 -29       1995.31       1704.16        66.14 o                         
  10   1 -29        190.74        170.35        39.15 o                         
  11   1 -29        182.06        172.36        68.25 o                         
  12   1 -29        880.60        968.75        87.12 o                         
  13   1 -29         50.06          9.44        44.66 o                         
  14   1 -29        131.41        143.22        51.90 o                         
  15   1 -29          7.99          5.85        32.77 o                         
  16   1 -29        643.35        561.89       145.00 o                         
  17   1 -29         26.80         -6.63        26.66 o                         
  18   1 -29          9.74         13.31        19.67 o                         
  19   1 -29         60.85         51.77        26.06 o                         
   1   2 -29       1375.96       1473.92       194.35 o                         
   2   2 -29        862.66       1194.97        95.58 o                         
   3   2 -29       3070.41       2530.92       169.22 o                         
   4   2 -29        972.01       1017.38        90.43 o                         
   5   2 -29        135.10        233.25       117.25 o                         
   6   2 -29       1140.25       1254.19        69.89 o                         
   7   2 -29        351.93        290.46        40.28 o                         
   8   2 -29        121.09         85.26        38.24 o                         
   9   2 -29        435.52        360.45        78.32 o                         
  10   2 -29         52.09         66.68        45.92 o                         
  11   2 -29        578.40        494.75        52.21 o                         
  12   2 -29        203.67        201.88        66.52 o                         
  13   2 -29        213.10        222.28        57.24 o                         
  14   2 -29        219.63        163.17        33.18 o                         
  15   2 -29        499.39        344.72        39.32 o                         
  16   2 -29         69.79         59.45        29.25 o                         
  17   2 -29        406.18        214.82        28.31 o                         
   0   3 -29       1179.40        983.85       295.66 o                         
   1   3 -29        826.28        824.30       313.27 o                         
   2   3 -29       3378.76       2979.32      1026.00 o                         
   3   3 -29        427.56        143.25       183.12 o                         
   4   3 -29        879.46        354.19       400.40 o                         
   5   3 -29         58.43         32.71        87.48 o                         
   6   3 -29         45.39        181.79       107.88 o                         
   7   3 -29         80.79         53.14        36.69 o                         
   8   3 -29        164.76        155.69        38.37 o                         
   9   3 -29        449.43        383.10        41.83 o                         
  10   3 -29        549.44        468.96        41.83 o                         
  10   4 -29        160.19         95.86       109.67 o                         
   6   0 -28      12404.39      11550.47       475.88 o                         
   8   0 -28       4477.94       4074.42       178.65 o                         
  10   0 -28        274.68        311.70        49.38 o                         
  12   0 -28        471.08        268.61        48.75 o                         
  14   0 -28       1995.60       1392.11        78.00 o                         
  16   0 -28        293.70        210.42        45.92 o                         
  18   0 -28         84.57         99.08        48.75 o                         
  20   0 -28        312.32        246.58       139.02 o                         
   1   1 -28        651.05        719.18       145.40 o                         
   2   1 -28        936.66       1409.35       220.96 o                         
   3   1 -28       1446.69       1493.24       383.88 o                         
   4   1 -28       2324.88       2557.27        87.51 o                         
   5   1 -28        486.68        732.52        37.14 o                         
   6   1 -28        361.49        442.86        31.08 o                         
   7   1 -28       1852.30       1850.01        69.32 o                         
   8   1 -28        106.27         80.07        27.40 o                         
   9   1 -28        961.12        758.09        35.81 o                         
  10   1 -28        150.55        165.66        39.78 o                         
  11   1 -28       1163.85        986.18        53.28 o                         
  12   1 -28        437.25        541.62        75.80 o                         
  13   1 -28        170.28        150.03        47.49 o                         
  14   1 -28        883.25        744.21       125.03 o                         
  15   1 -28        121.66        115.45        34.53 o                         
  16   1 -28         10.76         -8.52        31.10 o                         
  17   1 -28        267.72        268.82       113.55 o                         
  18   1 -28          6.70         18.30        24.14 o                         
  19   1 -28         10.81          1.89        27.41 o                         
   0   2 -28       1155.91       1687.45       268.92 o                         
   1   2 -28        293.04        539.43       176.45 o                         
   2   2 -28       3482.05       4121.45       160.99 o                         
   3   2 -28       2546.68       2701.91       194.06 o                         
   4   2 -28        162.13        227.59        49.22 o                         
   5   2 -28        291.37        431.88        79.33 o                         
   6   2 -28        450.17        473.96        42.64 o                         
   7   2 -28        284.86        345.32        41.41 o                         
   8   2 -28        808.13        715.22        48.22 o                         
   9   2 -28        312.01        253.20        75.17 o                         
  10   2 -28        689.17        483.75        80.21 o                         
  11   2 -28       1277.38       1017.50        67.62 o                         
  12   2 -28        457.20        344.86        79.58 o                         
  13   2 -28        186.76        195.60        36.50 o                         
  14   2 -28          5.92         -2.87        34.44 o                         
  15   2 -28        602.99        423.04        42.15 o                         
  16   2 -28         59.86         35.23        30.51 o                         
  17   2 -28         24.63          3.46        25.79 o                         
  18   2 -28         68.88         14.47        39.32 o                         
   1   3 -28        127.82        257.70       197.54 o                         
   2   3 -28        953.97        823.13       394.42 o                         
   3   3 -28         79.28         59.60       183.69 o                         
   4   3 -28        122.90          8.57       177.71 o                         
   5   3 -28       1132.04        771.77        53.00 o                         
   6   3 -28         26.10         -9.75        89.33 o                         
   7   3 -28        251.04        236.26        59.92 o                         
   8   3 -28        203.11        150.41        43.88 o                         
   9   3 -28        215.14         98.45        38.06 o                         
  10   3 -28        270.90        290.94        39.00 o                         
  10   4 -28        191.89         97.29       145.31 o                         
  11   4 -28          2.32         11.55        98.70 o                         
   6   0 -27       2003.66       2374.07       113.55 o                         
   8   0 -27       1046.63        850.49        61.96 o                         
  10   0 -27       2482.54       2010.16       100.02 o                         
  12   0 -27        208.19        177.39        46.86 o                         
  14   0 -27       1677.33       1172.88        71.08 o                         
  16   0 -27        212.97        143.43        38.69 o                         
  18   0 -27         21.47         29.25        49.07 o                         
  20   0 -27        125.58         85.70        27.73 o                         
   0   1 -27        212.20        387.81       205.07 o                         
   1   1 -27        318.95        622.09       182.90 o                         
   2   1 -27       6102.78       7518.81       289.86 o                         
   3   1 -27       1659.50       1133.90       208.22 o                         
   4   1 -27        547.97        759.90        48.76 o                         
   5   1 -27       2124.09       1946.29        58.27 o                         
   6   1 -27       5136.34       5163.65       128.86 o                         
   7   1 -27       5723.10       5286.07       169.53 o                         
   8   1 -27         61.07        104.10        44.34 o                         
   9   1 -27        687.70        552.40        42.09 o                         
  10   1 -27       2153.19       2116.04        79.00 o                         
  11   1 -27         55.53         91.23        38.37 o                         
  12   1 -27        200.80        236.21        69.20 o                         
  13   1 -27        387.39        360.45        51.90 o                         
  14   1 -27        253.68        236.80        77.53 o                         
  15   1 -27         55.12         56.84        34.60 o                         
  16   1 -27         55.15         87.02        53.94 o                         
  17   1 -27          8.95         28.37        31.92 o                         
  18   1 -27        181.38         97.62        60.08 o                         
  19   1 -27        242.32        267.53        74.86 o                         
  20   1 -27          9.78        -19.41        23.79 o                         
   1   2 -27        543.98        577.22       171.06 o                         
   2   2 -27         26.43        170.52        74.29 o                         
   3   2 -27        941.55        965.13       136.00 o                         
   4   2 -27         90.52        195.19       102.78 o                         
   5   2 -27        654.63        624.64       109.80 o                         
   6   2 -27        800.12        840.95        48.27 o                         
   7   2 -27        182.31        181.42        38.85 o                         
   8   2 -27        407.87        352.83        40.98 o                         
   9   2 -27        378.23        300.51        42.08 o                         
  10   2 -27        383.94        419.58        78.32 o                         
  11   2 -27        288.87        234.01        48.44 o                         
  12   2 -27        199.03        158.84        45.61 o                         
  13   2 -27        669.04        554.76       131.47 o                         
  14   2 -27         42.70         15.75        33.58 o                         
  15   2 -27        127.93        115.41        61.18 o                         
  16   2 -27        102.68         30.82        32.08 o                         
  17   2 -27          0.91         12.27        27.05 o                         
  18   2 -27         12.80          1.57        41.20 o                         
   0   3 -27        513.32        362.34       273.01 o                         
   1   3 -27        737.62        526.56       195.98 o                         
   2   3 -27        597.54        713.81       245.02 o                         
   3   3 -27        418.66        347.61       198.78 o                         
   4   3 -27         29.63         34.79       179.32 o                         
   5   3 -27       1548.88        506.94       647.93 o                         
   6   3 -27       2008.01       1508.14       122.19 o                         
   7   3 -27        788.12        639.67       118.89 o                         
   8   3 -27         16.89         76.84        48.31 o                         
   9   3 -27        635.60        331.51        42.15 o                         
  10   3 -27          4.56         54.41        35.54 o                         
  11   3 -27        621.41        446.32        41.83 o                         
  10   4 -27        707.25        235.26       122.96 o                         
  11   4 -27        161.71        182.36       107.44 o                         
   0   0 -26      10091.59      19186.93       817.46 o                         
   6   0 -26        659.42        586.60        55.36 o                         
   8   0 -26      10024.91      10248.63       423.36 o                         
  10   0 -26        214.40        300.06        48.75 o                         
  12   0 -26        439.64        277.73        48.12 o                         
  14   0 -26        268.70        164.18        44.66 o                         
  16   0 -26        225.78         86.18        38.37 o                         
  18   0 -26         72.86         47.18        51.90 o                         
  20   0 -26         24.14        -20.75        28.82 o                         
   1   1 -26        880.00        930.01       151.00 o                         
   2   1 -26       1329.06       1469.17       210.42 o                         
   3   1 -26        434.90        380.95        74.54 o                         
   4   1 -26         54.65        167.10       172.99 o                         
   5   1 -26       1577.42       1390.12        49.62 o                         
   6   1 -26       1574.16       1823.06        55.27 o                         
   7   1 -26        885.32        685.62        44.31 o                         
   8   1 -26        277.01        229.58        28.26 o                         
   9   1 -26       1841.92       1457.34        83.37 o                         
  10   1 -26        179.38        192.76        28.02 o                         
  11   1 -26        323.03        259.64        40.21 o                         
  12   1 -26        185.69        154.20        40.34 o                         
  13   1 -26         38.81         23.90        66.05 o                         
  14   1 -26       1243.46       1022.54        67.94 o                         
  15   1 -26         68.67         83.43        35.88 o                         
  16   1 -26        104.15         89.69        50.64 o                         
  17   1 -26         18.01         27.98        30.67 o                         
  18   1 -26        198.31        123.61        72.50 o                         
  19   1 -26         46.12         58.55        30.54 o                         
  20   1 -26         24.63         28.53        20.61 o                         
   0   2 -26       8932.47      13375.68       653.59 o                         
   1   2 -26        674.56       1723.83       672.46 o                         
   2   2 -26        147.19        282.78        82.58 o                         
   3   2 -26       3759.88       3109.52       289.21 o                         
   4   2 -26       1324.76       1644.72        82.04 o                         
   5   2 -26       1780.07       1436.45       117.79 o                         
   6   2 -26       1620.57       1928.43        70.82 o                         
   7   2 -26        665.19        619.94        45.32 o                         
   8   2 -26       1906.41       1900.01       104.27 o                         
   9   2 -26        277.99        426.54        43.91 o                         
  10   2 -26         68.76        112.92        73.91 o                         
  11   2 -26        514.62        641.64        83.66 o                         
  12   2 -26        530.08        488.46        52.53 o                         
  13   2 -26        828.56        851.16       192.18 o                         
  14   2 -26         45.38         96.40        58.50 o                         
  15   2 -26        170.47        179.29        73.60 o                         
  16   2 -26         16.28         38.37        33.03 o                         
  17   2 -26         15.59          5.98        28.62 o                         
  18   2 -26         19.05        -43.41        43.41 o                         
   1   3 -26        623.08        843.93       218.76 o                         
   2   3 -26        532.62        869.76       439.08 o                         
   3   3 -26        803.95        724.98       351.01 o                         
   4   3 -26       1035.57        336.58       491.77 o                         
   5   3 -26       2105.61       1097.16      1122.87 o                         
   6   3 -26        428.16         81.01       300.38 o                         
   7   3 -26        362.11        312.30        99.23 o                         
   8   3 -26        125.19         61.52        38.81 o                         
   9   3 -26         71.06         13.21        37.11 o                         
  10   3 -26        308.10        193.44        38.37 o                         
  11   3 -26         52.73          8.49        35.23 o                         
  11   4 -26         43.07         79.85       111.83 o                         
   2   0 -25        472.46        956.17       136.19 o                         
   6   0 -25        101.23        156.32        47.81 o                         
   8   0 -25       2618.56       2026.20       100.02 o                         
  10   0 -25       3140.36       2800.26       129.27 o                         
  12   0 -25        999.03        721.22        60.39 o                         
  16   0 -25        111.74         76.12        39.63 o                         
  18   0 -25        395.86        384.36        58.19 o                         
  20   0 -25        642.54        426.22       291.88 o                         
   1   1 -25       1656.62       2832.34       258.23 o                         
   2   1 -25       9506.70      11286.84      1420.73 o                         
   3   1 -25        373.11        293.55       127.70 o                         
   4   1 -25        142.98         80.66        51.11 o                         
   5   1 -25        105.17         91.71        27.27 o                         
   6   1 -25       2667.68       2931.46       103.36 o                         
   7   1 -25        454.46        336.27        39.69 o                         
   8   1 -25        525.69        548.45        44.83 o                         
   9   1 -25       2094.00       1646.42        63.63 o                         
  10   1 -25        161.00        184.37        27.56 o                         
  11   1 -25        693.52        850.96       115.59 o                         
  12   1 -25       2195.97       2169.19       239.99 o                         
  13   1 -25         20.26         22.65        65.42 o                         
  14   1 -25        873.84        626.23        57.56 o                         
  15   1 -25         49.27         82.24        36.65 o                         
  16   1 -25         49.87         22.02        33.81 o                         
  17   1 -25        132.09        129.65        32.01 o                         
  18   1 -25         23.06         -9.83        27.75 o                         
  19   1 -25          1.54          5.03        46.55 o                         
  20   1 -25          3.06         -7.23        21.90 o                         
   1   2 -25       1077.83        926.76       166.45 o                         
   2   2 -25        437.08        457.48        50.32 o                         
   3   2 -25       3266.67       3035.98       123.32 o                         
   4   2 -25       5287.24       6370.22       209.74 o                         
   5   2 -25        996.63       1111.67        88.93 o                         
   6   2 -25        196.27        261.15        39.46 o                         
   7   2 -25        499.10        436.11        42.72 o                         
   8   2 -25        166.44        159.55        38.87 o                         
   9   2 -25        301.76        239.77        40.53 o                         
  10   2 -25         27.66         42.78        39.13 o                         
  11   2 -25         79.51         81.15        72.66 o                         
  12   2 -25        272.13        195.01        47.81 o                         
  13   2 -25        118.18         93.20        37.81 o                         
  14   2 -25        391.64        455.68        63.85 o                         
  15   2 -25         87.74         83.28        33.10 o                         
  16   2 -25        179.89        144.41        70.93 o                         
  17   2 -25        381.27        250.68        34.28 o                         
  18   2 -25         24.12        -18.87        45.61 o                         
   0   3 -25       2176.82       2484.47       311.70 o                         
   1   3 -25       2450.43       2262.30       460.79 o                         
   2   3 -25       7061.53       7268.36      3103.93 o                         
   3   3 -25        513.60        322.94       242.66 o                         
   4   3 -25       2168.66       1295.46      1271.96 o                         
   5   3 -25         44.02        105.73       167.31 o                         
   6   3 -25       2060.10       1772.37       255.71 o                         
   7   3 -25        283.75        272.70       212.94 o                         
   8   3 -25        816.46        527.38        47.98 o                         
   9   3 -25        323.84        311.38        42.46 o                         
  10   3 -25        552.59        515.83        46.24 o                         
  11   3 -25         23.70         14.78        35.54 o                         
  12   3 -25        323.42        263.89        37.74 o                         
  11   4 -25         22.95       -150.32       151.29 o                         
  12   4 -25         33.61        -50.07       101.73 o                         
   0   0 -24       7246.66      11240.66       500.10 o                         
   2   0 -24       1343.65       1593.00       470.69 o                         
   6   0 -24        995.54        995.80        66.37 o                         
   8   0 -24        281.13        202.87        45.92 o                         
  10   0 -24       2842.52       1910.14        96.56 o                         
  12   0 -24       4445.80       3652.32       163.87 o                         
  16   0 -24        164.14         56.30        40.57 o                         
  18   0 -24        573.75        596.03        65.11 o                         
  20   0 -24        489.73        377.70       228.98 o                         
   2   1 -24        746.62        731.19       144.53 o                         
   3   1 -24         64.68        -18.36        52.54 o                         
   4   1 -24       4081.19       5441.33       316.89 o                         
   5   1 -24       1748.77       1524.49       103.65 o                         
   6   1 -24        584.34        611.52        32.03 o                         
   7   1 -24        987.41        872.86        43.45 o                         
   8   1 -24         75.58         47.33        26.20 o                         
   9   1 -24        654.59        579.15        40.75 o                         
  10   1 -24        742.67        849.80        47.54 o                         
  11   1 -24        671.34        565.92        44.58 o                         
  12   1 -24       1015.44        992.77       129.59 o                         
  13   1 -24         18.02         63.85        65.74 o                         
  15   1 -24        184.28        203.40        38.51 o                         
  16   1 -24        240.74        339.47       161.83 o                         
  17   1 -24        760.45        769.58       226.30 o                         
  18   1 -24         12.00        -14.27        28.32 o                         
  19   1 -24         39.79         58.82        49.38 o                         
  20   1 -24         15.70         27.72        23.30 o                         
   0   2 -24        505.81        769.65       220.17 o                         
   1   2 -24       1310.89       1639.78       174.25 o                         
   2   2 -24        640.08        989.30       138.39 o                         
   3   2 -24       1502.43       1168.96       115.32 o                         
   4   2 -24       1657.38       1933.11        90.69 o                         
   5   2 -24        382.06        985.96        60.25 o                         
   6   2 -24          9.18         75.15        37.31 o                         
   7   2 -24       1316.68       1027.51        54.69 o                         
   8   2 -24         29.90          2.71        37.17 o                         
   9   2 -24        223.42        275.41        40.81 o                         
  10   2 -24         86.99        128.57        39.38 o                         
  11   2 -24        149.76        138.08        73.91 o                         
  12   2 -24        123.50         70.45        72.34 o                         
  13   2 -24        575.64        509.54        52.53 o                         
  14   2 -24        504.87        435.27        68.88 o                         
  15   2 -24        110.07        131.27        67.47 o                         
  16   2 -24        140.65        108.28        34.60 o                         
  17   2 -24         30.83        -11.32        31.77 o                         
  18   2 -24        101.44         53.47        48.12 o                         
  19   2 -24          4.94        -10.06        36.17 o                         
   1   3 -24       1684.31       1449.08       410.15 o                         
   2   3 -24        503.08        579.10       185.07 o                         
   3   3 -24        109.74       -117.63       180.51 o                         
   4   3 -24        705.09        606.73       257.91 o                         
   5   3 -24         34.27        505.45       237.47 o                         
   6   3 -24        417.38        356.68       220.80 o                         
   7   3 -24        166.92        397.57       215.14 o                         
   8   3 -24       2570.62       1963.35       413.92 o                         
   9   3 -24        184.61        157.10        86.50 o                         
  10   3 -24        283.66        161.98        39.63 o                         
  11   3 -24         69.71         54.73        36.49 o                         
  12   3 -24         98.71         92.79        35.54 o                         
  13   3 -24         93.40        106.34       136.45 o                         
  11   4 -24        324.80         36.88       121.56 o                         
  12   4 -24         12.34         -2.58       106.20 o                         
   5   5 -24        270.86        216.52        92.20 o                         
   2   0 -23       2830.09       4745.05       899.08 o                         
   6   0 -23      16356.81      19183.47       780.98 o                         
   8   0 -23        157.08        274.27        46.55 o                         
  10   0 -23       8934.13       7799.70       325.54 o                         
  12   0 -23       2668.29       2082.19       104.74 o                         
  16   0 -23        494.41        325.54        45.92 o                         
  18   0 -23        909.00        898.93        74.23 o                         
  20   0 -23        227.29         92.50        80.68 o                         
   2   1 -23         81.64        231.49       181.48 o                         
   3   1 -23       1757.48       1469.01       107.10 o                         
   4   1 -23       2175.05       2844.20       210.73 o                         
   5   1 -23       1853.37       1732.96        89.10 o                         
   6   1 -23       3718.69       3968.55       109.31 o                         
   7   1 -23       1249.25        912.13        75.04 o                         
   8   1 -23        312.69        368.69        28.69 o                         
   9   1 -23        251.01        248.17        27.76 o                         
  10   1 -23       1623.90       1472.69        60.93 o                         
  11   1 -23         85.56         67.34        27.09 o                         
  12   1 -23        222.87        125.68        39.50 o                         
  13   1 -23        594.70        624.04        64.79 o                         
  14   1 -23         37.96         99.39        66.05 o                         
  15   1 -23        477.05        486.89        54.41 o                         
  16   1 -23        748.80        706.48       136.98 o                         
  17   1 -23         35.55         28.97        34.60 o                         
  18   1 -23         36.17         27.74        29.24 o                         
  19   1 -23        107.50        163.24        52.84 o                         
  20   1 -23         84.74        105.38        49.38 o                         
  21   1 -23          9.54        -13.84        33.34 o                         
   1   2 -23       1787.15       1830.60       249.58 o                         
   2   2 -23       1348.23       1539.90       111.97 o                         
   3   2 -23       1812.57       1640.17        83.19 o                         
   4   2 -23        106.06        167.85        95.77 o                         
   5   2 -23        430.31        523.17        50.68 o                         
   6   2 -23       1270.46       1292.79        56.10 o                         
   7   2 -23       2077.02       1796.86        68.07 o                         
   8   2 -23        823.26        811.57        65.07 o                         
   9   2 -23        213.78        152.13        39.23 o                         
  10   2 -23       1122.08       1104.64        56.78 o                         
  11   2 -23         46.73         41.53        39.20 o                         
  12   2 -23        941.82        952.71        90.58 o                         
  13   2 -23        263.32        225.20        47.81 o                         
  14   2 -23        919.16        996.64       229.76 o                         
  15   2 -23        248.12        246.95        36.48 o                         
  16   2 -23         85.62         56.10        32.01 o                         
  17   2 -23        104.60         84.61        33.34 o                         
  18   2 -23        261.60         69.83        50.32 o                         
  19   2 -23         73.20        -11.64        39.95 o                         
   0   3 -23       1579.71       1832.13       282.13 o                         
   1   3 -23        133.65        366.64       177.59 o                         
   2   3 -23       1430.89       1243.58       565.52 o                         
   3   3 -23        303.49        213.82       177.55 o                         
   4   3 -23        295.66        390.65       256.97 o                         
   5   3 -23         35.56        163.56       234.32 o                         
   6   3 -23        365.53        321.13       223.00 o                         
   7   3 -23         84.26        134.62       209.16 o                         
   8   3 -23        187.31         33.65       200.36 o                         
   9   3 -23        850.80        819.45       185.26 o                         
  10   3 -23        917.35        700.46        52.53 o                         
  11   3 -23        388.68        284.65        41.52 o                         
  12   3 -23        416.24        290.00        40.26 o                         
  13   3 -23        172.26        128.27        72.42 o                         
   1   4 -23         94.83       -100.44       180.74 o                         
   2   4 -23        465.28       -180.13       271.91 o                         
   3   4 -23        416.87        124.55       251.31 o                         
  11   4 -23        319.15         -6.70       158.52 o                         
  12   4 -23          8.02         85.59       113.21 o                         
   5   5 -23        269.08         90.61        95.74 o                         
   6   5 -23        269.26         10.73        90.45 o                         
   0   0 -22        402.70        666.80       134.62 o                         
   2   0 -22       6156.37      11883.92      2085.65 o                         
   6   0 -22       4019.96       4586.47       196.90 o                         
   8   0 -22        162.37        176.14        45.61 o                         
  10   0 -22       1325.11        988.25        64.48 o                         
  12   0 -22        269.72        182.43        47.81 o                         
  14   0 -22       1443.79        853.95        63.85 o                         
  16   0 -22        488.86        321.76        47.18 o                         
  18   0 -22        710.86        825.95        73.29 o                         
  20   0 -22         36.24         36.74        34.48 o                         
   1   1 -22       3374.28       3921.55       273.96 o                         
   2   1 -22        394.45        672.15       189.98 o                         
   3   1 -22       1310.24        836.74        98.45 o                         
   4   1 -22        523.94        590.36        56.17 o                         
   5   1 -22        354.51        417.43        43.51 o                         
   6   1 -22         62.29        140.49        26.54 o                         
   7   1 -22        585.68        464.16        30.34 o                         
   8   1 -22       2231.46       1928.30       143.27 o                         
   9   1 -22        389.33        375.14        66.05 o                         
  10   1 -22        824.44        634.73        53.47 o                         
  11   1 -22        494.11        386.38        30.22 o                         
  12   1 -22        217.04        195.46        40.13 o                         
  13   1 -22        664.42        674.63        47.83 o                         
  14   1 -22        207.35        305.72        69.20 o                         
  15   1 -22        137.89        145.00        47.49 o                         
  16   1 -22        955.68        901.80       187.46 o                         
  17   1 -22         17.15         16.17        33.05 o                         
  18   1 -22          4.25         -9.02        30.05 o                         
  19   1 -22         29.24         12.27        51.90 o                         
  20   1 -22        177.61         47.16        38.22 o                         
  21   1 -22         24.28         14.15        35.54 o                         
   0   2 -22       1439.71       2738.61       264.20 o                         
   1   2 -22        714.66        809.54       147.70 o                         
   2   2 -22         61.11        168.19        50.80 o                         
   3   2 -22       2198.39       1914.09        90.16 o                         
   4   2 -22         19.18        113.42        53.27 o                         
   5   2 -22        800.28        791.22        50.32 o                         
   6   2 -22        512.68        720.10        58.16 o                         
   7   2 -22        615.86        560.80        42.80 o                         
   8   2 -22        627.58        658.42        44.73 o                         
   9   2 -22        252.85        317.09        58.78 o                         
  10   2 -22        789.55        618.54        47.81 o                         
  11   2 -22        239.90        178.50        40.85 o                         
  12   2 -22        546.50        704.23        84.92 o                         
  13   2 -22       1133.66        942.33        65.74 o                         
  14   2 -22        227.20        202.61        59.13 o                         
  15   2 -22        162.94        129.73        36.08 o                         
  16   2 -22        103.23         48.48        32.57 o                         
  17   2 -22         24.21         69.83        34.60 o                         
  18   2 -22        293.98        -21.39        51.90 o                         
  19   2 -22         66.06         13.84        42.15 o                         
   1   3 -22         36.98         57.10       167.08 o                         
   2   3 -22        702.63       1057.24       243.92 o                         
   3   3 -22        175.02        149.40       255.71 o                         
   4   3 -22        945.76        835.08       261.69 o                         
   5   3 -22        280.23        131.79       231.49 o                         
   6   3 -22        162.66          9.44       223.00 o                         
   7   3 -22         13.41          8.91        73.13 o                         
   8   3 -22       1077.52        769.65       216.71 o                         
   9   3 -22         32.63         70.25        58.97 o                         
  10   3 -22        563.81        364.85        44.35 o                         
  11   3 -22        121.01         69.20        38.69 o                         
  12   3 -22       1166.26        776.57        53.78 o                         
  13   3 -22        217.50        127.10        34.49 o                         
   0   4 -22        287.03        -15.10       251.94 o                         
   1   4 -22        138.70        -85.57       180.36 o                         
   2   4 -22        187.97        -81.96       181.29 o                         
   3   4 -22         94.70         89.77       175.86 o                         
   4   4 -22        119.60        358.88       248.16 o                         
  11   4 -22          9.71         35.87       127.97 o                         
  12   4 -22         13.53         -7.64       116.75 o                         
  13   4 -22        249.26        122.54       101.85 o                         
   5   5 -22         92.84        -10.65       109.77 o                         
   6   5 -22         63.16         31.53        94.43 o                         
   7   5 -22         80.83         90.53        86.46 o                         
   2   0 -21       4242.79       6306.84      1288.16 o                         
   4   0 -21       6797.68       6453.20       308.87 o                         
   6   0 -21      10503.36      12308.48       504.51 o                         
   8   0 -21         99.88         75.80        44.03 o                         
  10   0 -21        528.24        434.99        49.38 o                         
  12   0 -21         18.89         -2.20        45.29 o                         
  14   0 -21       5028.45       3769.64       168.90 o                         
  16   0 -21        620.68        411.72        49.38 o                         
  18   0 -21        843.66        757.39        72.66 o                         
  20   0 -21          7.44          0.74        34.97 o                         
   0   1 -21        105.99        104.11       178.02 o                         
   1   1 -21       3163.89       3283.25       179.43 o                         
   2   1 -21       1442.81       1467.59       200.04 o                         
   4   1 -21      10107.74      12410.08       511.42 o                         
   5   1 -21        330.87        311.37        30.15 o                         
   6   1 -21        297.46        394.45        29.06 o                         
   7   1 -21       4009.24       3595.78       125.92 o                         
   8   1 -21        743.88        621.08        76.27 o                         
   9   1 -21        364.45        358.75        32.03 o                         
  10   1 -21        287.65        236.47        31.02 o                         
  11   1 -21        694.15        555.13        43.41 o                         
  12   1 -21       1121.60        946.27        52.81 o                         
  13   1 -21         27.50         30.97        38.92 o                         
  14   1 -21        119.02        175.51        66.99 o                         
  15   1 -21         76.70         22.96        47.18 o                         
  16   1 -21        536.95        433.02        83.19 o                         
  17   1 -21        236.84        234.97        93.57 o                         
  18   1 -21         74.59         51.54        31.29 o                         
  19   1 -21         23.19          1.89        52.84 o                         
  20   1 -21        267.14         54.02        61.96 o                         
  21   1 -21         17.27         -0.78        24.67 o                         
   1   2 -21       1957.14       2392.42       172.48 o                         
   2   2 -21        867.83       1167.48        66.05 o                         
   3   2 -21        266.47        394.48        49.29 o                         
   4   2 -21       1853.88       2308.16       198.00 o                         
   5   2 -21        567.46        535.43        82.93 o                         
   6   2 -21        162.27        206.64        40.33 o                         
   7   2 -21        536.84        467.05        41.98 o                         
   8   2 -21        366.13        407.97        41.54 o                         
   9   2 -21       1270.86       1261.85        60.08 o                         
  10   2 -21       4207.82       3744.82       143.90 o                         
  11   2 -21       1301.14       1277.01       136.19 o                         
  12   2 -21          4.02         76.43        72.03 o                         
  13   2 -21          5.86          8.18        72.03 o                         
  14   2 -21        221.79        236.21        47.49 o                         
  15   2 -21        104.10         59.57        36.29 o                         
  16   2 -21         38.25         18.55        33.02 o                         
  17   2 -21        235.94        238.36       131.32 o                         
  18   2 -21        225.18        -40.26        52.53 o                         
  19   2 -21        137.78         12.58        43.41 o                         
   0   3 -21        381.01        752.98       245.96 o                         
   1   3 -21        492.21        408.13       185.26 o                         
   2   3 -21       1752.42       2016.76       278.99 o                         
   3   3 -21       1051.93       1169.11       261.06 o                         
   4   3 -21        959.53       1113.43       277.42 o                         
   5   3 -21        107.29        117.00       234.32 o                         
   6   3 -21       3270.35       2809.06       286.85 o                         
   7   3 -21         97.24         89.05        40.69 o                         
   8   3 -21       1440.37       1539.31       228.98 o                         
   9   3 -21        383.01        347.56       201.30 o                         
  10   3 -21         18.36         72.03        39.32 o                         
  11   3 -21        125.45         89.96        39.95 o                         
  12   3 -21        302.43        162.61        39.32 o                         
  13   3 -21         39.04         87.75        41.74 o                         
  14   3 -21         62.36        -11.74       135.30 o                         
   1   4 -21        414.17        124.30       183.26 o                         
   2   4 -21         86.65         -5.66       180.54 o                         
   3   4 -21        102.78         48.45       171.36 o                         
   4   4 -21        120.80          3.15       227.09 o                         
   5   4 -21        466.18        250.99       235.27 o                         
  11   4 -21         22.13        -77.36       132.15 o                         
  12   4 -21         49.74        121.66       121.05 o                         
  13   4 -21         19.64        -25.49       104.92 o                         
   5   5 -21          4.36         -0.70       103.26 o                         
   6   5 -21         20.90        -34.14        97.68 o                         
   7   5 -21        233.97         87.60        92.17 o                         
   0   0 -20      11307.02      26580.26      1102.43 o                         
   2   0 -20       3614.37       4841.97       624.81 o                         
   4   0 -20       8405.79       6360.42       306.04 o                         
   6   0 -20        711.32        828.47        60.08 o                         
   8   0 -20       7696.94       7667.92       318.93 o                         
  10   0 -20         31.79         15.41        43.09 o                         
  12   0 -20       1256.04       1065.63        69.20 o                         
  14   0 -20       1145.14        666.80        58.50 o                         
  16   0 -20         16.98         14.47        43.41 o                         
  18   0 -20        703.07        723.10        72.66 o                         
  20   0 -20        354.18        236.02       202.24 o                         
   1   1 -20       1343.39       1914.08       148.57 o                         
   2   1 -20        323.72        517.38       158.52 o                         
   4   1 -20        766.06        976.30        68.57 o                         
   5   1 -20        535.67        619.97        52.78 o                         
   6   1 -20       3795.89       4206.23       222.77 o                         
   7   1 -20        692.18        551.77        45.61 o                         
   8   1 -20       3913.20       3563.16       287.01 o                         
   9   1 -20        392.31        334.08        46.39 o                         
  10   1 -20       2078.49       1760.40        78.48 o                         
  11   1 -20        365.66        228.28        33.18 o                         
  12   1 -20       1716.22       1416.88       145.94 o                         
  13   1 -20        599.96        457.84        52.84 o                         
  14   1 -20         96.93        105.66        38.86 o                         
  15   1 -20        729.07        894.84        83.04 o                         
  16   1 -20        299.96        171.10        47.49 o                         
  17   1 -20        235.44        222.35        36.93 o                         
  18   1 -20        160.48         42.92        33.97 o                         
  19   1 -20         18.05        -55.36        55.36 o                         
  20   1 -20        216.96        188.48       179.28 o                         
  21   1 -20         30.99        -11.56        25.88 o                         
   0   2 -20       6904.91       8647.99       446.63 o                         
   1   2 -20       2553.69       3480.90       280.87 o                         
   2   2 -20       1029.08       1039.93       244.39 o                         
   3   2 -20        199.29        172.52        46.31 o                         
   4   2 -20        676.83        747.70        59.81 o                         
   5   2 -20        675.16        859.87        70.49 o                         
   6   2 -20       1237.70       1370.25        66.68 o                         
   7   2 -20       5366.17       5351.85       162.70 o                         
   8   2 -20        240.91        165.73        37.00 o                         
   9   2 -20        219.68        203.34        39.00 o                         
  10   2 -20        759.72        687.61        48.63 o                         
  11   2 -20       1210.26       1153.11        58.09 o                         
  12   2 -20        419.59        400.52       105.84 o                         
  13   2 -20         54.98         42.15        71.40 o                         
  14   2 -20        171.10        128.96        46.24 o                         
  15   2 -20        166.07        141.58        48.28 o                         
  16   2 -20         39.39         25.56        53.16 o                         
  17   2 -20        198.07        140.88        79.26 o                         
  18   2 -20         39.99         -4.09        54.10 o                         
  19   2 -20        186.87         59.76        45.29 o                         
   1   3 -20        598.28        396.69       279.46 o                         
   2   3 -20        445.37        838.54       239.04 o                         
   3   3 -20        315.83        499.16       249.42 o                         
   4   3 -20       1286.34        992.30       115.59 o                         
   5   3 -20        223.40        274.90       245.33 o                         
   6   3 -20        552.70        464.25       229.61 o                         
   7   3 -20       1119.29        951.45       229.61 o                         
   8   3 -20        122.81        134.04        60.55 o                         
   9   3 -20        879.10        992.03       211.05 o                         
  10   3 -20        286.13        265.78        43.09 o                         
  11   3 -20         30.20         47.81        39.63 o                         
  12   3 -20        652.04        449.15        46.24 o                         
  13   3 -20         27.78         27.76        44.94 o                         
  14   3 -20        628.01        142.14       139.24 o                         
   0   4 -20       2145.59        583.14       264.83 o                         
   1   4 -20        999.43        388.21       184.81 o                         
   2   4 -20         94.03        -67.85       179.70 o                         
   3   4 -20        313.35        -11.04       182.43 o                         
   4   4 -20        486.71        -16.94       395.68 o                         
   5   4 -20        133.27        -31.77        49.07 o                         
   6   4 -20         40.48        -16.67        45.92 o                         
   7   4 -20        109.63         50.32        44.98 o                         
   8   4 -20         18.78        -39.00        44.35 o                         
  11   4 -20        463.87        351.44       172.99 o                         
  12   4 -20         82.88         22.96       130.69 o                         
  13   4 -20        116.81        213.97       110.21 o                         
   5   5 -20         79.00         68.81       106.87 o                         
   6   5 -20          2.04         23.12       102.20 o                         
   7   5 -20        190.05         48.36        97.91 o                         
   8   5 -20         70.10        -88.30        88.30 o                         
   2   0 -19        719.36       1010.24       102.60 o                         
   4   0 -19       2398.17       1613.22       150.97 o                         
   6   0 -19       1079.93       1278.68        62.28 o                         
   8   0 -19       6951.80       6785.97       283.71 o                         
  10   0 -19        612.67        790.10        58.19 o                         
  12   0 -19       1073.59        827.84        62.28 o                         
  14   0 -19         11.94         20.13        45.61 o                         
  16   0 -19        416.44        299.12        48.44 o                         
  20   0 -19         80.97         36.63        37.17 o                         
  22   0 -19         60.53        -18.24        32.08 o                         
   0   1 -19        204.50        534.70       179.60 o                         
   1   1 -19       2660.86       2461.55       425.09 o                         
   2   1 -19        540.95        312.33       185.26 o                         
   3   1 -19        406.34        394.89       172.20 o                         
   4   1 -19      16509.31      19319.69      2629.62 o                         
   5   1 -19        984.81        909.65        31.97 o                         
   6   1 -19       6342.44       6651.24       289.84 o                         
   7   1 -19        846.74        700.47        54.78 o                         
   8   1 -19       1942.12       2371.28       137.92 o                         
   9   1 -19        391.94        379.53        42.78 o                         
  10   1 -19       1479.59       1342.35       114.80 o                         
  11   1 -19       1837.07       1492.64       113.07 o                         
  12   1 -19        488.04        332.37        36.12 o                         
  13   1 -19        323.58        305.41        31.89 o                         
  14   1 -19        310.79        352.98        62.12 o                         
  15   1 -19        477.43        494.13        72.97 o                         
  16   1 -19        346.85        196.27        48.44 o                         
  17   1 -19        182.03        148.20        80.36 o                         
  18   1 -19         90.21         38.24        45.18 o                         
  19   1 -19         28.47         -0.57        41.64 o                         
  20   1 -19         58.02          1.53        36.12 o                         
  21   1 -19         29.28         10.23        26.72 o                         
   1   2 -19        297.79        562.86        56.55 o                         
   2   2 -19        728.48        814.63        76.81 o                         
   3   2 -19        147.73        157.10        36.63 o                         
   4   2 -19        298.11        260.32        36.59 o                         
   5   2 -19       2242.12       1920.21        95.34 o                         
   6   2 -19        787.62        957.68        77.12 o                         
   7   2 -19       3022.10       2250.18       124.89 o                         
   8   2 -19         85.96         56.52        35.59 o                         
   9   2 -19        687.02        574.93        31.71 o                         
  10   2 -19         59.59         90.31        27.72 o                         
  11   2 -19         89.71         82.91        27.93 o                         
  12   2 -19        253.99        236.18        42.19 o                         
  13   2 -19        153.16        100.99        39.62 o                         
  14   2 -19        124.71        114.80        46.55 o                         
  15   2 -19         25.92         33.65        37.06 o                         
  16   2 -19         99.49         96.79        34.83 o                         
  17   2 -19         25.07         10.88        31.76 o                         
  18   2 -19         15.99        -57.24        57.24 o                         
  19   2 -19         27.91        -46.86        46.86 o                         
   0   3 -19       4856.66       6148.65       967.81 o                         
   1   3 -19         64.44        511.51       161.72 o                         
   2   3 -19       1260.41       1414.24        47.62 o                         
   3   3 -19       1810.79       1857.82        78.48 o                         
   4   3 -19         53.88         61.26        26.89 o                         
   5   3 -19        923.44        744.96        85.25 o                         
   6   3 -19        376.37        256.12        51.58 o                         
   7   3 -19         88.45         58.69        29.87 o                         
   8   3 -19        691.09        604.79       179.25 o                         
   9   3 -19        771.87         10.08       115.12 o                         
  11   3 -19         35.11         34.28        39.32 o                         
  12   3 -19        808.79        841.26       235.58 o                         
  13   3 -19          7.89         32.40        36.27 o                         
  14   3 -19        228.04        209.06        88.95 o                         
  15   3 -19         19.37         11.64        37.74 o                         
   1   4 -19        322.03        428.77       147.72 o                         
   2   4 -19        166.65        275.16        69.71 o                         
   3   4 -19        412.37        283.37        96.56 o                         
   4   4 -19        447.91        107.56        80.36 o                         
   5   4 -19        370.75        296.91       113.13 o                         
   6   4 -19        475.61        118.83       125.18 o                         
   7   4 -19         52.62         40.34        26.98 o                         
   8   4 -19        185.30        111.86        77.85 o                         
   9   4 -19        166.99        238.76        31.80 o                         
  10   4 -19         48.87         46.24        39.32 o                         
  11   4 -19         63.50        121.98        38.91 o                         
  12   4 -19         12.81          8.39       126.60 o                         
  13   4 -19         27.78         24.38       114.61 o                         
   0   5 -19        202.84        -41.20        41.20 o                         
   1   5 -19        201.58        222.05       214.35 o                         
   2   5 -19         74.52         76.92        30.58 o                         
   3   5 -19         99.01        106.51        48.12 o                         
   5   5 -19        105.48        -99.26       112.69 o                         
   6   5 -19          2.13        113.65       106.00 o                         
   7   5 -19        279.37        182.51       102.85 o                         
   8   5 -19          3.70        106.74        92.42 o                         
   0   0 -18     174489.25     314498.09     12686.55 o                         
   2   0 -18       1337.94       1872.63       174.25 o                         
   4   0 -18       5866.98       6531.43      1146.46 o                         
   6   0 -18       1583.18       1815.97       182.90 o                         
   8   0 -18      33652.96      37958.17      1079.29 o                         
  10   0 -18       1520.28        971.90        63.22 o                         
  12   0 -18       3391.91       3269.04       208.06 o                         
  14   0 -18        828.38        972.70        72.66 o                         
  18   0 -18        196.71        334.03        85.55 o                         
  20   0 -18         29.87        -29.13        37.76 o                         
  22   0 -18        180.07        -21.39        34.28 o                         
   1   1 -18        966.61       1351.24        75.91 o                         
   2   1 -18        232.54        218.33        89.01 o                         
   3   1 -18       6407.16       6439.36       358.88 o                         
   4   1 -18       1273.70       1645.47        61.85 o                         
   5   1 -18        102.27        172.53       151.13 o                         
   6   1 -18        561.19        734.47        32.74 o                         
   7   1 -18        180.08        160.11        39.90 o                         
   8   1 -18        484.28        597.65        33.16 o                         
   9   1 -18          4.69        -19.15        22.40 o                         
  10   1 -18        796.61        640.27        33.56 o                         
  11   1 -18        302.27        224.74        21.98 o                         
  12   1 -18        575.09        517.77        33.27 o                         
  13   1 -18         18.74         36.09        24.51 o                         
  14   1 -18        397.28        345.69        37.98 o                         
  15   1 -18        148.10        202.74        32.67 o                         
  16   1 -18         56.46         37.43        46.86 o                         
  17   1 -18        390.89        532.18        55.99 o                         
  18   1 -18        101.51         76.62        36.23 o                         
  19   1 -18         30.54         57.58        35.20 o                         
  20   1 -18          3.99         17.37        36.76 o                         
  21   1 -18         11.56        -43.72        43.72 o                         
   0   2 -18       7582.84      11001.93       466.76 o                         
   1   2 -18        235.90        871.51        84.77 o                         
   2   2 -18         60.40         82.60        34.11 o                         
   3   2 -18       1283.77        927.49        36.44 o                         
   4   2 -18       2899.71       2776.54       152.98 o                         
   5   2 -18       2375.07       2127.91       137.59 o                         
   6   2 -18        699.85        808.34        36.03 o                         
   7   2 -18       1349.59       1397.84        82.65 o                         
   8   2 -18       1960.95       2024.90       127.46 o                         
   9   2 -18       1247.19        821.44        40.41 o                         
  10   2 -18         95.87         86.17        24.37 o                         
  11   2 -18        144.77        205.54        26.20 o                         
  12   2 -18        735.96        703.33        33.42 o                         
  13   2 -18        540.79        612.44        50.96 o                         
  14   2 -18         47.59         18.48        85.55 o                         
  15   2 -18         46.15         49.68        27.58 o                         
  16   2 -18         82.24         76.47        22.28 o                         
  17   2 -18         14.64         19.61        21.32 o                         
  18   2 -18        116.57        164.85        36.46 o                         
  19   2 -18        183.14        -47.81        47.81 o                         
  20   2 -18         19.86        -36.49        36.49 o                         
   1   3 -18        430.23        440.19        51.03 o                         
   2   3 -18        191.82        466.09        50.98 o                         
   3   3 -18       2239.53       2296.82        89.34 o                         
   4   3 -18         93.84        145.64        40.11 o                         
   5   3 -18       1247.79       1310.19       163.45 o                         
   6   3 -18        133.75        104.03        27.34 o                         
   7   3 -18          6.06        -29.29        29.29 o                         
   8   3 -18       1291.57       1072.30       187.62 o                         
   9   3 -18       1510.60       1418.16       316.81 o                         
  10   3 -18         98.63         41.38        54.08 o                         
  11   3 -18        189.33         89.34        64.13 o                         
  12   3 -18        253.30        209.18        27.31 o                         
  13   3 -18          5.85         21.28        25.76 o                         
  14   3 -18        114.48         75.63        26.91 o                         
  15   3 -18         25.90         33.39        30.18 o                         
  16   3 -18         21.65         96.28        43.56 o                         
   0   4 -18        131.79        -60.14       184.16 o                         
   1   4 -18        495.94        420.63       159.85 o                         
   2   4 -18         80.55         60.73        49.35 o                         
   3   4 -18        407.56        223.84        69.13 o                         
   4   4 -18       4130.61        704.48       180.70 o                         
   5   4 -18        382.95         38.69        82.88 o                         
   6   4 -18        177.50         23.64        52.84 o                         
   7   4 -18        214.02        175.05        56.01 o                         
   8   4 -18        358.90        463.81       115.43 o                         
   9   4 -18         55.46         56.75        28.43 o                         
  10   4 -18          3.07          6.33        24.84 o                         
  11   4 -18         46.39         35.66        23.65 o                         
  12   4 -18          3.01        -12.66        24.34 o                         
  13   4 -18        460.72        272.32       122.50 o                         
  14   4 -18        142.71        -16.29       100.29 o                         
   1   5 -18        122.29        781.88       205.55 o                         
   2   5 -18         60.61         52.33        36.49 o                         
   3   5 -18         25.37         83.54        20.75 o                         
   4   5 -18         23.94        -26.17        26.17 o                         
   5   5 -18        395.26        111.98        54.39 o                         
   6   5 -18         40.43        -39.90        45.81 o                         
   7   5 -18        309.25         60.79       106.13 o                         
   8   5 -18         11.87         90.62        95.26 o                         
   9   5 -18         13.51         19.06        84.32 o                         
   2   0 -17      39298.12      64767.04      7552.48 o                         
   4   0 -17        150.59        228.67       153.39 o                         
   6   0 -17        397.83        400.78        51.27 o                         
   8   0 -17       3509.62       4182.54       133.68 o                         
  10   0 -17       2645.40       2557.11        70.97 o                         
  12   0 -17       3520.16       3292.94       247.51 o                         
  14   0 -17       1281.96       1210.64        75.85 o                         
  16   0 -17        194.53        259.23        66.27 o                         
  18   0 -17        521.68        504.51        89.33 o                         
  20   0 -17          8.74        -22.76        34.38 o                         
  22   0 -17         39.06         23.90        35.23 o                         
   0   1 -17       7963.38      13154.62       403.57 o                         
   1   1 -17       1849.65       1703.37       163.24 o                         
   2   1 -17      15244.01      19981.69       775.00 o                         
   3   1 -17       3444.30       2045.35       860.24 o                         
   4   1 -17       2398.58       2492.05        80.49 o                         
   5   1 -17        215.98        138.44        53.20 o                         
   6   1 -17       3503.93       3612.43       104.81 o                         
   7   1 -17       1973.42       1799.70       116.63 o                         
   8   1 -17        642.87        595.35        32.61 o                         
   9   1 -17        583.47        433.83        33.27 o                         
  10   1 -17       1810.03       1505.38        82.11 o                         
  11   1 -17       1667.17       1747.49        64.74 o                         
  12   1 -17        147.29        134.57        21.38 o                         
  13   1 -17        293.54        374.94        42.32 o                         
  14   1 -17        219.37        236.54        24.82 o                         
  15   1 -17         56.79         40.46        29.90 o                         
  16   1 -17         61.73        104.26        41.67 o                         
  17   1 -17         56.80         79.85        26.32 o                         
  18   1 -17          9.11         43.45        34.61 o                         
  19   1 -17         66.73         49.82        28.99 o                         
  20   1 -17         43.09         35.62        32.38 o                         
  21   1 -17         25.76        -45.29        45.29 o                         
  22   1 -17         22.26         -4.72        32.71 o                         
   1   2 -17        171.76        273.34        50.07 o                         
   2   2 -17        324.19        366.69        21.30 o                         
   3   2 -17       1197.68       1141.16        33.50 o                         
   4   2 -17         87.66        142.05        19.52 o                         
   5   2 -17       1557.92       1691.43       101.37 o                         
   6   2 -17        149.20        142.57        37.47 o                         
   7   2 -17       1267.78       1033.23        62.38 o                         
   8   2 -17        541.10        419.90        33.70 o                         
   9   2 -17         80.28         67.11        22.96 o                         
  10   2 -17        849.42        761.89        47.29 o                         
  11   2 -17        110.62        128.45        35.80 o                         
  12   2 -17        489.09        502.80        48.90 o                         
  13   2 -17        268.37        303.64        40.37 o                         
  14   2 -17         72.38         57.51        45.16 o                         
  15   2 -17         10.94         28.79        27.55 o                         
  16   2 -17         17.89         15.56        26.15 o                         
  17   2 -17         41.38         50.46        26.00 o                         
  18   2 -17         22.29          7.50        24.24 o                         
  19   2 -17         15.73        -13.87        27.52 o                         
  20   2 -17         30.59        -37.43        37.43 o                         
   0   3 -17       1652.30       1655.29       592.89 o                         
   1   3 -17        493.98        609.57        36.03 o                         
   2   3 -17       5471.89       5640.21       198.60 o                         
   3   3 -17       2751.24       3013.59       148.14 o                         
   4   3 -17        163.73        372.26        45.81 o                         
   5   3 -17        632.77        538.01        32.47 o                         
   6   3 -17         86.09         82.27        42.62 o                         
   7   3 -17        495.54        314.05        83.76 o                         
   8   3 -17        292.57        181.32        56.93 o                         
   9   3 -17        678.90        480.68       118.78 o                         
  10   3 -17         64.53         97.69        54.57 o                         
  11   3 -17        352.75        159.32        74.18 o                         
  12   3 -17        123.17        109.17        31.86 o                         
  13   3 -17         10.31         11.57        23.27 o                         
  14   3 -17        178.18        169.49        46.48 o                         
  15   3 -17         84.32        204.48        64.90 o                         
  16   3 -17        115.19        306.11        70.45 o                         
  17   3 -17         39.75         33.91        51.11 o                         
   1   4 -17        234.61        292.61       103.28 o                         
   2   4 -17        235.28        330.25       160.71 o                         
   3   4 -17        100.68        105.10        49.68 o                         
   4   4 -17        193.21        368.91       163.48 o                         
   5   4 -17        472.93        461.39       103.63 o                         
   6   4 -17         33.08         39.91        28.25 o                         
   7   4 -17         62.56         67.52        28.46 o                         
   8   4 -17        706.13        841.54       211.52 o                         
   9   4 -17         42.69         49.44        27.24 o                         
  10   4 -17         12.15         58.37        26.08 o                         
  11   4 -17         69.92         53.12        28.96 o                         
  12   4 -17         20.15          6.42        22.39 o                         
  13   4 -17         77.61        103.47        25.78 o                         
  14   4 -17        460.06        303.39       106.13 o                         
   0   5 -17         15.53        143.81       145.78 o                         
   1   5 -17        255.16        289.76        41.85 o                         
   2   5 -17        181.62        292.34        93.11 o                         
   3   5 -17        181.32         99.17        30.86 o                         
   4   5 -17          0.78         23.88        20.73 o                         
   5   5 -17         67.86        167.78        72.86 o                         
   6   5 -17         23.34        -27.93        27.93 o                         
   7   5 -17        465.84        158.60        31.62 o                         
   8   5 -17          7.57         20.43        99.31 o                         
   9   5 -17        141.81         55.39        91.34 o                         
   0   0 -16      15606.80      28657.42      1181.37 o                         
   2   0 -16      12539.00      19579.78      2135.97 o                         
   4   0 -16      22409.99      31869.32       829.38 o                         
   6   0 -16        160.60        215.66        42.62 o                         
   8   0 -16       7513.43       8461.80       252.90 o                         
  10   0 -16       1639.47       1290.38        42.32 o                         
  12   0 -16       1762.83       1421.82       109.64 o                         
  14   0 -16        136.87         89.56        77.86 o                         
  16   0 -16         33.01         66.15        63.44 o                         
  18   0 -16        669.94        727.51        97.19 o                         
  20   0 -16        396.53        399.80        82.25 o                         
  22   0 -16         33.69         37.11        37.43 o                         
   1   1 -16         89.10        127.22        37.94 o                         
   2   1 -16        920.73       1180.53        70.89 o                         
   3   1 -16       1688.30       1275.50       157.26 o                         
   4   1 -16       1345.82       1327.85       126.53 o                         
   5   1 -16       2949.51       2496.26       100.05 o                         
   6   1 -16       1755.42       1593.17       142.95 o                         
   7   1 -16        770.51        942.50        65.12 o                         
   8   1 -16       3615.63       4221.98        86.33 o                         
   9   1 -16        600.32        544.27        31.60 o                         
  10   1 -16       5908.95       5739.28       228.01 o                         
  11   1 -16         56.46         24.40        22.01 o                         
  12   1 -16        780.53        632.27        51.67 o                         
  13   1 -16        306.71        345.37        32.93 o                         
  14   1 -16        420.52        383.98        32.77 o                         
  15   1 -16        923.62       1062.94        56.90 o                         
  16   1 -16         78.46         52.88        58.34 o                         
  17   1 -16         35.94         33.12        26.76 o                         
  18   1 -16        125.79        157.92        54.97 o                         
  19   1 -16          5.28        -29.41        29.41 o                         
  20   1 -16        142.25        186.96        40.91 o                         
  21   1 -16         35.63        -46.24        46.24 o                         
  22   1 -16         60.03          2.52        33.97 o                         
   0   2 -16       9603.39      13148.95      1263.94 o                         
   1   2 -16       3643.51       3105.60       118.93 o                         
   2   2 -16         69.48        122.84        19.68 o                         
   3   2 -16       1996.17       1877.03       100.28 o                         
   4   2 -16       6795.71       8431.71       231.88 o                         
   5   2 -16       1544.99       1599.21       106.86 o                         
   6   2 -16       1752.04       1972.48        99.67 o                         
   7   2 -16      10928.82      10337.37       481.47 o                         
   8   2 -16       4841.79       5122.99       204.17 o                         
   9   2 -16        115.28        118.03        26.87 o                         
  10   2 -16        380.24        326.68        26.31 o                         
  11   2 -16        364.95        468.42        58.84 o                         
  12   2 -16        293.26        232.84        27.19 o                         
  13   2 -16        883.78        988.50        73.35 o                         
  14   2 -16        121.52        120.37        35.75 o                         
  15   2 -16         22.56        -15.41        34.46 o                         
  16   2 -16        146.99        138.59        28.98 o                         
  17   2 -16         44.20         54.48        32.48 o                         
  18   2 -16         99.69         77.35        31.42 o                         
  19   2 -16        160.02        338.18        79.04 o                         
  20   2 -16         94.82        -16.36        39.00 o                         
   1   3 -16       1185.67       1152.63        44.08 o                         
   2   3 -16        972.73       1455.96        62.33 o                         
   3   3 -16        753.21        916.97        39.66 o                         
   4   3 -16       1144.93       1120.59        43.77 o                         
   5   3 -16        529.19        447.60        42.74 o                         
   6   3 -16        384.22        502.79        33.61 o                         
   7   3 -16        388.52        478.02        33.10 o                         
   8   3 -16         51.79         52.61        44.67 o                         
   9   3 -16       1755.19       1585.72       239.69 o                         
  10   3 -16        757.81        492.90       144.91 o                         
  11   3 -16        240.19        114.64        90.85 o                         
  12   3 -16        623.99        388.31        43.04 o                         
  13   3 -16        104.03        107.90        27.98 o                         
  14   3 -16        410.54        564.32        91.80 o                         
  15   3 -16         46.56         86.87        58.76 o                         
  16   3 -16        340.14        714.34       144.84 o                         
  17   3 -16         11.59          6.87        22.58 o                         
   0   4 -16       2201.60        448.20       261.69 o                         
   1   4 -16        463.42        -73.56       134.93 o                         
   2   4 -16        478.24          6.19        83.96 o                         
   3   4 -16        511.34        479.37       144.75 o                         
   4   4 -16        696.45         43.59        97.67 o                         
   5   4 -16        310.40        299.10       100.30 o                         
   6   4 -16        164.63        177.48        62.21 o                         
   7   4 -16        145.60        101.40        46.30 o                         
   8   4 -16         86.83        186.89        34.45 o                         
   9   4 -16         21.04         12.21        27.59 o                         
  10   4 -16         96.38        160.92        32.01 o                         
  11   4 -16        522.83        727.52       191.90 o                         
  12   4 -16         27.70         54.09        27.87 o                         
  13   4 -16          6.74        -21.18        21.41 o                         
  14   4 -16        140.35        279.88        32.84 o                         
   1   5 -16         81.24        267.76        36.61 o                         
   2   5 -16         22.15          7.57        31.07 o                         
   3   5 -16        129.90         15.19        39.79 o                         
   4   5 -16        235.77        209.70        94.79 o                         
   5   5 -16        109.70         74.59        40.82 o                         
   6   5 -16         17.98         12.05        26.95 o                         
   7   5 -16          9.31          1.83        31.09 o                         
   8   5 -16         44.43        117.31       104.02 o                         
   9   5 -16         92.99        -16.19        94.84 o                         
   2   0 -15       1323.31       1197.77       254.30 o                         
   4   0 -15       5168.95       7611.69       426.03 o                         
   6   0 -15       6152.50       8965.35       263.60 o                         
   8   0 -15        700.48        780.42        70.45 o                         
  10   0 -15        730.88        588.40        50.53 o                         
  12   0 -15        517.18        465.17        47.08 o                         
  14   0 -15       2589.30       2552.10       264.26 o                         
  16   0 -15        280.14        312.05        66.50 o                         
  18   0 -15        181.76        369.26        87.12 o                         
  20   0 -15        156.51        130.42        46.06 o                         
  22   0 -15        129.72         17.93        38.37 o                         
   0   1 -15         56.61        143.11        57.56 o                         
   1   1 -15       2115.47       2115.34       104.35 o                         
   2   1 -15        468.65        282.91        88.85 o                         
   3   1 -15       1237.32        862.26       157.89 o                         
   4   1 -15      19434.26      24876.85       515.64 o                         
   5   1 -15        834.96        884.83        57.73 o                         
   6   1 -15         83.67         38.21        50.75 o                         
   7   1 -15       1340.56       1162.48        41.32 o                         
   8   1 -15       1509.92       1534.88        46.86 o                         
   9   1 -15        664.68        544.61        23.15 o                         
  10   1 -15       1944.40       1711.94        73.74 o                         
  11   1 -15       1108.59        934.24        57.50 o                         
  12   1 -15        783.02        652.81        54.82 o                         
  13   1 -15          2.73         24.19        21.15 o                         
  14   1 -15        529.44        496.55        49.77 o                         
  15   1 -15        318.71        351.44        45.98 o                         
  16   1 -15        811.62        984.62        49.84 o                         
  17   1 -15        514.05        667.43        64.74 o                         
  18   1 -15        254.58        343.94        46.22 o                         
  19   1 -15         51.29         53.08        29.83 o                         
  20   1 -15        232.93        327.71        39.82 o                         
  21   1 -15          1.30          6.63        32.31 o                         
  22   1 -15         85.59         -8.49        35.54 o                         
   1   2 -15       6780.28       5423.74       145.31 o                         
   2   2 -15        148.90        133.51        20.67 o                         
   3   2 -15       1220.10       1329.98       129.92 o                         
   4   2 -15       1087.53       1143.79        53.66 o                         
   5   2 -15       6373.40       5657.27       283.46 o                         
   6   2 -15        899.60       1094.81        97.70 o                         
   7   2 -15       2661.79       1949.15       158.89 o                         
   8   2 -15        660.99        621.06        43.17 o                         
   9   2 -15         78.16         73.44        22.98 o                         
  10   2 -15       1143.53       1061.50        51.40 o                         
  11   2 -15       2936.40       2567.01       163.71 o                         
  12   2 -15        485.92        418.96        30.83 o                         
  13   2 -15         40.54         56.05        26.91 o                         
  14   2 -15        146.61        121.45        36.14 o                         
  15   2 -15        637.66        683.53       228.82 o                         
  16   2 -15        272.44        292.90        43.24 o                         
  17   2 -15        184.89        337.70        33.34 o                         
  18   2 -15        256.46        317.25        30.53 o                         
  19   2 -15        122.11        243.90        37.99 o                         
  20   2 -15         94.19         25.12        29.78 o                         
   0   3 -15       2351.50       2563.22       998.79 o                         
   1   3 -15        485.68        573.25        44.14 o                         
   2   3 -15        362.06        482.73        41.09 o                         
   3   3 -15        262.97        230.92        27.85 o                         
   4   3 -15        339.25        418.20        41.91 o                         
   5   3 -15        801.85        670.64        34.32 o                         
   6   3 -15       3494.40       4199.60       142.71 o                         
   7   3 -15         51.38        131.92        59.95 o                         
   8   3 -15         54.71         75.40        30.23 o                         
   9   3 -15       3235.58       3453.27       282.01 o                         
  10   3 -15         49.51         65.68        27.16 o                         
  11   3 -15        180.70        155.75        45.46 o                         
  12   3 -15        721.47        355.61       135.25 o                         
  13   3 -15        131.94        161.67        46.76 o                         
  14   3 -15        144.84        142.83        31.11 o                         
  15   3 -15        259.87        358.57        93.71 o                         
  16   3 -15        254.94        577.76       149.09 o                         
  17   3 -15        250.97        318.23        43.88 o                         
   1   4 -15        476.27        -57.32        75.42 o                         
   2   4 -15         66.07         28.84        78.86 o                         
   3   4 -15        206.69         49.11        81.40 o                         
   4   4 -15        477.78        596.21       166.22 o                         
   5   4 -15          9.12        -34.80        36.84 o                         
   6   4 -15        291.23        310.52       140.40 o                         
   7   4 -15         76.82         40.13        33.06 o                         
   8   4 -15         90.86         57.86        57.47 o                         
   9   4 -15         79.30         83.65        36.80 o                         
  10   4 -15        630.27        671.23       142.80 o                         
  11   4 -15         45.45         47.42        38.69 o                         
  12   4 -15         85.75        113.88        42.30 o                         
  13   4 -15         34.21         61.27        50.63 o                         
  14   4 -15         12.63         11.23        43.45 o                         
   0   5 -15        225.06        840.78       145.47 o                         
   1   5 -15        146.28        357.00        40.30 o                         
   2   5 -15         11.02          1.92        39.36 o                         
   3   5 -15        228.94        213.38        56.84 o                         
   4   5 -15        132.79        207.10        84.75 o                         
   5   5 -15         26.58         25.37        24.91 o                         
   6   5 -15         30.09         -9.22        34.48 o                         
   7   5 -15        112.12        137.37        79.65 o                         
   8   5 -15         21.57         24.60        41.53 o                         
   9   5 -15         96.60        199.48        98.85 o                         
  10   5 -15         99.38         84.48        84.51 o                         
   0   0 -14        762.15        700.46       153.80 o                         
   2   0 -14        696.50        863.64        75.53 o                         
   4   0 -14      20924.08      32963.95       958.70 o                         
   6   0 -14      21054.21      24474.80       999.89 o                         
   8   0 -14        718.98        607.67        59.31 o                         
  10   0 -14       4637.94       3993.47       157.90 o                         
  12   0 -14        120.85        144.04        26.09 o                         
  14   0 -14       1624.72       1371.45       132.99 o                         
  16   0 -14         14.31         95.85        63.61 o                         
  18   0 -14        443.43        504.82        92.16 o                         
  20   0 -14        146.88        147.45        59.76 o                         
  22   0 -14        114.75         -4.40        39.63 o                         
   1   1 -14       6287.72       5231.72       141.14 o                         
   2   1 -14       2830.04       4307.17       799.22 o                         
   3   1 -14        584.82        498.16       144.21 o                         
   4   1 -14        179.78        808.43        65.10 o                         
   5   1 -14       1110.49       1046.32        77.74 o                         
   6   1 -14       4292.16       5268.15       190.25 o                         
   7   1 -14       1193.12       1226.90        50.28 o                         
   8   1 -14      12337.42      12732.36       309.69 o                         
   9   1 -14        747.58        629.80        24.03 o                         
  10   1 -14       1565.73       1411.16        45.53 o                         
  11   1 -14       1115.28        953.29        42.03 o                         
  12   1 -14       1823.07       1495.13       114.07 o                         
  13   1 -14        239.26        168.50        27.47 o                         
  14   1 -14       1105.54       1002.29        36.19 o                         
  15   1 -14        105.43         87.76        26.19 o                         
  16   1 -14       1372.06       1653.75        73.17 o                         
  17   1 -14        107.82        140.71        27.88 o                         
  18   1 -14        172.53        152.65        34.69 o                         
  19   1 -14        103.60         81.06        30.29 o                         
  20   1 -14        346.46        415.98        57.66 o                         
  21   1 -14          0.12         11.30        33.32 o                         
  22   1 -14         15.33        -21.39        37.11 o                         
   0   2 -14       1467.64       1990.11       345.67 o                         
   1   2 -14       1304.70        960.30        36.95 o                         
   2   2 -14        318.44        316.13        23.04 o                         
   3   2 -14       2595.53       1876.68        84.90 o                         
   4   2 -14        127.26        221.48        36.53 o                         
   5   2 -14       2391.62       2096.82        91.34 o                         
   6   2 -14        523.25        473.23        30.66 o                         
   7   2 -14        441.21        417.04        46.04 o                         
   8   2 -14        182.32        163.57        30.82 o                         
   9   2 -14       1096.17        832.67        63.33 o                         
  10   2 -14        869.26        676.05        30.26 o                         
  11   2 -14        647.57        439.43        65.94 o                         
  12   2 -14        143.57        174.10        31.65 o                         
  13   2 -14       1169.19       1189.77       157.23 o                         
  14   2 -14        189.18        195.48        36.54 o                         
  15   2 -14         10.37         14.47        37.21 o                         
  16   2 -14         93.65         82.17        27.74 o                         
  17   2 -14         73.92        107.16        29.31 o                         
  18   2 -14        267.85        340.94        37.23 o                         
  19   2 -14          1.01        -23.09        23.09 o                         
  20   2 -14         12.70          1.67        24.14 o                         
   1   3 -14        941.28        828.32        39.14 o                         
   2   3 -14        456.90        878.25        39.55 o                         
   3   3 -14        568.31        635.45        39.79 o                         
   4   3 -14       1281.01       1680.32        54.54 o                         
   5   3 -14        242.50        266.37        32.68 o                         
   6   3 -14         53.49        134.96        59.05 o                         
   7   3 -14        331.96        342.21        44.70 o                         
   8   3 -14        810.46        796.94        39.09 o                         
   9   3 -14        424.67        401.60        77.85 o                         
  10   3 -14        384.83        263.20        47.39 o                         
  11   3 -14        603.12        729.26        61.65 o                         
  12   3 -14       1952.56       1203.85        72.22 o                         
  13   3 -14        181.88        220.22        64.66 o                         
  14   3 -14         28.22         -1.41        31.32 o                         
  15   3 -14         20.86         24.01        41.23 o                         
  16   3 -14        489.75        846.88       155.22 o                         
  17   3 -14        151.25        265.03        69.51 o                         
  18   3 -14        136.47        124.26        26.75 o                         
   0   4 -14       3081.39        -51.90       250.05 o                         
   1   4 -14        207.20         39.47       157.11 o                         
   2   4 -14         98.00         12.49        79.52 o                         
   3   4 -14         23.55        -83.00        83.00 o                         
   4   4 -14        278.94        -86.02        86.02 o                         
   5   4 -14        670.13        184.83        60.19 o                         
   6   4 -14       1692.91        853.55       244.74 o                         
   7   4 -14        530.73        174.92        89.34 o                         
   8   4 -14         61.91         63.06        48.17 o                         
   9   4 -14        228.35        364.83        86.97 o                         
  10   4 -14         62.26         44.44        47.58 o                         
  11   4 -14         18.92        -10.19        26.54 o                         
  12   4 -14        215.86        350.88        95.07 o                         
  13   4 -14        561.11       1208.28       285.06 o                         
  14   4 -14         60.54         42.41        31.48 o                         
  15   4 -14        125.72         43.18        94.77 o                         
   1   5 -14        190.33        613.65       187.77 o                         
   2   5 -14         83.90        151.64       106.15 o                         
   3   5 -14        130.83        116.02        47.96 o                         
   4   5 -14         79.43         87.04        45.76 o                         
   5   5 -14         57.00         71.19        28.08 o                         
   6   5 -14         10.31         36.54        33.46 o                         
   7   5 -14         89.23         69.16        61.07 o                         
   8   5 -14         15.69         -1.31        31.06 o                         
   9   5 -14        127.44         96.07        28.35 o                         
  10   5 -14          9.67        117.00        88.28 o                         
   2   0 -13       8334.76      12340.13       971.58 o                         
   4   0 -13      15452.08      24750.02       720.23 o                         
   6   0 -13      13630.77      14060.10       581.25 o                         
   8   0 -13       7863.35       7662.27       503.88 o                         
  10   0 -13      17833.86      18187.63       367.50 o                         
  12   0 -13        245.36        234.80        27.02 o                         
  14   0 -13       3121.64       2980.84       203.18 o                         
  16   0 -13        317.13        210.85        45.49 o                         
  18   0 -13       1712.64       2563.42       154.12 o                         
  20   0 -13         91.01         58.04        36.95 o                         
  22   0 -13        126.83        109.65       117.79 o                         
   0   1 -13        847.48        966.23        81.46 o                         
   1   1 -13      10880.44       9778.37       241.74 o                         
   2   1 -13       2656.61       3909.01       381.68 o                         
   3   1 -13       4138.50       3297.84       772.01 o                         
   4   1 -13        248.67        426.65        78.32 o                         
   5   1 -13       2202.30       1896.46       109.06 o                         
   6   1 -13       1327.29       1322.46        50.13 o                         
   7   1 -13        164.45         77.74        35.80 o                         
   8   1 -13       1657.70       1478.87        82.37 o                         
   9   1 -13        688.66        606.77        32.96 o                         
  10   1 -13         82.40        101.06        18.75 o                         
  11   1 -13        520.81        557.75        23.35 o                         
  12   1 -13       1027.97        873.43        47.35 o                         
  13   1 -13        750.86        646.33        66.90 o                         
  14   1 -13         44.92         56.72        24.91 o                         
  15   1 -13         44.07         21.93        25.70 o                         
  16   1 -13       1730.90       2009.85       106.23 o                         
  17   1 -13         98.31        233.46        61.59 o                         
  18   1 -13        186.96        224.59        34.75 o                         
  19   1 -13         21.74         -6.26        35.48 o                         
  20   1 -13        260.57        470.98        59.99 o                         
  21   1 -13         27.42         34.98        40.24 o                         
  22   1 -13          1.79        -18.24        38.06 o                         
   1   2 -13       4281.38       3038.40        83.30 o                         
   2   2 -13         59.74         60.00        22.51 o                         
   3   2 -13        513.28        559.64        32.01 o                         
   4   2 -13       1295.29       1510.53        41.66 o                         
   5   2 -13        707.13        810.45        71.07 o                         
   6   2 -13        910.77        922.93        64.69 o                         
   7   2 -13       3799.07       3328.71        94.61 o                         
   8   2 -13        247.02        253.76        22.76 o                         
   9   2 -13         13.83         39.52        25.34 o                         
  10   2 -13       1869.25       1363.30       123.59 o                         
  11   2 -13          1.03         15.36        24.04 o                         
  12   2 -13         65.68         56.28        25.61 o                         
  13   2 -13        106.83         16.19        27.00 o                         
  14   2 -13        757.48       1079.81        48.42 o                         
  15   2 -13        632.36        960.75       121.88 o                         
  16   2 -13        145.74        128.88        32.11 o                         
  17   2 -13        112.38         49.89        55.84 o                         
  18   2 -13        225.85        253.58        36.81 o                         
  19   2 -13        170.59        310.47        39.95 o                         
  20   2 -13        101.47        130.87        49.13 o                         
   0   3 -13        348.95        662.10       245.18 o                         
   1   3 -13       3273.58       2992.24        85.74 o                         
   2   3 -13       3835.74       3805.42        97.17 o                         
   3   3 -13       1536.35       1458.71        48.24 o                         
   4   3 -13       1500.38       1582.08        50.54 o                         
   5   3 -13         29.97         64.94        28.19 o                         
   6   3 -13        552.53        629.35        62.53 o                         
   7   3 -13        189.89        145.90        53.00 o                         
   8   3 -13        402.96        624.72        67.30 o                         
   9   3 -13         94.48         67.78        42.88 o                         
  10   3 -13        479.81        460.25        78.79 o                         
  11   3 -13       1092.24        793.93       206.65 o                         
  12   3 -13        406.91        212.02        41.68 o                         
  13   3 -13        121.61        123.31        34.40 o                         
  14   3 -13         62.02         35.35        31.50 o                         
  15   3 -13        284.86        488.50       146.27 o                         
  16   3 -13        259.73        386.10       120.85 o                         
  17   3 -13         12.73         25.52        27.21 o                         
  18   3 -13         39.50         80.27        23.44 o                         
   1   4 -13         10.72        -80.35        80.35 o                         
   2   4 -13        127.16        -25.71        80.42 o                         
   3   4 -13        373.87         28.39        83.67 o                         
   4   4 -13       1344.69         -8.49        96.56 o                         
   5   4 -13        607.21        217.56        74.29 o                         
   6   4 -13         38.47         40.15        36.84 o                         
   7   4 -13        135.39        174.78        64.25 o                         
   8   4 -13        436.42        487.86       189.51 o                         
   9   4 -13        290.88        127.12       102.69 o                         
  10   4 -13         44.49         43.00        28.42 o                         
  11   4 -13         82.24        119.89        52.66 o                         
  12   4 -13         64.19         63.96        26.65 o                         
  13   4 -13         15.77          6.82        23.86 o                         
  14   4 -13        111.88        239.52        81.04 o                         
  15   4 -13        192.13        345.64        86.51 o                         
   0   5 -13        263.89        805.72       340.01 o                         
   1   5 -13        306.79        251.51        64.48 o                         
   2   5 -13        848.91        449.87       301.95 o                         
   3   5 -13        286.17         90.62        41.28 o                         
   4   5 -13         35.96        -25.58        25.58 o                         
   5   5 -13         24.47         84.30        49.13 o                         
   6   5 -13        118.94        160.57        71.51 o                         
   7   5 -13         32.36         60.22        42.57 o                         
   8   5 -13          0.36          5.33        30.01 o                         
   9   5 -13        104.50        106.36        53.96 o                         
  10   5 -13         80.08        -38.57        93.15 o                         
   0   0 -12       6240.92       7894.06       365.48 o                         
   2   0 -12      36707.33      53468.48      3217.64 o                         
   4   0 -12       1640.69       2097.31       147.36 o                         
   6   0 -12        207.70        240.30        55.04 o                         
   8   0 -12        308.48        418.00        78.16 o                         
  10   0 -12       3188.69       2906.44        91.08 o                         
  12   0 -12        794.82        745.20        31.06 o                         
  14   0 -12       1005.20       1019.76        47.69 o                         
  16   0 -12        409.79        422.05        62.20 o                         
  18   0 -12       1603.70       2505.43       269.24 o                         
  20   0 -12        794.74        762.97       158.21 o                         
  22   0 -12         77.71         63.76        71.08 o                         
   1   1 -12      12095.27      10476.98       434.99 o                         
   2   1 -12         58.49        186.98        57.75 o                         
   3   1 -12       1080.85        939.52       174.72 o                         
   4   1 -12       7845.79       8248.97       383.88 o                         
   5   1 -12        402.57        341.10        68.76 o                         
   6   1 -12       2894.44       3229.81       107.77 o                         
   7   1 -12       1810.23       1752.94        64.81 o                         
   8   1 -12        323.20        444.42        26.68 o                         
   9   1 -12        534.13        422.61        28.70 o                         
  10   1 -12         70.42         60.87        18.54 o                         
  11   1 -12        371.98        299.26        29.01 o                         
  12   1 -12       2227.66       1949.30        94.60 o                         
  13   1 -12         46.96         18.54        20.59 o                         
  14   1 -12        143.50        148.35        20.92 o                         
  15   1 -12         84.70         57.26        25.79 o                         
  16   1 -12       1696.45       1979.13        62.95 o                         
  17   1 -12         65.55          7.88        36.06 o                         
  18   1 -12        146.46         93.55        35.52 o                         
  19   1 -12         73.13         34.18        48.26 o                         
  20   1 -12         39.50         -1.20        41.23 o                         
  21   1 -12        258.88        527.63        67.94 o                         
  22   1 -12         35.71          1.89        39.63 o                         
   0   2 -12       1881.32       2359.35       401.03 o                         
   1   2 -12       5022.06       3772.61       100.36 o                         
   2   2 -12       4402.77       4619.08       138.78 o                         
   3   2 -12       3204.00       2711.63        98.77 o                         
   4   2 -12       2173.27       2374.50        68.37 o                         
   5   2 -12        445.69        367.87        30.12 o                         
   6   2 -12       1884.83       1752.10        53.43 o                         
   7   2 -12        602.07        392.46        36.21 o                         
   8   2 -12         79.93        102.28        21.86 o                         
   9   2 -12        180.06        214.71        28.45 o                         
  10   2 -12        270.93        243.66        35.70 o                         
  11   2 -12        357.11        334.01        26.51 o                         
  12   2 -12        158.65        128.64        27.92 o                         
  13   2 -12       3768.47       4356.29       459.74 o                         
  14   2 -12        743.89        667.29        67.45 o                         
  15   2 -12        250.95        264.76       111.04 o                         
  16   2 -12         31.37         46.92        26.65 o                         
  17   2 -12         11.96         -7.01        29.92 o                         
  18   2 -12         49.12         56.20        28.77 o                         
  19   2 -12         50.43         15.20        27.63 o                         
  20   2 -12         72.67         28.73        28.09 o                         
   1   3 -12       2093.82       2093.37        66.17 o                         
   2   3 -12        201.56        844.16        69.95 o                         
   3   3 -12        195.31        262.14        38.55 o                         
   4   3 -12        388.27        780.59        38.72 o                         
   5   3 -12        299.42        336.57        30.58 o                         
   6   3 -12        212.85        321.00        27.47 o                         
   7   3 -12        177.65        280.23        31.79 o                         
   8   3 -12       5169.96       5895.50       542.60 o                         
   9   3 -12        389.83        432.83        54.98 o                         
  10   3 -12        155.25        149.76        44.50 o                         
  11   3 -12         35.38        113.11        54.57 o                         
  12   3 -12        456.34        377.59       106.39 o                         
  13   3 -12        288.11        338.38        72.30 o                         
  14   3 -12         55.68         15.32        31.61 o                         
  15   3 -12          2.73         18.69        30.44 o                         
  16   3 -12        120.60        101.65        42.18 o                         
  17   3 -12         52.63         98.52        27.57 o                         
  18   3 -12         65.81         81.40        23.28 o                         
   0   4 -12         56.24        250.28       210.23 o                         
   1   4 -12        513.59        622.07       232.78 o                         
   2   4 -12         23.89         88.26        60.41 o                         
   3   4 -12        526.92        -40.43        89.24 o                         
   4   4 -12        349.11         43.12        86.15 o                         
   5   4 -12        558.51        185.19       106.12 o                         
   6   4 -12        145.00         75.15        59.37 o                         
   7   4 -12        110.96        104.98        43.33 o                         
   8   4 -12        281.84        245.48       103.71 o                         
   9   4 -12         26.47         31.16        44.26 o                         
  10   4 -12         15.91        -28.90        28.90 o                         
  11   4 -12        110.03        178.77        41.88 o                         
  12   4 -12         31.86          6.70        26.03 o                         
  13   4 -12         24.13         38.29        27.75 o                         
  14   4 -12        118.72        173.12        49.04 o                         
  15   4 -12         90.23        154.12        22.66 o                         
   1   5 -12         22.49        110.99        33.36 o                         
   2   5 -12        107.06        -44.33        44.33 o                         
   3   5 -12        115.74        101.24        49.93 o                         
   4   5 -12         31.54         48.01        28.99 o                         
   5   5 -12        170.22        227.43        85.43 o                         
   6   5 -12         51.57         61.87        38.52 o                         
   7   5 -12         10.33         17.25        28.31 o                         
   8   5 -12         58.22         23.15        33.67 o                         
   9   5 -12         14.53         66.35        22.07 o                         
  10   5 -12         24.96        -23.09       100.33 o                         
   2   0 -11       1701.63       2538.33        93.29 o                         
   4   0 -11        620.48       1177.57       106.63 o                         
   6   0 -11        166.80        206.65        55.36 o                         
   8   0 -11      16030.50      14086.54       407.13 o                         
  10   0 -11       4171.52       4518.53       171.70 o                         
  12   0 -11       4368.68       4337.66        92.11 o                         
  14   0 -11       1719.26       2312.32        81.35 o                         
  16   0 -11        160.18        118.01        36.68 o                         
  18   0 -11        474.53        790.89       175.04 o                         
  20   0 -11        898.65        758.02       556.40 o                         
  22   0 -11        411.36        368.08       331.67 o                         
   0   1 -11      13964.00      19057.35       780.03 o                         
   1   1 -11       1541.55       1515.09        98.76 o                         
   2   1 -11       5697.85       4618.19       591.79 o                         
   3   1 -11       1338.76        774.02       100.17 o                         
   4   1 -11       5298.98       5612.89       263.58 o                         
   5   1 -11       2505.34       2231.10       107.38 o                         
   6   1 -11      13724.22      15316.76       378.31 o                         
   7   1 -11         21.51        -15.27        39.11 o                         
   8   1 -11        864.02        817.04        74.99 o                         
   9   1 -11       1882.81       1584.01        40.82 o                         
  10   1 -11        205.37        230.58        19.70 o                         
  11   1 -11        228.85        237.84        23.47 o                         
  12   1 -11       1769.62       1912.32        52.98 o                         
  13   1 -11         59.19         64.01        20.84 o                         
  14   1 -11        223.51        232.71        37.04 o                         
  15   1 -11         30.08         41.37        25.99 o                         
  16   1 -11        148.62        329.67        36.34 o                         
  17   1 -11        785.93       1361.48       100.49 o                         
  18   1 -11         35.58         27.46        30.73 o                         
  19   1 -11         55.72         35.83        31.17 o                         
  20   1 -11         10.24          2.62        32.22 o                         
  21   1 -11         21.16        -16.81        35.58 o                         
  22   1 -11        110.28         70.35        61.26 o                         
   1   2 -11        967.48        776.05        33.99 o                         
   2   2 -11        205.45        310.77        36.59 o                         
   3   2 -11       3952.37       3391.66        97.52 o                         
   4   2 -11        147.36        201.43        19.37 o                         
   5   2 -11        595.77        475.95        35.96 o                         
   6   2 -11       1323.67       1195.65        55.43 o                         
   7   2 -11       1389.38       1226.61        59.93 o                         
   8   2 -11        216.73        169.01        29.88 o                         
   9   2 -11        117.01        118.52        34.03 o                         
  10   2 -11        834.07        609.57        29.04 o                         
  11   2 -11        198.30        198.44        29.15 o                         
  12   2 -11       1844.93       1630.53       118.26 o                         
  13   2 -11        374.90        366.08        32.22 o                         
  14   2 -11        891.49        852.64        52.07 o                         
  15   2 -11        484.06        635.85        40.25 o                         
  16   2 -11        113.99        136.71        50.58 o                         
  17   2 -11        434.65        759.47        52.44 o                         
  18   2 -11         17.79          7.37        28.26 o                         
  19   2 -11         52.88         37.33        28.15 o                         
  20   2 -11         23.37         47.21        26.10 o                         
  21   2 -11          5.25        -33.34        44.03 o                         
   0   3 -11       2044.89       2093.24       756.92 o                         
   1   3 -11        723.82        795.16        39.48 o                         
   2   3 -11       6087.93       6418.91       140.77 o                         
   3   3 -11        570.94        466.15        36.63 o                         
   4   3 -11       2845.12       3026.78       142.73 o                         
   5   3 -11         95.79         82.80        40.92 o                         
   6   3 -11        376.13        515.74        42.41 o                         
   7   3 -11         35.60          1.70        31.38 o                         
   8   3 -11        818.15       1287.40       137.32 o                         
   9   3 -11       2968.73       3588.89       457.79 o                         
  10   3 -11       1629.87       1714.61       261.31 o                         
  11   3 -11        134.98         61.21        37.13 o                         
  12   3 -11        474.92        423.74        55.70 o                         
  13   3 -11        129.45        141.30        81.24 o                         
  14   3 -11        101.42         90.96        33.90 o                         
  15   3 -11        133.99        141.15        62.33 o                         
  16   3 -11        105.91         94.98        30.53 o                         
  17   3 -11         96.08        122.21        58.93 o                         
  18   3 -11         57.76         76.81        35.34 o                         
  19   3 -11          0.33         74.86        37.74 o                         
   1   4 -11        861.03       1053.76       356.28 o                         
   2   4 -11        284.72        279.51        73.29 o                         
   3   4 -11         25.62        -18.39        61.68 o                         
   4   4 -11        259.03         48.18        86.45 o                         
   5   4 -11        353.86         13.54        52.03 o                         
   6   4 -11        617.97         64.03        95.46 o                         
   7   4 -11        181.17        234.40        70.75 o                         
   8   4 -11         76.61         31.84        29.38 o                         
   9   4 -11        131.41         67.27        41.72 o                         
  10   4 -11        183.93        209.67        85.76 o                         
  11   4 -11         23.46         29.54        28.21 o                         
  12   4 -11         18.67          9.93        47.70 o                         
  13   4 -11          6.51         -0.45        31.07 o                         
  14   4 -11        168.05        306.29        98.10 o                         
  15   4 -11         11.94         55.74        20.38 o                         
   0   5 -11          4.41       1515.11       857.25 o                         
   1   5 -11        608.90       1106.67        52.82 o                         
   2   5 -11        146.35        487.04       160.25 o                         
   3   5 -11         22.03        142.08        85.31 o                         
   4   5 -11         89.58         96.08        42.29 o                         
   5   5 -11        289.13        216.76       109.09 o                         
   6   5 -11         64.63         74.75        29.95 o                         
   7   5 -11          4.96          2.12        22.39 o                         
   8   5 -11         83.16         55.98        55.29 o                         
   9   5 -11         78.22        123.45        31.91 o                         
  10   5 -11         28.82          9.56        27.46 o                         
   0   0 -10      16389.10      26078.27      1071.92 o                         
   2   0 -10      13957.65      24514.64       719.28 o                         
   4   0 -10      54978.23      71358.22      2331.61 o                         
   6   0 -10       1345.32        979.44        73.60 o                         
   8   0 -10      19351.70      23064.71       659.04 o                         
  10   0 -10        440.84        480.91        30.35 o                         
  12   0 -10        417.79        460.56        34.49 o                         
  14   0 -10       1927.58       1855.38       154.03 o                         
  16   0 -10        575.05        502.64        44.00 o                         
  18   0 -10        231.26        177.97        57.84 o                         
  20   0 -10        492.22        696.62       462.52 o                         
  22   0 -10        320.93        285.81       245.80 o                         
   1   1 -10        284.86        259.17        73.29 o                         
   2   1 -10        145.98        308.94       133.20 o                         
   3   1 -10        889.82        721.16        61.69 o                         
   4   1 -10       1000.29        994.59        64.21 o                         
   5   1 -10        842.93        608.30        61.74 o                         
   6   1 -10       1119.47       1202.65        69.50 o                         
   7   1 -10       3740.96       3623.28       102.01 o                         
   8   1 -10         45.40         49.53        21.98 o                         
   9   1 -10       1349.22       1212.93        44.57 o                         
  10   1 -10        125.56        114.39        19.40 o                         
  11   1 -10        785.63        697.85        31.59 o                         
  12   1 -10        530.96        481.60        29.52 o                         
  13   1 -10        384.07        484.48        51.94 o                         
  14   1 -10        681.78        693.50        58.91 o                         
  15   1 -10        835.18        903.66        65.70 o                         
  16   1 -10        350.37        380.04        32.78 o                         
  17   1 -10         27.93         -6.77        63.81 o                         
  18   1 -10         62.01         32.73        27.71 o                         
  19   1 -10        151.42        133.51        41.80 o                         
  20   1 -10          8.31        -14.26        32.33 o                         
  21   1 -10         59.96         34.91        40.26 o                         
  22   1 -10         70.32         67.18        34.65 o                         
   0   2 -10       3392.87       3063.79       571.34 o                         
   1   2 -10       1693.88       1115.09        41.68 o                         
   2   2 -10       2090.17       2359.88       126.44 o                         
   3   2 -10       3991.13       3503.23       142.01 o                         
   4   2 -10         83.44        116.21        25.54 o                         
   5   2 -10       4134.88       3407.63       202.65 o                         
   6   2 -10        206.53        229.88        24.34 o                         
   7   2 -10        462.62        416.62        41.73 o                         
   8   2 -10       2325.19       2366.07        50.47 o                         
   9   2 -10         86.89         91.75        27.05 o                         
  10   2 -10       1192.13       1172.87        38.71 o                         
  11   2 -10        755.11        750.22        50.50 o                         
  12   2 -10       1461.78       1238.88        82.32 o                         
  13   2 -10        378.49        389.99        35.56 o                         
  14   2 -10         93.93        101.84        26.05 o                         
  15   2 -10        143.18        218.52        36.00 o                         
  16   2 -10         16.67         -0.72        42.04 o                         
  17   2 -10         16.53         17.87        30.16 o                         
  18   2 -10         26.72         36.16        29.71 o                         
  19   2 -10          6.58          5.85        28.87 o                         
  20   2 -10         56.90         53.50        22.24 o                         
  21   2 -10         23.50          1.35        26.81 o                         
   1   3 -10        146.98        288.21        32.02 o                         
   2   3 -10        219.76        765.59        37.09 o                         
   3   3 -10        680.51        647.65        36.55 o                         
   4   3 -10        749.49        655.05        66.42 o                         
   5   3 -10       1328.37       1290.15        53.37 o                         
   6   3 -10        197.24        347.67        33.11 o                         
   7   3 -10        604.68        527.44        48.10 o                         
   8   3 -10        613.92        732.01        65.34 o                         
   9   3 -10        357.06        358.49        82.03 o                         
  10   3 -10        107.75        148.11        37.00 o                         
  11   3 -10       1713.52       1442.20       268.55 o                         
  12   3 -10        339.13        227.04        83.78 o                         
  13   3 -10         24.77         55.77        41.40 o                         
  14   3 -10        423.11        566.40        66.47 o                         
  15   3 -10         37.63         14.20        40.89 o                         
  16   3 -10        152.68        243.95        82.03 o                         
  17   3 -10          1.72         -5.92        28.97 o                         
  18   3 -10         36.22         39.49        27.00 o                         
  19   3 -10         13.55         44.44        24.94 o                         
   0   4 -10       1274.10       1598.93      1003.03 o                         
   1   4 -10        252.11        221.83        79.49 o                         
   2   4 -10        150.91        114.47        37.74 o                         
   3   4 -10        354.96        247.80       114.49 o                         
   4   4 -10        196.12        -55.73        88.16 o                         
   5   4 -10        563.22        163.12        56.11 o                         
   6   4 -10        201.84         90.19        51.92 o                         
   7   4 -10       1143.98       1118.33       377.13 o                         
   8   4 -10        128.22         87.31        36.48 o                         
   9   4 -10        144.59        207.12        42.78 o                         
  10   4 -10        166.19        162.39        77.18 o                         
  11   4 -10          2.27        -11.87        29.06 o                         
  12   4 -10        102.24         81.12        38.69 o                         
  13   4 -10         60.82         53.59        25.94 o                         
  14   4 -10        143.30        175.32        65.30 o                         
  15   4 -10         77.42        142.20        46.92 o                         
  16   4 -10        154.94        331.83        33.34 o                         
   1   5 -10       1254.92       1900.52       321.27 o                         
   2   5 -10         25.18        -36.65        36.65 o                         
   3   5 -10        101.65       1186.87       655.32 o                         
   4   5 -10         73.56         93.87        45.34 o                         
   5   5 -10         35.25         84.77        26.11 o                         
   6   5 -10         74.24         52.16        34.85 o                         
   7   5 -10         22.42         19.23        22.73 o                         
   8   5 -10        154.03        252.92        86.82 o                         
   9   5 -10        105.02        147.19        39.22 o                         
  10   5 -10         32.13         31.23        28.90 o                         
  11   5 -10         80.05         53.34        84.29 o                         
   2   0  -9        856.70       1572.25       265.93 o                         
   4   0  -9       9151.36       8543.25       356.05 o                         
   6   0  -9       6731.47       7955.71       337.80 o                         
   8   0  -9        222.09        161.61        44.51 o                         
  10   0  -9        336.50        291.15        27.30 o                         
  12   0  -9       2202.39       2317.30        59.55 o                         
  14   0  -9       4561.30       4820.73       165.16 o                         
  16   0  -9        566.32        617.15        56.98 o                         
  18   0  -9         31.91        -58.01        69.52 o                         
  20   0  -9         64.87        -11.49        72.81 o                         
  22   0  -9        152.86        104.71       102.69 o                         
   0   1  -9       5618.58       7256.51       313.59 o                         
   1   1  -9       2011.14       1393.68       100.33 o                         
   2   1  -9      30199.99      34126.93      4054.28 o                         
   3   1  -9       2478.66       1517.81       160.53 o                         
   4   1  -9       1254.01       1067.85       108.82 o                         
   5   1  -9        709.60        510.55        59.16 o                         
   6   1  -9       9843.56      10306.88       247.26 o                         
   7   1  -9      10029.07       9410.91       195.22 o                         
   8   1  -9       1848.23       1933.04       157.96 o                         
   9   1  -9       1363.68       1200.96        62.06 o                         
  10   1  -9       4048.20       3757.67        89.64 o                         
  11   1  -9        756.83        640.69        32.00 o                         
  12   1  -9        217.00        184.20        24.83 o                         
  13   1  -9        522.23        613.88        64.11 o                         
  14   1  -9        385.11        410.59        29.81 o                         
  15   1  -9        202.96        223.69        26.79 o                         
  16   1  -9        506.18        513.79        75.71 o                         
  17   1  -9         99.53        204.99        65.64 o                         
  18   1  -9        178.72        224.93        37.04 o                         
  19   1  -9        233.09        254.31        81.14 o                         
  20   1  -9         23.17         49.82        32.54 o                         
  21   1  -9         20.98         25.92        36.87 o                         
  22   1  -9         26.80         35.36        30.99 o                         
   1   2  -9       2072.75       1330.71        49.70 o                         
   2   2  -9        187.27        122.19        29.88 o                         
   3   2  -9       1320.05       1253.43        49.62 o                         
   4   2  -9        349.40        456.33        33.20 o                         
   5   2  -9       2184.04       1689.11        79.26 o                         
   6   2  -9        774.93        722.77        41.57 o                         
   7   2  -9         28.76          7.83        22.51 o                         
   8   2  -9        849.50        739.99        43.06 o                         
   9   2  -9         97.62        165.11        30.21 o                         
  10   2  -9        455.95        569.06        34.99 o                         
  11   2  -9       1355.49       1085.66        88.43 o                         
  12   2  -9         11.14         42.56        24.69 o                         
  13   2  -9        750.91        924.84        70.30 o                         
  14   2  -9         35.24         24.69        25.81 o                         
  15   2  -9        174.37        218.00        36.24 o                         
  16   2  -9          0.39         13.61        46.15 o                         
  17   2  -9         84.79         83.18        40.70 o                         
  18   2  -9         38.79         75.08        38.42 o                         
  19   2  -9         88.12         99.74        28.52 o                         
  20   2  -9         15.29         11.90        22.50 o                         
  21   2  -9         10.79         19.28        22.43 o                         
   0   3  -9        728.78        907.44       231.81 o                         
   1   3  -9       1057.52       1124.45        45.70 o                         
   2   3  -9       3109.13       2522.55        74.66 o                         
   3   3  -9        696.10        665.32        36.01 o                         
   4   3  -9        149.21        192.44        40.92 o                         
   5   3  -9       1018.61        932.37        47.05 o                         
   6   3  -9       8925.42      10764.03       505.31 o                         
   7   3  -9       1527.93       2125.26       194.21 o                         
   8   3  -9         64.24        124.86        32.09 o                         
   9   3  -9        118.59        101.10        31.54 o                         
  10   3  -9        313.62        320.78        35.32 o                         
  11   3  -9        529.96        469.54        54.68 o                         
  12   3  -9         10.15         33.49        46.84 o                         
  13   3  -9        135.03        139.71        79.61 o                         
  14   3  -9         17.74         26.12        41.15 o                         
  15   3  -9         23.77         69.99        42.01 o                         
  16   3  -9         99.51        102.82        54.98 o                         
  17   3  -9         16.02         11.06        30.87 o                         
  18   3  -9         12.69         19.60        23.27 o                         
  19   3  -9         21.05         37.88        29.25 o                         
   1   4  -9        118.53        102.34        66.69 o                         
   2   4  -9        122.02         91.43        50.88 o                         
   3   4  -9       1107.23       1080.45       325.71 o                         
   4   4  -9        722.01        134.19       107.54 o                         
   5   4  -9        193.03        -20.96        97.46 o                         
   6   4  -9        193.53         11.70        53.88 o                         
   7   4  -9         11.65         -4.94        40.34 o                         
   8   4  -9         71.62         29.53        53.39 o                         
   9   4  -9        179.75         48.86        54.98 o                         
  10   4  -9        345.28        217.64        86.21 o                         
  11   4  -9         69.80         57.32        29.79 o                         
  12   4  -9         42.80         31.69        28.16 o                         
  13   4  -9        142.06        150.98        79.83 o                         
  14   4  -9         55.13         77.49        35.02 o                         
  15   4  -9          5.62         -8.61        21.54 o                         
  16   4  -9         56.18         61.02        29.57 o                         
   0   5  -9         12.87        512.11       230.55 o                         
   1   5  -9        219.48        465.42        62.59 o                         
   2   5  -9        215.49        504.34        45.43 o                         
   3   5  -9        808.36       1130.04       221.59 o                         
   4   5  -9          6.32         15.38        30.10 o                         
   5   5  -9         20.03         21.39        26.56 o                         
   6   5  -9         36.63         55.59        25.12 o                         
   7   5  -9         12.34        -13.45        23.39 o                         
   8   5  -9        103.68         92.95        35.97 o                         
   9   5  -9        102.35        158.65        74.17 o                         
  10   5  -9         12.15         32.53        23.04 o                         
  11   5  -9        273.46        148.29        88.75 o                         
   0   0  -8     134417.22     220205.28      8877.91 o                         
   2   0  -8       9297.17      15742.81      2603.68 o                         
   4   0  -8      31384.68      37185.57      1505.97 o                         
   6   0  -8      13223.05      12494.37       518.97 o                         
   8   0  -8       4654.17       4981.49       152.83 o                         
  10   0  -8        987.00       1479.22        52.34 o                         
  12   0  -8        499.64        482.64        28.65 o                         
  14   0  -8       1749.70       1676.10        51.78 o                         
  16   0  -8        744.60        961.96        89.53 o                         
  18   0  -8        132.19        152.65       138.39 o                         
  20   0  -8        203.96        169.89       197.05 o                         
  22   0  -8        240.71        256.11       201.93 o                         
   1   1  -8       6922.50       5100.41       229.92 o                         
   2   1  -8       6738.05       6317.64       272.70 o                         
   3   1  -8       2202.69       1814.82       165.13 o                         
   4   1  -8      11014.72      11939.78       587.38 o                         
   5   1  -8         49.75        -28.69        53.82 o                         
   6   1  -8       2805.11       2511.81        93.67 o                         
   7   1  -8       5316.30       4178.84       217.41 o                         
   8   1  -8        741.79        748.47        66.69 o                         
   9   1  -8       1362.33       1087.43        51.85 o                         
  10   1  -8        992.02       1053.80        39.06 o                         
  11   1  -8       1408.52       1045.09        60.94 o                         
  12   1  -8        477.10        465.38        27.86 o                         
  13   1  -8        177.45        195.31        21.44 o                         
  14   1  -8       1474.09       1416.30        50.44 o                         
  15   1  -8         42.26         40.08        25.63 o                         
  16   1  -8         69.87         86.45        25.44 o                         
  17   1  -8         16.24         95.71        64.95 o                         
  18   1  -8        226.83        230.36        50.52 o                         
  19   1  -8         56.32         73.37        29.84 o                         
  20   1  -8         13.53          2.73        32.98 o                         
  21   1  -8         91.17        118.51        77.71 o                         
  22   1  -8         90.11         32.35        46.32 o                         
   0   2  -8      19095.21      24756.93      1022.85 o                         
   1   2  -8       1568.80       1257.08       163.40 o                         
   2   2  -8       3325.55       3532.48       206.02 o                         
   3   2  -8       3052.96       2407.01       106.63 o                         
   4   2  -8       3146.41       3853.31       128.25 o                         
   5   2  -8       2288.22       1829.52        63.07 o                         
   6   2  -8       1220.62       1531.89        50.10 o                         
   7   2  -8        504.32        399.48        40.51 o                         
   8   2  -8       1771.14       1895.00        54.48 o                         
   9   2  -8        355.41        362.38        29.26 o                         
  10   2  -8        150.06        141.72        22.93 o                         
  11   2  -8       2027.73       1793.12       144.02 o                         
  12   2  -8        302.43        327.63        30.24 o                         
  13   2  -8        761.11        963.70        77.10 o                         
  14   2  -8          5.83         17.47        28.55 o                         
  15   2  -8        341.94        490.74        38.91 o                         
  16   2  -8         29.32         98.19        56.29 o                         
  17   2  -8         13.28         23.15        33.95 o                         
  18   2  -8         83.94         51.48        29.53 o                         
  19   2  -8         55.18         48.93        28.85 o                         
  20   2  -8         22.05         30.19        26.51 o                         
  21   2  -8          0.77         13.73        23.16 o                         
   1   3  -8       1234.13       1379.23        51.15 o                         
   2   3  -8        914.25       1462.92        84.06 o                         
   3   3  -8       1067.90       1158.04        58.16 o                         
   4   3  -8        642.61        466.93        95.54 o                         
   5   3  -8       1842.71       1923.98        59.98 o                         
   6   3  -8        371.70        567.71        44.42 o                         
   7   3  -8        115.79         95.27        34.25 o                         
   8   3  -8        175.63        228.55        67.63 o                         
   9   3  -8        140.59        102.35        41.38 o                         
  10   3  -8        710.29        778.04        71.98 o                         
  11   3  -8        418.32        476.72        39.75 o                         
  12   3  -8        249.59        189.49        48.98 o                         
  13   3  -8        200.60        205.76       103.64 o                         
  14   3  -8        495.72        757.98       107.40 o                         
  15   3  -8         80.00        110.20        34.18 o                         
  16   3  -8        141.09        221.48        89.02 o                         
  17   3  -8         31.49         37.59        45.18 o                         
  18   3  -8          5.71         51.81        27.38 o                         
  19   3  -8         17.49         -0.01        21.80 o                         
   0   4  -8       1950.17       2583.46      1530.97 o                         
   1   4  -8         19.40         30.77        73.09 o                         
   2   4  -8         61.02        100.73        37.47 o                         
   3   4  -8        125.44        118.99        65.64 o                         
   4   4  -8        716.63        810.21       234.50 o                         
   5   4  -8       1070.36        105.23       100.05 o                         
   6   4  -8        288.35        150.26        56.94 o                         
   7   4  -8       1216.76       1213.70       454.19 o                         
   8   4  -8        189.56        193.45        99.33 o                         
   9   4  -8        123.53        105.50        38.39 o                         
  10   4  -8        126.05         79.19        35.63 o                         
  11   4  -8         51.73         69.23        48.56 o                         
  12   4  -8        216.57        255.92        62.66 o                         
  13   4  -8        179.29        180.56        52.27 o                         
  14   4  -8        128.28        249.70        61.61 o                         
  15   4  -8         70.08        111.19        22.61 o                         
  16   4  -8         39.30        106.63        30.82 o                         
   1   5  -8        516.60        798.40        72.97 o                         
   2   5  -8         69.34        -27.81       100.81 o                         
   3   5  -8        409.04         24.69        80.36 o                         
   4   5  -8        165.73        176.33        56.38 o                         
   5   5  -8         18.01         83.92        63.84 o                         
   6   5  -8         99.40        106.08        39.59 o                         
   7   5  -8         31.35         58.02        49.21 o                         
   8   5  -8         20.58         50.98        29.19 o                         
   9   5  -8        234.24        119.72        28.40 o                         
  10   5  -8         11.83         28.85        27.09 o                         
  11   5  -8         36.52         28.19        26.46 o                         
   2   0  -7        796.08       1455.01       222.84 o                         
   4   0  -7       1217.45        664.55       171.26 o                         
   6   0  -7        859.15        989.20        77.06 o                         
   8   0  -7       2878.02       2068.66       118.58 o                         
  10   0  -7      15398.92      17414.16       397.55 o                         
  12   0  -7       1401.44       1783.90        49.05 o                         
  14   0  -7        805.42       1025.69        66.65 o                         
  16   0  -7         76.40        107.05        41.52 o                         
  18   0  -7         80.42         87.34        78.32 o                         
  20   0  -7        926.68       1228.34       833.82 o                         
  22   0  -7        423.58        390.98       297.07 o                         
   0   1  -7       1796.77       1973.36       125.50 o                         
   1   1  -7       1926.63       1896.61       117.95 o                         
   2   1  -7      13590.92      12095.55       501.05 o                         
   3   1  -7       5803.79       4605.78       407.94 o                         
   4   1  -7       3392.10       4593.45       207.12 o                         
   5   1  -7        870.99        802.47        61.82 o                         
   6   1  -7       6032.46       5667.40       157.69 o                         
   7   1  -7       4492.20       4069.00       176.51 o                         
   8   1  -7        352.90        493.04        49.24 o                         
   9   1  -7       2934.19       2189.13        86.87 o                         
  10   1  -7        411.30        317.35        35.28 o                         
  11   1  -7        416.13        500.69        36.07 o                         
  12   1  -7       1157.35       1125.42        43.12 o                         
  13   1  -7        453.11        431.60        28.22 o                         
  14   1  -7       1133.81       1081.40        74.43 o                         
  15   1  -7        416.54        508.52        28.93 o                         
  16   1  -7         32.01         33.78        29.39 o                         
  17   1  -7        138.08        300.54        39.17 o                         
  18   1  -7         19.57         52.55        26.62 o                         
  19   1  -7        160.59        155.38        54.62 o                         
  20   1  -7         58.55         70.02        40.03 o                         
  21   1  -7         10.49         19.53        40.71 o                         
  22   1  -7        101.08         64.13        75.77 o                         
   1   2  -7        307.91        417.71       119.21 o                         
   2   2  -7        281.76        270.85        27.83 o                         
   3   2  -7       4006.67       2511.96       105.68 o                         
   4   2  -7       2381.22       2518.29       118.47 o                         
   5   2  -7        400.33        421.88        29.11 o                         
   6   2  -7        667.11        661.22        36.20 o                         
   7   2  -7         37.34         56.88        22.89 o                         
   8   2  -7        343.13        379.37        24.60 o                         
   9   2  -7         67.85        138.61        21.67 o                         
  10   2  -7        629.22        704.41        27.72 o                         
  11   2  -7         89.71         67.67        23.86 o                         
  12   2  -7        739.23        476.29        32.96 o                         
  13   2  -7        485.56        547.45        72.60 o                         
  14   2  -7        822.98        945.38        84.17 o                         
  15   2  -7        563.30        759.75        56.78 o                         
  16   2  -7        161.26         89.17       111.45 o                         
  17   2  -7        257.98        509.48        53.28 o                         
  18   2  -7         38.31         37.16        33.33 o                         
  19   2  -7         20.89         24.52        28.90 o                         
  20   2  -7         46.91         65.73        30.79 o                         
  21   2  -7        101.90        221.46        39.89 o                         
   0   3  -7        807.56        712.17       214.04 o                         
   1   3  -7       1478.28       1657.40        59.83 o                         
   2   3  -7       8942.64       9278.68       189.70 o                         
   3   3  -7       1233.97       1290.02        56.43 o                         
   4   3  -7       3004.40       3547.32       176.14 o                         
   5   3  -7        377.05        404.99        30.29 o                         
   6   3  -7        931.75       1356.21        80.21 o                         
   7   3  -7         78.88        145.34        34.50 o                         
   8   3  -7        508.02        572.29        45.28 o                         
   9   3  -7       1606.20       1873.74       167.37 o                         
  10   3  -7       2558.24       3311.59       169.65 o                         
  11   3  -7         40.77         75.16        44.15 o                         
  12   3  -7          3.20         49.72        47.52 o                         
  13   3  -7        260.56        393.00        60.40 o                         
  14   3  -7        340.59        540.57        60.76 o                         
  15   3  -7          0.82         34.36        32.22 o                         
  16   3  -7        270.46        444.75        69.26 o                         
  17   3  -7         61.44         75.54        33.33 o                         
  18   3  -7        157.37        166.67        75.45 o                         
  19   3  -7          4.39         15.09        22.29 o                         
   1   4  -7        492.77        564.00       200.08 o                         
   2   4  -7        124.27        162.90        57.66 o                         
   3   4  -7         68.88        -27.89        46.93 o                         
   4   4  -7        216.82        218.25        85.36 o                         
   5   4  -7        626.66        -66.09        98.56 o                         
   6   4  -7       1400.33        189.39       160.25 o                         
   7   4  -7        677.33          6.33       103.58 o                         
   8   4  -7         92.02         23.99        58.50 o                         
   9   4  -7         36.05         25.17        37.12 o                         
  10   4  -7        168.04        170.62        47.19 o                         
  11   4  -7        132.18        100.96        30.77 o                         
  12   4  -7         30.58         27.98        47.72 o                         
  13   4  -7         67.13         70.10        43.98 o                         
  14   4  -7        190.09        317.84        89.53 o                         
  15   4  -7        138.06        215.36        51.29 o                         
  16   4  -7        260.72        385.28        96.51 o                         
   0   5  -7         77.10        357.35        55.20 o                         
   1   5  -7        588.05        869.65        43.70 o                         
   2   5  -7         92.64        197.35        57.87 o                         
   3   5  -7         39.73         67.43        69.83 o                         
   4   5  -7        149.34        188.75        58.47 o                         
   5   5  -7        208.53        245.95       123.33 o                         
   6   5  -7         98.74        122.02        38.21 o                         
   7   5  -7        165.17        137.79        52.57 o                         
   8   5  -7          5.55         47.84        36.77 o                         
   9   5  -7         32.55         60.30        35.41 o                         
  10   5  -7          1.58          4.86        32.54 o                         
  11   5  -7         16.45         -2.28        27.05 o                         
   0   0  -6       1146.67       1700.03       109.46 o                         
   2   0  -6       3243.41       4375.55       240.30 o                         
   4   0  -6       1944.79       1897.93       516.61 o                         
   6   0  -6      15998.57      17367.06       714.93 o                         
   8   0  -6       3733.25       3457.62       169.22 o                         
  10   0  -6       6514.71       4898.31       149.57 o                         
  12   0  -6       5317.49       4757.88       111.82 o                         
  14   0  -6        215.33        149.73        27.58 o                         
  16   0  -6        277.15        397.93        44.46 o                         
  18   0  -6        470.68        420.31       396.15 o                         
  20   0  -6        414.65        236.74       264.68 o                         
  22   0  -6         97.24         79.74       100.96 o                         
   1   1  -6       3130.68       3145.92       159.15 o                         
   2   1  -6       1291.55       1426.75       216.08 o                         
   3   1  -6        198.49        406.50        61.65 o                         
   4   1  -6      21761.02      22414.93       678.37 o                         
   5   1  -6        862.73        540.51        58.22 o                         
   6   1  -6       1704.25       1774.99        81.13 o                         
   7   1  -6       2155.49       1707.08        77.67 o                         
   8   1  -6        824.78        918.70        43.65 o                         
   9   1  -6        249.23        228.92        21.64 o                         
  10   1  -6         51.06         28.92        18.12 o                         
  11   1  -6        568.15        647.59        38.72 o                         
  12   1  -6       2219.51       2171.21        82.09 o                         
  13   1  -6        187.16        183.68        25.63 o                         
  14   1  -6        309.76        331.98        26.19 o                         
  15   1  -6        265.08        351.62        27.30 o                         
  16   1  -6        730.26       1079.25        42.95 o                         
  17   1  -6        534.35        878.58        38.74 o                         
  18   1  -6        205.83        204.35        32.61 o                         
  19   1  -6        135.47         62.33        38.72 o                         
  20   1  -6         43.98          5.51        32.44 o                         
  21   1  -6         33.93         32.84        38.86 o                         
  22   1  -6         68.38         37.39        36.46 o                         
   0   2  -6       3205.30       3616.15       195.32 o                         
   1   2  -6         53.48         57.97        75.94 o                         
   2   2  -6        283.90        324.67        31.20 o                         
   3   2  -6       3350.30       2220.40        74.92 o                         
   4   2  -6       2040.98       1670.78        91.48 o                         
   5   2  -6         29.32         74.07        26.98 o                         
   6   2  -6       2476.07       2202.62       127.93 o                         
   7   2  -6       2599.76       1989.92        76.57 o                         
   8   2  -6       1116.27       1041.97        32.05 o                         
   9   2  -6        440.41        566.22        45.94 o                         
  10   2  -6       1215.45       1193.07        49.57 o                         
  11   2  -6        659.42        588.58        48.37 o                         
  12   2  -6        256.12        231.54        25.75 o                         
  13   2  -6        825.93        991.83        67.78 o                         
  14   2  -6       1151.91       1239.59        96.40 o                         
  15   2  -6         15.82         -3.40        35.21 o                         
  16   2  -6         92.97         57.84        69.19 o                         
  17   2  -6         27.35        -16.53        34.58 o                         
  18   2  -6        222.89        145.58        75.81 o                         
  19   2  -6         36.55         38.92        28.15 o                         
  20   2  -6        193.10        249.80        33.50 o                         
  21   2  -6          5.26        -14.73        23.96 o                         
   1   3  -6       1256.00       1254.57        85.87 o                         
   2   3  -6        216.57        465.62        61.36 o                         
   3   3  -6        204.60        231.69        43.08 o                         
   4   3  -6        144.61        342.65        31.93 o                         
   5   3  -6        135.33        102.31        27.84 o                         
   6   3  -6        262.04        421.40        35.63 o                         
   7   3  -6       1645.10       2235.78        76.34 o                         
   8   3  -6       4263.80       4963.24       214.00 o                         
   9   3  -6        674.86        665.66        65.94 o                         
  10   3  -6        136.69        266.54        36.48 o                         
  11   3  -6        254.40        505.55        41.42 o                         
  12   3  -6         51.94        101.23        68.94 o                         
  13   3  -6        916.82        858.95       245.73 o                         
  14   3  -6        375.89        246.29        45.12 o                         
  15   3  -6        269.47        478.37        56.35 o                         
  16   3  -6         61.46         61.78        33.25 o                         
  17   3  -6         55.02         61.20        43.56 o                         
  18   3  -6         93.50        128.60        33.02 o                         
  19   3  -6          2.94          4.78        22.53 o                         
   0   4  -6          3.65        136.77       114.80 o                         
   1   4  -6        209.01        143.62       113.90 o                         
   2   4  -6        138.38        149.12        88.42 o                         
   3   4  -6        574.54        529.20       162.25 o                         
   4   4  -6        492.15        676.00       223.29 o                         
   5   4  -6        526.84         49.08        99.59 o                         
   6   4  -6        112.04         72.52        56.56 o                         
   7   4  -6       1038.65         86.57       156.01 o                         
   8   4  -6        695.68        300.72       184.16 o                         
   9   4  -6         56.13         20.66        30.66 o                         
  10   4  -6          8.77        -36.85        36.85 o                         
  11   4  -6        320.80        302.15        94.51 o                         
  12   4  -6         20.87          4.91        29.45 o                         
  13   4  -6         13.68         39.31        27.77 o                         
  14   4  -6        192.22        306.99        37.32 o                         
  15   4  -6        337.49        580.02       129.40 o                         
  16   4  -6        163.08        177.43        35.99 o                         
   1   5  -6        180.19        213.14        36.25 o                         
   2   5  -6        114.56        218.89        45.13 o                         
   3   5  -6        217.97       1051.28       577.32 o                         
   4   5  -6         53.33         67.91        29.80 o                         
   5   5  -6        253.65         64.58        49.77 o                         
   6   5  -6         11.10         22.97        30.85 o                         
   7   5  -6         20.77         30.70        33.38 o                         
   8   5  -6          1.25         26.99        26.77 o                         
   9   5  -6         51.26        105.29        53.20 o                         
  10   5  -6          6.72         -6.34        20.10 o                         
  11   5  -6         12.53        -21.99        28.14 o                         
   2   0  -5       5366.62       7077.19       297.39 o                         
   4   0  -5      36221.01      39284.52      5255.79 o                         
   6   0  -5      10235.09       8939.24       379.01 o                         
   8   0  -5       1042.66       1203.39        91.53 o                         
  10   0  -5       9016.76       8892.43       338.27 o                         
  12   0  -5       3786.83       3110.91        79.26 o                         
  14   0  -5        343.47        396.83        43.28 o                         
  16   0  -5        964.70       1036.20        74.95 o                         
  18   0  -5       1123.96       1427.25      1046.44 o                         
  20   0  -5         61.31        100.53       132.89 o                         
  22   0  -5         93.95         75.65        42.77 o                         
   0   1  -5      11543.00      16665.98       688.82 o                         
   1   1  -5       5030.17       4276.03       200.36 o                         
   2   1  -5       9223.79       9722.54       671.99 o                         
   3   1  -5      17360.67      12494.83       832.56 o                         
   4   1  -5      14620.71      15796.10       442.94 o                         
   5   1  -5       3441.11       2590.68       120.61 o                         
   6   1  -5      10515.79      10108.00       346.30 o                         
   7   1  -5       1586.35       1124.81        69.16 o                         
   8   1  -5       1572.81       1826.36        72.42 o                         
   9   1  -5        105.69         52.49        21.09 o                         
  10   1  -5        742.04        563.24        42.23 o                         
  11   1  -5        679.62        767.76        31.99 o                         
  12   1  -5       1713.74       1824.24        40.11 o                         
  13   1  -5        640.57        787.65        41.18 o                         
  14   1  -5         96.13         63.84        24.04 o                         
  15   1  -5         71.45         55.09        24.72 o                         
  16   1  -5       2183.15       2515.93       145.96 o                         
  17   1  -5         28.14         49.56        31.44 o                         
  18   1  -5         61.73         59.30        31.21 o                         
  19   1  -5        102.64        114.95        50.33 o                         
  20   1  -5         82.50         79.38        48.80 o                         
  21   1  -5          3.24         -2.34        39.22 o                         
  22   1  -5         65.64         22.72        37.38 o                         
   1   2  -5        405.05        264.17        77.61 o                         
   2   2  -5       1631.86       1712.49       112.60 o                         
   3   2  -5       3357.86       2212.12        74.48 o                         
   4   2  -5        270.02        331.91        45.69 o                         
   5   2  -5       1120.23        970.02        48.43 o                         
   6   2  -5        146.98        151.52        28.01 o                         
   7   2  -5        784.81        810.44        55.30 o                         
   8   2  -5       6514.04       6230.72       105.61 o                         
   9   2  -5       2650.97       2369.50       121.54 o                         
  10   2  -5        860.15        760.09        39.01 o                         
  11   2  -5        212.93        234.98        39.61 o                         
  12   2  -5       1521.47       1396.42        85.90 o                         
  13   2  -5        673.37        863.59        87.01 o                         
  14   2  -5       1867.28       2151.33       192.46 o                         
  15   2  -5       2233.89       3184.41       297.05 o                         
  16   2  -5         56.84         10.32        47.09 o                         
  17   2  -5        137.85        116.22        62.21 o                         
  18   2  -5        375.02        594.10        50.96 o                         
  19   2  -5        102.19         80.09        30.49 o                         
  20   2  -5         51.44         59.02        27.01 o                         
  21   2  -5         15.81        -11.67        24.52 o                         
   0   3  -5       4523.67       4529.10      1496.85 o                         
   1   3  -5        274.04        279.39        31.05 o                         
   2   3  -5       1904.07       1958.45        62.90 o                         
   3   3  -5         60.41        121.24        29.15 o                         
   4   3  -5        954.20       1331.26        64.61 o                         
   5   3  -5        270.91        249.93        29.17 o                         
   6   3  -5        355.92        673.61        35.94 o                         
   7   3  -5        565.16        552.53        42.76 o                         
   8   3  -5        318.19        520.16        51.42 o                         
   9   3  -5        739.22        861.09        47.80 o                         
  10   3  -5       1027.53       1306.37        56.00 o                         
  11   3  -5       3384.78       3488.12       269.60 o                         
  12   3  -5        222.17        248.52        58.91 o                         
  13   3  -5        258.61        371.17        60.53 o                         
  14   3  -5         47.45         77.87        32.43 o                         
  15   3  -5        400.03        750.87       102.11 o                         
  16   3  -5        351.20        462.56        59.53 o                         
  17   3  -5         84.68        107.33        36.73 o                         
  18   3  -5         20.91         58.64        29.49 o                         
  19   3  -5         87.97        202.06        54.52 o                         
   1   4  -5        215.84        214.82       109.14 o                         
   2   4  -5        709.12        664.49       219.34 o                         
   3   4  -5        792.61        810.82       249.01 o                         
   4   4  -5         78.49        192.37        58.27 o                         
   5   4  -5        638.87         59.85       101.02 o                         
   6   4  -5        951.28        108.70       135.09 o                         
   7   4  -5        152.65         41.23        68.58 o                         
   8   4  -5        437.82        181.71        87.76 o                         
   9   4  -5        104.61         76.61        37.53 o                         
  10   4  -5        219.21        298.58        38.64 o                         
  11   4  -5         60.13         31.35        38.23 o                         
  12   4  -5         66.74         38.64        37.64 o                         
  13   4  -5          7.58        -14.28        28.19 o                         
  14   4  -5        161.60        315.90        71.87 o                         
  15   4  -5         39.49         30.60        23.76 o                         
  16   4  -5         36.52         47.27        20.57 o                         
   0   5  -5         86.88        136.58        71.24 o                         
   1   5  -5        182.58        201.00        58.42 o                         
   2   5  -5        410.61        643.84       163.71 o                         
   3   5  -5        577.81        780.18       288.27 o                         
   4   5  -5         45.72         64.99        46.73 o                         
   5   5  -5         87.38         84.98        28.87 o                         
   6   5  -5        199.53        420.86       110.41 o                         
   7   5  -5         50.00         79.16        40.33 o                         
   8   5  -5         26.26         14.63        25.93 o                         
   9   5  -5         72.15         63.40        38.33 o                         
  10   5  -5         41.95         30.24        26.20 o                         
  11   5  -5        149.88        296.17        46.08 o                         
   0   0  -4       2808.38       5384.12       228.35 o                         
   2   0  -4      47264.94      55724.80      1492.55 o                         
   4   0  -4      49505.12      47116.86      4341.61 o                         
   6   0  -4       5389.49       4668.88       212.31 o                         
   8   0  -4       2189.39       1667.64       106.31 o                         
  10   0  -4       3919.50       2685.08        68.69 o                         
  12   0  -4        444.65        699.15        59.32 o                         
  14   0  -4       1102.64       1158.54        42.37 o                         
  16   0  -4         96.64        203.92        42.18 o                         
  18   0  -4       1823.53       2913.49       216.08 o                         
  20   0  -4         87.61         87.56       127.86 o                         
  22   0  -4        288.67        339.11       327.11 o                         
   1   1  -4      11375.97       9128.28       387.19 o                         
   2   1  -4       2390.82       2710.27       137.61 o                         
   3   1  -4      11673.04       9565.12       438.14 o                         
   4   1  -4       5411.27       7641.62       199.34 o                         
   5   1  -4       1786.95        993.90       115.65 o                         
   6   1  -4       1569.50       1962.49       109.85 o                         
   7   1  -4        975.31        820.08       112.18 o                         
   8   1  -4       9699.73       9530.01       241.84 o                         
   9   1  -4       1992.50       1349.81        74.99 o                         
  10   1  -4        435.59        385.26        42.89 o                         
  11   1  -4       1368.96       1217.68        38.37 o                         
  12   1  -4       3984.87       3798.59        76.95 o                         
  13   1  -4        197.37        220.79        23.31 o                         
  14   1  -4         85.61         79.60        22.98 o                         
  15   1  -4        666.72        847.18        41.62 o                         
  16   1  -4       2823.05       3323.42       117.34 o                         
  17   1  -4        150.32        227.67        32.70 o                         
  18   1  -4         67.69          8.76        43.54 o                         
  19   1  -4        113.21        165.47        67.16 o                         
  20   1  -4        218.85        140.47        92.36 o                         
  21   1  -4         65.22         91.69        45.04 o                         
  22   1  -4          5.39         -9.27        34.90 o                         
  23   1  -4         15.70         -0.63        38.69 o                         
   0   2  -4       5386.25       6516.74       304.78 o                         
   1   2  -4        941.57        901.39       272.23 o                         
   2   2  -4        561.59        720.18        37.86 o                         
   3   2  -4       1636.41        945.79        42.94 o                         
   4   2  -4       1868.88       2640.33       131.70 o                         
   5   2  -4       2213.75       2108.33        59.04 o                         
   6   2  -4       2221.17       2623.59        63.79 o                         
   7   2  -4       3607.08       3253.05        80.22 o                         
   8   2  -4       7032.39       8823.36       279.66 o                         
   9   2  -4        119.80        269.23        38.05 o                         
  10   2  -4        270.69        333.83        28.92 o                         
  11   2  -4        310.79        380.39        43.65 o                         
  12   2  -4          5.26         91.55        30.91 o                         
  13   2  -4        910.46        879.05        59.42 o                         
  14   2  -4        275.33        245.78        30.26 o                         
  15   2  -4        276.97        329.90        55.11 o                         
  16   2  -4         91.15         81.81        49.94 o                         
  17   2  -4         13.94         40.46        32.16 o                         
  18   2  -4        339.21        492.34        50.64 o                         
  19   2  -4         25.14         26.16        29.33 o                         
  20   2  -4          3.01         -1.07        27.32 o                         
  21   2  -4        112.44        226.41        32.61 o                         
   1   3  -4        369.75        548.67        37.43 o                         
   2   3  -4        457.51        908.51        69.68 o                         
   3   3  -4        359.48        383.23        38.04 o                         
   4   3  -4       3210.85       4116.36       103.97 o                         
   5   3  -4        203.00        176.62        28.90 o                         
   6   3  -4        143.97        416.36        40.32 o                         
   7   3  -4        502.80        494.69        41.23 o                         
   8   3  -4        738.83        673.68        50.84 o                         
   9   3  -4         73.30        133.40        33.60 o                         
  10   3  -4       3555.90       3796.77       109.81 o                         
  11   3  -4        812.01        979.13       111.03 o                         
  12   3  -4       1385.34       1193.61       112.60 o                         
  13   3  -4        516.35        775.00        90.30 o                         
  14   3  -4         41.41          9.49        49.07 o                         
  15   3  -4        305.72        552.96        65.57 o                         
  16   3  -4        793.07       1113.17        54.80 o                         
  17   3  -4        306.82        603.37        91.75 o                         
  18   3  -4         52.68         71.20        29.07 o                         
  19   3  -4          1.49         -2.46        22.41 o                         
   0   4  -4        552.17        573.78       436.57 o                         
   1   4  -4        695.99        674.63        45.59 o                         
   2   4  -4         18.10         67.30        34.23 o                         
   3   4  -4        173.80         85.57        33.20 o                         
   4   4  -4        254.69        169.07       104.10 o                         
   5   4  -4        635.75         57.33        72.19 o                         
   6   4  -4        241.27         41.39        88.70 o                         
   7   4  -4        919.57          4.30       106.34 o                         
   8   4  -4        600.45        312.89       174.57 o                         
   9   4  -4         51.96         86.63        38.94 o                         
  10   4  -4        370.15        504.96       143.00 o                         
  11   4  -4          2.22          5.43        37.66 o                         
  12   4  -4         34.03         59.07        30.09 o                         
  13   4  -4        515.05        937.22       125.48 o                         
  14   4  -4         60.20         74.33        54.94 o                         
  15   4  -4        100.97        143.23        52.48 o                         
  16   4  -4          9.57         39.93        20.69 o                         
   1   5  -4         45.07        114.59        70.38 o                         
   2   5  -4        226.63        452.93        72.81 o                         
   3   5  -4        119.20        156.09        31.01 o                         
   4   5  -4        103.55        195.05        91.21 o                         
   5   5  -4         52.96         49.28        33.86 o                         
   6   5  -4         86.89        108.60        28.32 o                         
   7   5  -4        130.38        137.22        73.91 o                         
   8   5  -4         52.99         97.69        24.32 o                         
   9   5  -4         82.98        200.04        89.70 o                         
  10   5  -4        106.69         48.59        49.77 o                         
  11   5  -4         29.03         50.63        18.36 o                         
   2   0  -3       6445.57       5446.47       133.46 o                         
   4   0  -3        707.84        575.90       105.05 o                         
   6   0  -3       8956.15       7998.07      4174.59 o                         
   8   0  -3       3315.16       2653.69       140.59 o                         
  10   0  -3        298.59        297.47        76.55 o                         
  12   0  -3       1303.58       1200.88        47.98 o                         
  14   0  -3       8916.81      10335.56       215.59 o                         
  16   0  -3        335.36        346.21        44.55 o                         
  18   0  -3        869.66       1195.84       158.84 o                         
  20   0  -3          3.61        -15.29        52.95 o                         
  22   0  -3        139.90        132.11       167.80 o                         
   1   1  -3       3174.60       2858.76       150.97 o                         
   2   1  -3       7511.26       7436.74       233.60 o                         
   3   1  -3      23133.00      16012.63       731.12 o                         
   4   1  -3      82324.30      85000.25      1989.59 o                         
   5   1  -3      12242.83       8755.51       225.44 o                         
   6   1  -3       5083.70       6136.14       286.38 o                         
   7   1  -3       2104.23       2251.65       294.64 o                         
   8   1  -3       4120.79       4554.23       112.40 o                         
   9   1  -3       1382.68       1221.13        64.07 o                         
  10   1  -3        433.39        565.06        68.75 o                         
  11   1  -3       1286.96       1273.52        37.41 o                         
  12   1  -3        701.84        733.68        34.25 o                         
  13   1  -3         99.58        116.31        22.30 o                         
  14   1  -3        220.26        145.26        23.30 o                         
  15   1  -3        380.19        459.31        32.22 o                         
  16   1  -3        977.74       1027.95        47.07 o                         
  17   1  -3        156.93        176.79        37.54 o                         
  18   1  -3        167.56         89.64        41.06 o                         
  19   1  -3        169.68        217.54        69.18 o                         
  20   1  -3        174.79         87.48        61.83 o                         
  21   1  -3         80.58         84.36        49.85 o                         
  22   1  -3        139.61         99.24        50.74 o                         
  23   1  -3         34.22         29.48        29.16 o                         
   1   2  -3       6661.61       6047.05      1460.52 o                         
   2   2  -3        152.92        214.49        35.37 o                         
   3   2  -3       2805.30       2245.27        76.15 o                         
   4   2  -3       1566.22       1718.16       101.75 o                         
   5   2  -3       3847.15       3280.48        94.59 o                         
   6   2  -3         70.08        166.04        23.46 o                         
   7   2  -3        682.46        666.27        74.64 o                         
   8   2  -3       3236.44       3215.01       154.81 o                         
   9   2  -3       1148.47       1165.33        56.32 o                         
  10   2  -3       2939.11       2832.69        92.42 o                         
  11   2  -3       3613.95       3215.52       212.43 o                         
  12   2  -3        888.36        856.44        34.14 o                         
  13   2  -3        176.53        189.70        27.44 o                         
  14   2  -3        126.61        169.37        29.46 o                         
  15   2  -3         93.18        143.21        32.40 o                         
  16   2  -3          3.12        -14.52        46.38 o                         
  17   2  -3        112.83        137.41        57.51 o                         
  18   2  -3        234.62        217.28       110.37 o                         
  19   2  -3        217.59        346.08        39.02 o                         
  20   2  -3         43.14         24.89        28.05 o                         
  21   2  -3         31.90         16.82        28.92 o                         
   0   3  -3       6228.37       7058.89      2434.77 o                         
   1   3  -3        748.58        834.89        58.03 o                         
   2   3  -3       2656.81       2583.18        66.78 o                         
   3   3  -3        320.45        377.57        31.35 o                         
   4   3  -3        514.72        862.45        87.41 o                         
   5   3  -3        499.47        409.76        30.82 o                         
   6   3  -3       6210.80       8100.65       482.14 o                         
   7   3  -3        632.37        718.70        60.94 o                         
   8   3  -3        292.32        492.07        35.52 o                         
   9   3  -3        928.24       1124.18        51.21 o                         
  10   3  -3        159.13        154.62        44.20 o                         
  11   3  -3        900.19       1277.43       147.65 o                         
  12   3  -3       1095.37       1472.01       191.16 o                         
  13   3  -3        189.85         71.12       108.25 o                         
  14   3  -3        283.95        317.59        47.48 o                         
  15   3  -3        196.20        269.79        46.13 o                         
  16   3  -3        299.09        431.41        37.35 o                         
  17   3  -3        269.22        398.58        62.66 o                         
  18   3  -3        104.05        128.37        26.90 o                         
  19   3  -3         13.72         45.58        22.73 o                         
  20   3  -3         75.64         54.74        38.53 o                         
   1   4  -3        273.32        358.85       121.62 o                         
   2   4  -3         75.59         56.35        51.81 o                         
   3   4  -3        123.14        122.12        47.88 o                         
   4   4  -3         55.76        236.67       104.03 o                         
   5   4  -3        206.61        169.84        37.56 o                         
   6   4  -3         89.85         18.61        56.84 o                         
   7   4  -3        228.56        126.85        53.38 o                         
   8   4  -3        697.76        354.32       180.19 o                         
   9   4  -3        226.41         97.27        80.58 o                         
  10   4  -3        722.94        820.38       104.53 o                         
  11   4  -3         67.73         95.18        48.77 o                         
  12   4  -3          4.21         10.98        30.32 o                         
  13   4  -3        139.17        197.07        41.50 o                         
  14   4  -3         77.51         71.14        27.45 o                         
  15   4  -3        409.02        711.96       161.65 o                         
  16   4  -3          2.73         14.64        25.15 o                         
   0   5  -3        197.77        261.85        57.72 o                         
   1   5  -3         80.36        202.70        35.77 o                         
   2   5  -3        152.62        258.24        37.81 o                         
   3   5  -3         80.06          5.11        30.14 o                         
   4   5  -3        102.62        315.99        54.41 o                         
   5   5  -3         31.89         71.06        91.18 o                         
   6   5  -3          7.97         68.52        34.19 o                         
   7   5  -3        254.61        412.91       103.00 o                         
   8   5  -3         48.25         87.71        24.47 o                         
   9   5  -3        214.96        288.15        90.35 o                         
  10   5  -3        141.10        161.92        43.24 o                         
  11   5  -3          3.79         -4.41        18.54 o                         
   0   0  -2        795.51       1216.91        56.93 o                         
   2   0  -2       1995.91       2062.72       133.83 o                         
   4   0  -2       5770.34       5409.75       258.39 o                         
   6   0  -2       1475.56       1028.18       487.68 o                         
   8   0  -2       3792.44       4044.22       193.44 o                         
  10   0  -2        666.38        468.51        48.80 o                         
  12   0  -2       3149.53       2952.09        75.13 o                         
  14   0  -2       3218.30       3299.61        89.51 o                         
  16   0  -2        788.22        893.53        89.27 o                         
  18   0  -2        352.25        384.50       486.89 o                         
  20   0  -2        221.27        112.43       148.62 o                         
  22   0  -2         31.11         66.91        99.23 o                         
   1   1  -2       6611.09       5678.61       147.18 o                         
   2   1  -2       2632.33       3274.23       123.31 o                         
   3   1  -2      10442.60       7267.21       247.27 o                         
   4   1  -2      25269.02      24696.82       761.15 o                         
   5   1  -2      11914.86       7158.95       233.70 o                         
   6   1  -2       1218.51        993.12       111.34 o                         
   7   1  -2        292.93        351.63        74.50 o                         
   8   1  -2       9154.22      10163.09       232.77 o                         
   9   1  -2        491.28        452.60        40.91 o                         
  10   1  -2       2990.82       2478.78        50.57 o                         
  11   1  -2       1341.06       1328.42        62.47 o                         
  12   1  -2        804.72        649.81        25.09 o                         
  13   1  -2        467.80        441.33        24.12 o                         
  14   1  -2        174.46        149.03        23.63 o                         
  15   1  -2        457.28        604.71        35.07 o                         
  16   1  -2        241.64        250.33        37.81 o                         
  17   1  -2        198.55        329.53        39.01 o                         
  18   1  -2        303.67        319.13       174.95 o                         
  19   1  -2        461.15        792.76       170.91 o                         
  20   1  -2        178.76        233.83       104.85 o                         
  21   1  -2         12.64         -0.78        38.09 o                         
  22   1  -2        184.75        269.61        55.38 o                         
  23   1  -2         23.35         12.91        29.45 o                         
   0   2  -2       4107.58       6067.27       288.42 o                         
   1   2  -2       9370.47       8735.28      2187.55 o                         
   2   2  -2        461.10        333.28        29.91 o                         
   3   2  -2       3553.73       2581.83        85.83 o                         
   4   2  -2       2512.15       2668.06       103.74 o                         
   5   2  -2       1739.47       1689.97       159.06 o                         
   6   2  -2         44.82         36.25        23.40 o                         
   7   2  -2      28034.80      24316.54       465.20 o                         
   8   2  -2       8642.58       8775.29       282.24 o                         
   9   2  -2       2526.89       2278.57        88.31 o                         
  10   2  -2        423.06        396.95        34.16 o                         
  11   2  -2        364.09        330.32        25.73 o                         
  12   2  -2       1453.19       1365.09       108.35 o                         
  13   2  -2        231.53        288.88        29.12 o                         
  14   2  -2        141.08        123.80        37.47 o                         
  15   2  -2        441.36        624.89        94.16 o                         
  16   2  -2         56.58         82.76        48.59 o                         
  17   2  -2        304.93        468.08       115.10 o                         
  18   2  -2        175.27        124.10        77.70 o                         
  19   2  -2        525.27        867.52        58.65 o                         
  20   2  -2        149.08        242.04        35.11 o                         
  21   2  -2         48.59         50.13        29.90 o                         
  22   2  -2         29.47         45.61        44.03 o                         
   1   3  -2       1977.18       2097.25        87.91 o                         
   2   3  -2        668.32        884.66       104.28 o                         
   3   3  -2        631.65        657.66        35.59 o                         
   4   3  -2       2949.90       2847.83        95.36 o                         
   5   3  -2        223.63        258.78        30.22 o                         
   6   3  -2        656.84       1033.33        87.61 o                         
   7   3  -2         70.68        100.50        27.79 o                         
   8   3  -2        417.83        434.94        58.55 o                         
   9   3  -2       1128.61       1344.11        84.00 o                         
  10   3  -2        602.89        545.38        68.76 o                         
  11   3  -2       1111.94       1450.04       125.73 o                         
  12   3  -2       1034.50       1368.66       214.58 o                         
  13   3  -2          3.36        -27.53        54.72 o                         
  14   3  -2       1047.37       1180.46       302.45 o                         
  15   3  -2         54.65        110.77        35.59 o                         
  16   3  -2        259.92        497.43        37.16 o                         
  17   3  -2         53.09         76.49        34.82 o                         
  18   3  -2          9.72         30.86        26.57 o                         
  19   3  -2         95.52        172.48        32.30 o                         
  20   3  -2         40.36         37.73        24.71 o                         
   0   4  -2       1436.97       2010.00      1188.29 o                         
   1   4  -2        164.09        174.54        96.97 o                         
   2   4  -2        325.25        424.83       168.75 o                         
   3   4  -2       1121.04        886.57       451.78 o                         
   4   4  -2       1089.16         48.42       118.77 o                         
   5   4  -2         20.12         21.18        32.99 o                         
   6   4  -2        226.59        177.83        52.17 o                         
   7   4  -2        315.59        239.06        70.36 o                         
   8   4  -2        577.86        461.80       119.68 o                         
   9   4  -2         63.41         20.22        38.86 o                         
  10   4  -2        102.42         74.93        37.69 o                         
  11   4  -2        765.85        962.47        96.38 o                         
  12   4  -2         50.57         75.30        38.92 o                         
  13   4  -2          9.14         53.80        53.41 o                         
  14   4  -2        107.03        181.28        28.38 o                         
  15   4  -2        372.04        728.11        36.62 o                         
  16   4  -2         48.66         71.90        22.41 o                         
  17   4  -2          8.37         49.38        28.62 o                         
   1   5  -2        163.74        230.08        37.69 o                         
   2   5  -2         46.18        152.14        69.20 o                         
   3   5  -2         79.17        156.05        36.20 o                         
   4   5  -2        138.45         89.70        51.21 o                         
   5   5  -2        115.81        240.78        60.23 o                         
   6   5  -2         37.18         59.68        35.68 o                         
   7   5  -2         96.60         66.64        83.94 o                         
   8   5  -2         68.43         59.81        25.30 o                         
   9   5  -2        123.72        145.56        27.26 o                         
  10   5  -2          9.31         18.96        30.96 o                         
  11   5  -2        101.86        126.83        32.72 o                         
  12   5  -2          5.99         31.14        26.11 o                         
   2   0  -1       7127.79       8136.94       871.40 o                         
   4   0  -1      35707.16      35551.73      1022.84 o                         
   6   0  -1        213.05        182.88       128.80 o                         
   8   0  -1       3032.22       2653.06       140.91 o                         
  10   0  -1       4311.13       4522.01       104.08 o                         
  12   0  -1       5556.14       5240.05       219.32 o                         
  14   0  -1        525.59        566.39        43.51 o                         
  16   0  -1       1350.49       1423.21       129.75 o                         
  18   0  -1         73.39         68.47       221.90 o                         
  20   0  -1        264.94        325.71        76.09 o                         
  22   0  -1         14.84         28.64        44.68 o                         
   0   1  -1        243.02        379.32        45.61 o                         
   1   1  -1      19931.11      14666.91       957.90 o                         
   2   1  -1      11898.54      13848.85       430.91 o                         
   3   1  -1      36438.43      29163.80       766.10 o                         
   4   1  -1      41609.32      47169.45      1114.91 o                         
   5   1  -1       6410.27       4055.75       147.98 o                         
   6   1  -1        474.78       1310.98        81.27 o                         
   7   1  -1       3606.42       3210.06       121.86 o                         
   8   1  -1       1253.13       2123.20        87.48 o                         
   9   1  -1       2209.78       1654.30        95.36 o                         
  10   1  -1       2205.30       2092.66       112.70 o                         
  11   1  -1        952.78        847.02        41.57 o                         
  12   1  -1         32.20         36.33        23.14 o                         
  13   1  -1        373.35        414.51        23.95 o                         
  14   1  -1        132.83        115.63        24.66 o                         
  15   1  -1        732.87        728.50        32.85 o                         
  16   1  -1        227.83        171.22        45.32 o                         
  17   1  -1         46.49         38.87        38.69 o                         
  18   1  -1        143.61         64.98        69.21 o                         
  19   1  -1         86.73         42.99        51.15 o                         
  20   1  -1        115.23         17.62        44.95 o                         
  21   1  -1         45.32         51.72        38.05 o                         
  22   1  -1        198.46        395.60       121.41 o                         
  23   1  -1         18.76         13.33        30.36 o                         
   1   2  -1       3089.71       2677.25       348.50 o                         
   2   2  -1        642.28        461.28        50.80 o                         
   3   2  -1       3231.06       2192.39        75.15 o                         
   4   2  -1       1419.90       1849.87       100.47 o                         
   5   2  -1       1982.35       1703.07        62.96 o                         
   6   2  -1       2560.22       2521.95        91.25 o                         
   7   2  -1       6306.77       5631.60       291.86 o                         
   8   2  -1       2894.92       3029.31        99.16 o                         
   9   2  -1       4451.64       4487.23        92.99 o                         
  10   2  -1        347.77        382.11        34.90 o                         
  11   2  -1        163.09        207.32        32.43 o                         
  12   2  -1         33.27         99.92        26.70 o                         
  13   2  -1        274.13        266.75        29.41 o                         
  14   2  -1         13.83          2.82        28.88 o                         
  15   2  -1         41.84         37.90        39.20 o                         
  16   2  -1        239.64        224.89        78.81 o                         
  17   2  -1        304.82        448.76        94.67 o                         
  18   2  -1         15.00        -10.72        34.46 o                         
  19   2  -1         91.55         84.05        47.72 o                         
  20   2  -1        114.32        192.22        35.02 o                         
  21   2  -1        151.06        374.21        32.99 o                         
  22   2  -1          9.49         31.05        37.95 o                         
   0   3  -1       5516.69       9225.23      1071.60 o                         
   1   3  -1       1154.82       1070.08        65.26 o                         
   2   3  -1       2759.34       1983.27        55.18 o                         
   3   3  -1       2312.40       2071.71        83.31 o                         
   4   3  -1        651.62        905.06        41.65 o                         
   5   3  -1       1277.96       1369.75        80.53 o                         
   6   3  -1       1313.70       1854.75       170.27 o                         
   7   3  -1         99.56        145.94        28.11 o                         
   8   3  -1        173.02        276.35        33.51 o                         
   9   3  -1        370.55        429.52        34.48 o                         
  10   3  -1        391.54        415.11        35.21 o                         
  11   3  -1       3012.34       3506.24       196.27 o                         
  12   3  -1        877.30       1541.98       304.33 o                         
  13   3  -1        622.95        803.86        56.86 o                         
  14   3  -1         60.79         49.88        60.72 o                         
  15   3  -1        194.95        289.06        40.34 o                         
  16   3  -1        123.93        158.06        35.23 o                         
  17   3  -1        184.04        209.06        49.83 o                         
  18   3  -1         74.64         80.49        28.12 o                         
  19   3  -1          9.31         46.54        23.20 o                         
  20   3  -1         71.84         78.86        25.69 o                         
   1   4  -1        702.66        836.56        48.93 o                         
   2   4  -1        591.17        644.94       238.75 o                         
   3   4  -1        541.17        609.97       213.29 o                         
   4   4  -1        456.81        679.81       271.42 o                         
   5   4  -1        290.49        196.94        34.61 o                         
   6   4  -1         91.58         64.53        57.93 o                         
   7   4  -1        199.89        194.06        63.63 o                         
   8   4  -1        136.77         95.99        43.72 o                         
   9   4  -1         79.82         19.35        39.33 o                         
  10   4  -1          3.16         17.95        32.80 o                         
  11   4  -1        101.43        128.30        35.01 o                         
  12   4  -1          7.82         28.94        34.94 o                         
  13   4  -1        106.48        109.52        71.23 o                         
  14   4  -1        330.68        536.64        61.59 o                         
  15   4  -1         15.92         80.88        25.38 o                         
  16   4  -1         26.59         22.66        21.50 o                         
  17   4  -1        103.12        209.48        31.45 o                         
   0   5  -1         70.35        130.43        45.33 o                         
   1   5  -1        282.08        456.84        40.36 o                         
   2   5  -1        172.12        176.65        34.25 o                         
   3   5  -1        219.60        247.83        37.56 o                         
   4   5  -1          7.71       2323.41      1287.53 o                         
   5   5  -1         73.96        102.70       110.56 o                         
   6   5  -1        268.86        389.32       119.91 o                         
   7   5  -1        431.99        639.01       130.84 o                         
   8   5  -1         21.17         58.02        37.85 o                         
   9   5  -1         64.97        120.47        39.28 o                         
  10   5  -1         64.95         35.77        35.58 o                         
  11   5  -1         20.83          4.69        19.04 o                         
  12   5  -1         24.17         68.57        27.05 o                         
   2   0   0         46.80         22.64        25.37 o                         
   4   0   0      49000.87      61173.38      1785.90 o                         
   6   0   0        237.90         52.19        58.21 o                         
   8   0   0       6666.70       4991.58       228.98 o                         
  10   0   0       4006.11       2807.30        74.77 o                         
  12   0   0      11575.52      13633.14       368.93 o                         
  14   0   0        159.49        207.06        34.38 o                         
  16   0   0         48.81         43.84        41.05 o                         
  18   0   0         54.26        -11.67       125.81 o                         
  20   0   0        203.48        215.42        74.85 o                         
  22   0   0          0.02         35.79        45.26 o                         
   1   1   0        332.70       1054.88        90.23 o                         
   2   1   0        421.57        485.87        48.63 o                         
   3   1   0      70906.37      53607.38      1090.97 o                         
   4   1   0      18460.33      19892.34       689.59 o                         
   5   1   0      11829.40       7905.71       247.54 o                         
   6   1   0        981.38        937.44        72.47 o                         
   7   1   0        971.25        700.07        87.46 o                         
   8   1   0       7833.34       8239.51       191.54 o                         
   9   1   0         34.83         78.09        22.37 o                         
  10   1   0       1473.38       1377.79       101.54 o                         
  11   1   0         32.30        129.11        26.66 o                         
  12   1   0          0.17         38.67        25.93 o                         
  13   1   0         27.78         22.62        23.26 o                         
  14   1   0         17.26         23.25        24.38 o                         
  15   1   0        368.16        395.47        30.14 o                         
  16   1   0         25.43         82.16        34.22 o                         
  17   1   0        324.76        439.41        40.62 o                         
  18   1   0        122.29        109.44        91.34 o                         
  19   1   0          8.66         15.22        30.92 o                         
  20   1   0         16.43        -21.13        34.68 o                         
  21   1   0          8.48          7.58        38.76 o                         
  22   1   0        122.69        325.78        73.91 o                         
  23   1   0         23.54         10.22        31.74 o                         
   0   2   0      17031.90      24387.14      2053.41 o                         
   1   2   0       1991.11       2790.25       184.31 o                         
   2   2   0        194.71        200.63        26.74 o                         
   3   2   0       2889.95       1851.41        64.69 o                         
   4   2   0      16020.16      16236.21       491.21 o                         
   5   2   0       5958.48       5795.71       128.43 o                         
   6   2   0        498.36        542.30        57.98 o                         
   7   2   0        112.84        829.00       133.72 o                         
   8   2   0       5627.70       7548.72       228.64 o                         
   9   2   0         28.01        -11.85        41.16 o                         
  10   2   0          4.35         50.78        31.29 o                         
  11   2   0          1.79         47.48        22.45 o                         
  12   2   0         32.22        111.85        26.74 o                         
  13   2   0        339.46        445.34        39.69 o                         
  14   2   0        195.53        193.75        32.36 o                         
  15   2   0        291.78        252.36        36.32 o                         
  16   2   0         17.29        -24.55        46.65 o                         
  17   2   0         22.21          8.50        32.86 o                         
  18   2   0         74.99         75.90        40.44 o                         
  19   2   0         33.31         46.95        34.74 o                         
  20   2   0          6.47         42.54        28.95 o                         
  21   2   0        116.00        190.09        31.05 o                         
  22   2   0         22.61         18.11        38.42 o                         
   1   3   0       1613.47       1410.93        45.78 o                         
   2   3   0        306.26        418.74        30.38 o                         
   3   3   0       1491.60       1706.47        71.23 o                         
   4   3   0       1461.04       2600.24        75.27 o                         
   5   3   0        414.70        297.62        39.01 o                         
   6   3   0         97.64        356.73        33.47 o                         
   7   3   0          1.66         39.28        27.66 o                         
   8   3   0       2670.98       3411.81       245.24 o                         
   9   3   0        133.78        269.50        42.15 o                         
  10   3   0          3.38        100.13        36.35 o                         
  11   3   0         13.46        374.10       296.44 o                         
  12   3   0       1953.18       1886.73       240.57 o                         
  13   3   0        140.61        312.98        53.92 o                         
  14   3   0         10.77         38.42        39.78 o                         
  15   3   0          2.54        -41.14        41.14 o                         
  16   3   0         49.43        121.43        31.63 o                         
  17   3   0         11.75         86.10        29.62 o                         
  18   3   0        117.71        147.65        39.63 o                         
  19   3   0          1.14         -1.93        22.45 o                         
  20   3   0        190.27        226.82        55.04 o                         
   0   4   0          6.40        479.07       300.53 o                         
   1   4   0       2833.09       3151.66       106.42 o                         
   2   4   0        120.88        189.60        40.88 o                         
   3   4   0          2.57          9.55        50.38 o                         
   4   4   0       3897.72       5058.09       885.95 o                         
   5   4   0        101.08         85.69        33.19 o                         
   6   4   0        396.70        230.39        58.14 o                         
   7   4   0        256.61        300.18        60.27 o                         
   8   4   0         77.62         98.08        43.46 o                         
   9   4   0         94.41         20.37        39.38 o                         
  10   4   0         29.83         43.95        35.43 o                         
  11   4   0         65.29         64.35        32.87 o                         
  12   4   0         13.57         23.99        31.35 o                         
  13   4   0        652.82       1194.95       148.45 o                         
  14   4   0        214.96        410.86        38.43 o                         
  15   4   0         21.50         95.01        25.27 o                         
  16   4   0        110.12        205.29        29.73 o                         
  17   4   0         41.58        145.63        30.51 o                         
   1   5   0        195.36        291.19        38.48 o                         
   2   5   0          7.08        -16.70        61.81 o                         
   3   5   0        285.39        441.83        47.21 o                         
   4   5   0       1173.58       1891.91       862.13 o                         
   5   5   0        132.72        440.00        93.42 o                         
   6   5   0          0.96         16.19        63.20 o                         
   7   5   0        277.57        427.58        85.22 o                         
   8   5   0         55.85        102.34        39.84 o                         
   9   5   0          2.87         -2.41        23.46 o                         
  10   5   0          0.09         -7.64        21.29 o                         
  11   5   0         22.27         -1.60        19.04 o                         
  12   5   0         69.70         92.79        27.68 o                         
   2   0   1       7127.75       6988.50       396.94 o                         
   4   0   1      35738.39      40127.76      1153.84 o                         
   6   0   1        211.65        468.33        71.40 o                         
   8   0   1       3029.63       2787.05       146.57 o                         
  10   0   1       4329.14       4657.28       131.25 o                         
  12   0   1       5561.18       4949.23       197.20 o                         
  14   0   1        530.57        803.35        40.49 o                         
  16   0   1       1344.76       1385.56        76.42 o                         
  18   0   1         73.24         80.62       149.09 o                         
  20   0   1        261.97        465.46        77.59 o                         
  22   0   1         15.16         11.63        46.37 o                         
   0   1   1        241.26        264.83        37.11 o                         
   1   1   1      19881.48      13540.82      1001.93 o                         
   2   1   1      11887.14      13774.26       389.86 o                         
   3   1   1      36351.81      31055.47       851.90 o                         
   4   1   1      41627.28      47604.10      1401.09 o                         
   5   1   1       6412.37       4206.95       187.76 o                         
   6   1   1        459.66       1095.36        62.98 o                         
   7   1   1       3610.33       3396.55       185.42 o                         
   8   1   1       1259.28       2569.99        74.42 o                         
   9   1   1       2199.79       1763.54        96.38 o                         
  10   1   1       2207.17       1978.42       113.89 o                         
  11   1   1        951.08        812.41        56.61 o                         
  12   1   1         32.89         63.83        25.30 o                         
  13   1   1        372.31        497.54        38.50 o                         
  14   1   1        133.99        141.10        24.24 o                         
  15   1   1        730.99        849.57        37.02 o                         
  16   1   1        229.55        323.80        35.48 o                         
  17   1   1         47.02        101.16        38.06 o                         
  18   1   1        143.23        123.94        56.39 o                         
  19   1   1         86.28        139.69        32.72 o                         
  20   1   1        115.36         40.17        53.16 o                         
  21   1   1         45.61         34.00        39.39 o                         
  22   1   1        199.70        438.36       117.00 o                         
  23   1   1         18.98         21.60        32.22 o                         
   1   2   1       3090.24       3321.46       269.24 o                         
   2   2   1        639.21        659.98        77.72 o                         
   3   2   1       3223.27       2260.13        68.76 o                         
   4   2   1       1414.29       3829.48       532.34 o                         
   5   2   1       1959.04       2006.30       181.04 o                         
   6   2   1       2571.10       2562.71        74.76 o                         
   7   2   1       6295.57       5598.07       288.54 o                         
   8   2   1       2881.24       3202.65       116.03 o                         
   9   2   1       4437.44       4796.66       131.83 o                         
  10   2   1        349.13        342.16        34.40 o                         
  11   2   1        163.86        167.58        57.61 o                         
  12   2   1         32.78        168.37        67.72 o                         
  13   2   1        275.10        378.54        38.53 o                         
  14   2   1         12.81         47.51        31.73 o                         
  15   2   1         42.59         85.98        35.81 o                         
  16   2   1        238.83        323.22        48.85 o                         
  17   2   1        305.02        404.46        38.26 o                         
  18   2   1         14.77         30.01        35.12 o                         
  19   2   1         91.56        172.71        32.99 o                         
  20   2   1        113.84        160.92        39.79 o                         
  21   2   1        150.82        355.49        43.68 o                         
  22   2   1          9.56         38.09        38.90 o                         
   0   3   1       5513.52       9059.80       639.12 o                         
   1   3   1       1157.03       1163.23        56.02 o                         
   2   3   1       2742.64       1953.79        57.59 o                         
   3   3   1       2299.20       2211.11        65.95 o                         
   4   3   1        651.19       1023.02        52.74 o                         
   5   3   1       1275.52       1365.39       101.14 o                         
   6   3   1       1313.16       1739.18       163.29 o                         
   7   3   1        100.44        170.03        28.33 o                         
   8   3   1        174.72        263.22        33.49 o                         
   9   3   1        372.98        411.12        41.58 o                         
  10   3   1        401.33        495.83        49.69 o                         
  11   3   1       3011.22       3773.06       116.47 o                         
  12   3   1        877.14       1269.19       186.33 o                         
  13   3   1        623.14        745.71        88.80 o                         
  14   3   1         60.48        196.97        66.07 o                         
  15   3   1        194.19        307.58        47.26 o                         
  16   3   1        125.54        228.54        32.70 o                         
  17   3   1        183.83        295.52        44.38 o                         
  18   3   1         74.37         73.94        29.13 o                         
  19   3   1          9.28         41.30        22.61 o                         
  20   3   1         71.57         92.02        26.60 o                         
   1   4   1        695.02        786.17       311.39 o                         
   2   4   1        595.34        686.07       231.85 o                         
   3   4   1        540.57        648.50       144.90 o                         
   4   4   1        458.65        880.33       195.79 o                         
   5   4   1        288.57        192.85        44.69 o                         
   6   4   1         94.14         78.54        49.68 o                         
   7   4   1        200.31        159.23        61.22 o                         
   8   4   1        134.12        195.32        95.38 o                         
   9   4   1         81.80         -3.11        47.87 o                         
  10   4   1          3.44         31.91        33.37 o                         
  11   4   1        102.54        340.63        88.63 o                         
  12   4   1          7.80         55.41        31.50 o                         
  13   4   1        108.12        101.89        58.25 o                         
  14   4   1        330.98        570.31        36.76 o                         
  15   4   1         15.84         81.54        28.61 o                         
  16   4   1         27.03         24.61        24.16 o                         
  17   4   1        103.37        200.98        31.14 o                         
   0   5   1         70.96         74.99        45.14 o                         
   1   5   1        281.27        419.74        36.82 o                         
   2   5   1        172.65        173.33        34.70 o                         
   3   5   1        220.24        187.29        34.17 o                         
   4   5   1          7.75         43.18        45.29 o                         
   5   5   1         75.59        305.27        70.14 o                         
   6   5   1        270.19         48.60       103.95 o                         
   7   5   1        431.01        559.92       125.38 o                         
   8   5   1         21.48         57.34        24.91 o                         
   9   5   1         65.72        102.76        45.88 o                         
  10   5   1         65.22         73.76        24.89 o                         
  11   5   1         20.84          1.29        19.09 o                         
  12   5   1         23.88         36.49        27.05 o                         
   2   0   2       1986.68       2385.57        92.16 o                         
   4   0   2       5726.04       6214.01       320.19 o                         
   6   0   2       1480.13       1617.00       102.22 o                         
   8   0   2       3806.16       3815.56       184.94 o                         
  10   0   2        676.22        679.99        58.78 o                         
  12   0   2       3163.43       3321.58       216.69 o                         
  14   0   2       3215.40       3496.21       198.36 o                         
  16   0   2        792.10        926.03        72.12 o                         
  18   0   2        352.28        364.89       174.25 o                         
  20   0   2        221.53        388.81        77.52 o                         
  22   0   2         31.25        -12.80        47.59 o                         
   1   1   2       6646.54       4687.82       365.17 o                         
   2   1   2       2628.65       3497.73       113.61 o                         
   3   1   2      10406.79       8773.65       668.67 o                         
   4   1   2      25282.92      27854.65       568.73 o                         
   5   1   2      11915.58       7957.10       180.18 o                         
   6   1   2       1224.12        793.98        59.27 o                         
   7   1   2        292.39        338.20        29.77 o                         
   8   1   2       9178.43      11238.61       300.40 o                         
   9   1   2        488.90        436.78        28.04 o                         
  10   1   2       3005.58       2362.19        92.87 o                         
  11   1   2       1338.64       1197.45        62.25 o                         
  12   1   2        798.78        689.95        46.13 o                         
  13   1   2        470.52        465.34        34.04 o                         
  14   1   2        173.33        165.16        26.38 o                         
  15   1   2        454.11        666.54        35.56 o                         
  16   1   2        242.53        375.94        32.19 o                         
  17   1   2        198.62        383.50        40.64 o                         
  18   1   2        301.40        547.55        83.22 o                         
  19   1   2        459.83        798.37       145.66 o                         
  20   1   2        178.08        337.12        75.61 o                         
  21   1   2         12.70          0.36        39.75 o                         
  22   1   2        183.93        283.09        57.71 o                         
  23   1   2         23.46         35.68        56.46 o                         
   0   2   2       4078.06       5995.16       496.01 o                         
   1   2   2       9355.34       7925.99       237.50 o                         
   2   2   2        453.07        343.77        24.35 o                         
   3   2   2       3546.35       2628.06        63.29 o                         
   4   2   2       2517.51       2437.55       119.52 o                         
   5   2   2       1723.91       1373.95        55.57 o                         
   6   2   2         50.36         34.26        31.90 o                         
   7   2   2      28068.92      24984.79       618.76 o                         
   8   2   2       8640.98       9205.31       376.08 o                         
   9   2   2       2531.85       2575.03       107.60 o                         
  10   2   2        418.48        454.33        62.57 o                         
  11   2   2        365.40        303.61        50.84 o                         
  12   2   2       1453.52       1421.88        71.76 o                         
  13   2   2        231.66        388.20        32.67 o                         
  14   2   2        139.73        199.12        32.26 o                         
  15   2   2        440.98        695.99        71.43 o                         
  16   2   2         55.07         83.29        47.00 o                         
  17   2   2        303.65        434.60        67.44 o                         
  18   2   2        176.97        186.87        57.30 o                         
  19   2   2        524.11       1042.86        47.67 o                         
  20   2   2        148.99        298.15        37.39 o                         
  21   2   2         48.42         26.65        29.07 o                         
  22   2   2         29.18         18.28        39.38 o                         
   1   3   2       1975.65       2327.59        60.43 o                         
   2   3   2        656.56        903.81        49.58 o                         
   3   3   2        635.22        691.49        48.45 o                         
   4   3   2       2952.61       2984.65        83.70 o                         
   5   3   2        225.34        335.42        31.20 o                         
   6   3   2        657.08        821.87        70.58 o                         
   7   3   2         71.17         85.66        28.09 o                         
   8   3   2        416.85        363.83        33.78 o                         
   9   3   2       1127.74       1374.17        79.89 o                         
  10   3   2        599.36        575.57        99.18 o                         
  11   3   2       1111.94       1638.84       104.22 o                         
  12   3   2       1028.64       1015.48       165.05 o                         
  13   3   2          3.30         51.31        69.60 o                         
  14   3   2       1050.92       1307.05        62.09 o                         
  15   3   2         55.30        129.20        33.28 o                         
  16   3   2        259.25        506.72        43.44 o                         
  17   3   2         53.04         91.44        29.83 o                         
  18   3   2          9.64         30.13        27.23 o                         
  19   3   2         95.36        135.30        27.78 o                         
  20   3   2         40.44         27.61        25.45 o                         
   0   4   2       1440.41       2209.98      1351.38 o                         
   1   4   2        162.17        191.43        96.38 o                         
   2   4   2        325.55        462.49        88.31 o                         
   3   4   2       1119.51       1072.32       210.26 o                         
   4   4   2       1090.22       1556.86       318.01 o                         
   5   4   2         20.15          7.69        33.36 o                         
   6   4   2        229.76        191.02        51.17 o                         
   7   4   2        314.01        263.21        51.36 o                         
   8   4   2        579.91        427.35        78.57 o                         
   9   4   2         63.12         19.67        39.60 o                         
  10   4   2        104.22        158.47        35.82 o                         
  11   4   2        765.66       1040.51        72.49 o                         
  12   4   2         50.56         48.94        31.38 o                         
  13   4   2          9.45         88.95        41.91 o                         
  14   4   2        106.54        107.40        28.26 o                         
  15   4   2        370.08        744.64        89.47 o                         
  16   4   2         49.27         37.42        22.62 o                         
  17   4   2          8.44         46.86        28.94 o                         
   1   5   2        164.22        251.82        38.35 o                         
   2   5   2         46.13         68.92        36.99 o                         
   3   5   2         78.30         71.98        37.01 o                         
   4   5   2        138.52        405.13       214.35 o                         
   5   5   2        113.12          9.46        41.33 o                         
   6   5   2         37.60         59.77        29.15 o                         
   7   5   2         96.48         25.50        40.26 o                         
   8   5   2         67.38         92.02        39.68 o                         
   9   5   2        124.53        133.09        41.20 o                         
  10   5   2          9.05         22.72        21.63 o                         
  11   5   2        102.12        140.57        34.87 o                         
   2   0   3       6518.96       5731.29       306.98 o                         
   4   0   3        699.35        828.10        49.48 o                         
   6   0   3       8952.20       8310.50       354.79 o                         
   8   0   3       3329.76       2975.76       154.43 o                         
  10   0   3        304.73        340.42        44.96 o                         
  12   0   3       1294.37       1356.55        51.36 o                         
  14   0   3       8919.86       9572.08       628.00 o                         
  16   0   3        336.14        547.95        53.44 o                         
  18   0   3        868.24        966.20        85.24 o                         
  20   0   3          3.49         28.00        50.97 o                         
  22   0   3        140.96        244.61       250.99 o                         
   0   1   3      10038.51       9631.52       393.48 o                         
   1   1   3       3165.30       2515.12       330.57 o                         
   2   1   3       7516.90       7164.33       210.39 o                         
   3   1   3      23126.69      16371.12       540.97 o                         
   4   1   3      82313.70      82578.53      1988.22 o                         
   5   1   3      12304.44       8873.50       386.93 o                         
   6   1   3       5076.50       4948.03       186.19 o                         
   7   1   3       2101.15       1535.11       155.81 o                         
   8   1   3       4115.92       4275.84       180.59 o                         
   9   1   3       1383.52       1286.48        52.65 o                         
  10   1   3        423.14        573.20        55.57 o                         
  11   1   3       1286.97       1177.42        52.39 o                         
  12   1   3        702.09        774.22        29.58 o                         
  13   1   3        100.06        202.32        25.19 o                         
  14   1   3        222.65        193.01        26.61 o                         
  15   1   3        381.07        441.16        36.01 o                         
  16   1   3        976.73       1221.70        70.70 o                         
  17   1   3        157.69        202.80        37.81 o                         
  18   1   3        167.60        143.27        57.13 o                         
  19   1   3        168.17        195.41        37.42 o                         
  20   1   3        171.78        260.24        52.66 o                         
  21   1   3         80.17        103.73        48.03 o                         
  22   1   3        139.28        123.43        62.34 o                         
  23   1   3         34.90         43.08        44.03 o                         
   1   2   3       6668.66       5105.07       156.62 o                         
   2   2   3        153.91        189.66        23.15 o                         
   3   2   3       2832.01       2262.52        65.15 o                         
   4   2   3       1568.47       1334.90        70.49 o                         
   5   2   3       3851.27       3108.11       104.44 o                         
   6   2   3         73.86         33.12        27.83 o                         
   7   2   3        686.75        475.10       173.01 o                         
   8   2   3       3246.67       3757.10       330.66 o                         
   9   2   3       1153.18       1215.77        51.71 o                         
  10   2   3       2954.35       2823.06       222.36 o                         
  11   2   3       3610.56       2908.26       181.12 o                         
  12   2   3        885.84        918.15        38.51 o                         
  13   2   3        178.76        289.31        32.69 o                         
  14   2   3        129.05        190.48        32.48 o                         
  15   2   3         93.57        135.78        35.98 o                         
  16   2   3          3.25         51.35        46.30 o                         
  17   2   3        110.74        168.98        32.76 o                         
  18   2   3        234.87        337.48        47.17 o                         
  19   2   3        217.25        269.51        52.47 o                         
  20   2   3         43.34         70.42        34.25 o                         
  21   2   3         32.15         98.97        26.29 o                         
  22   2   3         26.09         34.29        39.38 o                         
   0   3   3       6228.78       9038.55       249.09 o                         
   1   3   3        753.13        917.76        31.66 o                         
   2   3   3       2660.20       2612.19        58.57 o                         
   3   3   3        320.83        366.12        31.10 o                         
   4   3   3        513.22        835.14        61.77 o                         
   5   3   3        494.94        470.17        37.06 o                         
   6   3   3       6205.30       8162.69       526.45 o                         
   7   3   3        632.54        780.96        61.80 o                         
   8   3   3        292.06        430.87        34.53 o                         
   9   3   3        925.62       1168.24        42.90 o                         
  10   3   3        161.04        332.14        84.45 o                         
  11   3   3        899.08       1154.20       102.46 o                         
  12   3   3       1099.39       1227.43       160.05 o                         
  13   3   3        194.40         33.01       255.24 o                         
  14   3   3        284.63        400.57        61.92 o                         
  15   3   3        197.46        287.39        58.04 o                         
  16   3   3        298.77        510.29        35.54 o                         
  17   3   3        269.48        421.66        51.99 o                         
  18   3   3        104.15        116.94        27.66 o                         
  19   3   3         13.79         28.38        22.75 o                         
  20   3   3         75.57         52.54        41.52 o                         
   1   4   3        272.21        310.53        87.63 o                         
   2   4   3         76.87         88.17        34.07 o                         
   3   4   3        124.39        145.44        45.13 o                         
   4   4   3         56.59        295.84        59.73 o                         
   5   4   3        206.33        147.22        41.64 o                         
   6   4   3         89.40        119.72        50.59 o                         
   7   4   3        230.09        194.01        90.30 o                         
   8   4   3        698.29        240.79       109.75 o                         
   9   4   3        227.11         83.70        82.04 o                         
  10   4   3        719.33        958.61       118.97 o                         
  11   4   3         68.51         82.99        70.54 o                         
  12   4   3          4.02         85.28        41.49 o                         
  13   4   3        138.73        225.10        37.50 o                         
  14   4   3         78.23         81.71        29.90 o                         
  15   4   3        407.15        704.78       139.01 o                         
  16   4   3          2.72          0.10        21.35 o                         
   0   5   3        195.79        197.90       123.77 o                         
   1   5   3         81.25        151.70        34.99 o                         
   2   5   3        154.32        268.47        59.45 o                         
   3   5   3         81.25         64.53        43.43 o                         
   4   5   3        101.87        327.69        41.71 o                         
   5   5   3         32.77         12.40        31.69 o                         
   6   5   3          7.47         20.22        33.09 o                         
   7   5   3        253.94        166.95        91.84 o                         
   8   5   3         48.97        111.57        25.24 o                         
   9   5   3        213.81        277.03        64.66 o                         
  10   5   3        140.43        127.30        48.40 o                         
  11   5   3          3.74         -5.18        27.65 o                         
   0   0   4       2805.16       3819.33       159.15 o                         
   2   0   4      47251.50      51288.31      1566.85 o                         
   4   0   4      49498.23      48300.00      1132.84 o                         
   6   0   4       5375.63       4257.44       139.45 o                         
   8   0   4       2175.58       1751.93       109.77 o                         
  10   0   4       3895.79       2576.96        67.63 o                         
  12   0   4        441.12        614.59        61.47 o                         
  14   0   4       1101.17       1164.31        53.01 o                         
  16   0   4         96.76        312.22        71.59 o                         
  18   0   4       1822.04       2410.79       640.85 o                         
  20   0   4         88.33        148.01        52.28 o                         
  22   0   4        289.66        541.74       482.80 o                         
   1   1   4      11430.71       8227.12       666.65 o                         
   2   1   4       2375.88       2879.82       167.91 o                         
   3   1   4      11684.35       8328.31       189.97 o                         
   4   1   4       5389.08       6753.31       218.44 o                         
   5   1   4       1773.18        988.18        45.95 o                         
   6   1   4       1568.02       1708.83        54.14 o                         
   7   1   4        973.62        638.90        54.07 o                         
   8   1   4       9682.94       8026.70       643.33 o                         
   9   1   4       1998.96       1353.05        39.34 o                         
  10   1   4        434.94        520.76        42.67 o                         
  11   1   4       1368.97       1275.90        59.28 o                         
  12   1   4       3991.67       3705.00       230.07 o                         
  13   1   4        194.45        197.12        25.23 o                         
  14   1   4         85.19        134.34        27.26 o                         
  15   1   4        665.32        770.60        61.78 o                         
  16   1   4       2813.88       3503.20        69.20 o                         
  17   1   4        150.65        249.01        38.91 o                         
  18   1   4         67.84        127.61        59.15 o                         
  19   1   4        113.30        218.43        38.55 o                         
  20   1   4        220.15        396.91        46.05 o                         
  21   1   4         65.40        119.52        40.94 o                         
  22   1   4          5.33         74.12        37.39 o                         
  23   1   4         15.68         89.03        44.51 o                         
   0   2   4       5402.83       6118.93       446.95 o                         
   1   2   4        945.44        725.72        64.79 o                         
   2   2   4        562.50        680.78        39.40 o                         
   3   2   4       1631.96       1091.95        35.54 o                         
   4   2   4       1869.34       2461.42        76.01 o                         
   5   2   4       2213.32       2030.51        53.15 o                         
   6   2   4       2210.42       2733.72        85.49 o                         
   7   2   4       3624.83       3061.99        72.50 o                         
   8   2   4       7036.86       9239.12       262.49 o                         
   9   2   4        126.84        398.45        89.80 o                         
  10   2   4        263.75        362.23        50.85 o                         
  11   2   4        311.63        343.86        38.10 o                         
  12   2   4          5.14        177.88        66.12 o                         
  13   2   4        912.04        926.73        55.52 o                         
  14   2   4        275.11        410.38        50.61 o                         
  15   2   4        280.08        503.67        54.54 o                         
  16   2   4         90.38         79.45        47.36 o                         
  17   2   4         14.86         33.95        32.34 o                         
  18   2   4        340.87        507.56        54.41 o                         
  19   2   4         25.10         23.95        31.13 o                         
  20   2   4          3.03         21.15        30.31 o                         
  21   2   4        112.37        182.61        26.86 o                         
   1   3   4        367.02        581.88        35.68 o                         
   2   3   4        455.35       1008.81        91.70 o                         
   3   3   4        354.84        407.96        26.89 o                         
   4   3   4       3205.35       4376.53       114.21 o                         
   5   3   4        202.58        189.05        29.63 o                         
   6   3   4        142.78        507.89        36.32 o                         
   7   3   4        507.11        524.20        30.57 o                         
   8   3   4        741.76        696.10        45.98 o                         
   9   3   4         71.84        146.80        38.84 o                         
  10   3   4       3546.85       3470.55       296.29 o                         
  11   3   4        807.98       1096.26       100.19 o                         
  12   3   4       1375.53       1234.90       168.58 o                         
  13   3   4        515.09        640.58        65.16 o                         
  14   3   4         42.62         21.61        38.40 o                         
  15   3   4        304.74        559.39        39.91 o                         
  16   3   4        793.64       1169.05        98.56 o                         
  17   3   4        306.89        573.33       107.66 o                         
  18   3   4         52.72         59.89        27.14 o                         
  19   3   4          1.49          7.86        23.84 o                         
   0   4   4        549.58        584.21       401.65 o                         
   1   4   4        696.76        584.83       111.67 o                         
   2   4   4         17.51         43.75        33.70 o                         
   3   4   4        174.40        195.56        37.22 o                         
   4   4   4        251.74        396.94        68.77 o                         
   5   4   4        636.88        769.16        70.44 o                         
   6   4   4        243.71        173.99        92.43 o                         
   7   4   4        914.29        913.55        63.42 o                         
   8   4   4        599.42        505.30        91.06 o                         
   9   4   4         49.86         56.80        39.00 o                         
  10   4   4        372.30        485.69       100.48 o                         
  11   4   4          2.13         67.18        45.97 o                         
  12   4   4         33.87         75.84        30.27 o                         
  13   4   4        514.41        963.34        68.88 o                         
  14   4   4         59.33         60.82        34.82 o                         
  15   4   4        100.43        160.11        26.02 o                         
  16   4   4          9.53         17.74        22.60 o                         
   1   5   4         44.87        109.70        37.92 o                         
   2   5   4        226.61        596.39        88.07 o                         
   3   5   4        119.14        296.61        39.88 o                         
   4   5   4        104.43         81.12        46.71 o                         
   5   5   4         53.40         45.21        47.49 o                         
   6   5   4         87.85        155.41       111.34 o                         
   7   5   4        129.12        211.24        34.38 o                         
   8   5   4         52.70         75.61        36.50 o                         
   9   5   4         83.67        200.15        42.31 o                         
  10   5   4        106.94         87.55        26.02 o                         
  11   5   4         28.90         26.16        19.03 o                         
   2   0   5       5366.72       5405.32       187.93 o                         
   4   0   5      36259.44      41322.51      1351.62 o                         
   6   0   5      10265.82       8331.81       251.09 o                         
   8   0   5       1046.82       1104.31        91.21 o                         
  10   0   5       9014.28       9519.40       248.33 o                         
  12   0   5       3783.66       3191.42        86.64 o                         
  14   0   5        345.80        427.64        51.46 o                         
  16   0   5        968.37       1073.13        69.58 o                         
  18   0   5       1126.92       1919.68       106.49 o                         
  20   0   5         61.09        208.39        54.41 o                         
  22   0   5         92.86        104.57       129.43 o                         
   0   1   5      11540.96      13402.22      1702.86 o                         
   1   1   5       5018.50       3841.14       339.38 o                         
   2   1   5       9219.16       9654.10       367.92 o                         
   3   1   5      17320.93      11323.42       261.06 o                         
   4   1   5      14600.40      13753.65       381.73 o                         
   5   1   5       3458.86       2273.91        62.48 o                         
   6   1   5      10503.61       8446.08       215.00 o                         
   7   1   5       1581.95        986.57        54.08 o                         
   8   1   5       1569.02       1789.85       135.19 o                         
   9   1   5        103.79         93.66        22.30 o                         
  10   1   5        736.81        566.41        34.36 o                         
  11   1   5        672.71        801.70        35.21 o                         
  12   1   5       1718.05       2042.10       113.42 o                         
  13   1   5        644.23        713.92        58.94 o                         
  14   1   5         97.27         99.11        26.26 o                         
  15   1   5         71.32        126.59        29.80 o                         
  16   1   5       2198.17       3074.10        72.86 o                         
  17   1   5         27.54         50.05        37.40 o                         
  18   1   5         60.86        105.43        42.83 o                         
  19   1   5        101.78        153.54        35.81 o                         
  20   1   5         82.72        172.14        37.91 o                         
  21   1   5          3.28         -2.04        48.80 o                         
  22   1   5         66.18         95.94        37.82 o                         
  23   1   5         18.90         40.42        43.69 o                         
   1   2   5        414.35        280.68        37.15 o                         
   2   2   5       1638.47       1542.77       144.56 o                         
   3   2   5       3358.71       2035.44        64.05 o                         
   4   2   5        269.00        252.88        26.44 o                         
   5   2   5       1128.60        924.16        33.42 o                         
   6   2   5        155.06        116.02        30.69 o                         
   7   2   5        779.85        767.27        87.53 o                         
   8   2   5       6491.77       6217.83       170.72 o                         
   9   2   5       2651.79       2624.12       140.16 o                         
  10   2   5        867.36        799.33        44.48 o                         
  11   2   5        213.83        199.40        36.90 o                         
  12   2   5       1520.52       1422.85       127.92 o                         
  13   2   5        667.50        809.31       109.31 o                         
  14   2   5       1860.64       2384.27       116.15 o                         
  15   2   5       2237.00       3353.85       339.01 o                         
  16   2   5         56.44         75.00        46.86 o                         
  17   2   5        138.49        232.69        42.92 o                         
  18   2   5        373.74        500.96        89.49 o                         
  19   2   5        102.21        171.72        40.60 o                         
  20   2   5         51.13         66.14        30.79 o                         
  21   2   5         15.84         11.35        25.85 o                         
   0   3   5       4519.38       5988.53       307.92 o                         
   1   3   5        271.02        319.32        24.59 o                         
   2   3   5       1896.86       2096.10        49.64 o                         
   3   3   5         61.78        125.64        27.44 o                         
   4   3   5        954.27       1282.61       143.07 o                         
   5   3   5        268.11        303.38        30.41 o                         
   6   3   5        355.73        657.21        44.54 o                         
   7   3   5        556.60        663.01        32.37 o                         
   8   3   5        321.98        571.15        85.55 o                         
   9   3   5        741.54        881.09        40.12 o                         
  10   3   5       1025.51       1320.75        64.33 o                         
  11   3   5       3385.14       3398.19       312.75 o                         
  12   3   5        223.76        275.20        62.03 o                         
  13   3   5        257.44        198.44        89.41 o                         
  14   3   5         47.82        164.85        33.69 o                         
  15   3   5        400.24        734.44        65.69 o                         
  16   3   5        350.16        439.18        80.45 o                         
  17   3   5         84.93        104.41        30.48 o                         
  18   3   5         20.89         53.63        27.13 o                         
  19   3   5         87.50        162.86        25.55 o                         
   1   4   5        214.08        280.24       118.33 o                         
   2   4   5        712.17        702.38       138.56 o                         
   3   4   5        788.51        872.92       128.40 o                         
   4   4   5         77.19        229.41        76.24 o                         
   5   4   5        640.90        688.42        94.20 o                         
   6   4   5        952.25        925.30       127.82 o                         
   7   4   5        153.18        199.17        60.15 o                         
   8   4   5        438.48        164.97        76.92 o                         
   9   4   5        104.37         74.85        44.98 o                         
  10   4   5        218.56        314.43        68.99 o                         
  11   4   5         59.90        153.23        41.46 o                         
  12   4   5         66.84        124.92        41.96 o                         
  13   4   5          7.86          1.48        28.04 o                         
  14   4   5        162.04        400.23        58.02 o                         
  15   4   5         40.05          8.19        65.46 o                         
  16   4   5         36.95        101.45        43.80 o                         
   0   5   5         86.83        185.80        68.41 o                         
   1   5   5        181.34        353.48        53.78 o                         
   2   5   5        409.53        748.74        60.01 o                         
   3   5   5        579.89       1039.48        46.87 o                         
   4   5   5         45.60         53.43        32.61 o                         
   5   5   5         87.67        149.36       126.44 o                         
   6   5   5        199.45         46.63        39.41 o                         
   7   5   5         50.48        110.62        30.71 o                         
   8   5   5         26.34         36.55        25.38 o                         
   9   5   5         71.99         91.57        38.12 o                         
  10   5   5         42.36         19.51        22.33 o                         
  11   5   5        149.42        249.49        78.92 o                         
   0   0   6       1127.92       1195.84        67.94 o                         
   2   0   6       3257.32       3003.85       100.52 o                         
   4   0   6       1946.64       1875.03        62.97 o                         
   6   0   6      15985.13      15932.28       475.25 o                         
   8   0   6       3719.63       2646.52      1134.04 o                         
  10   0   6       6521.59       5032.81       124.08 o                         
  12   0   6       5330.39       4498.42       195.80 o                         
  14   0   6        216.21        208.85        40.21 o                         
  16   0   6        277.64        504.93        72.41 o                         
  18   0   6        468.86        977.19       109.30 o                         
  20   0   6        414.74        581.76        59.92 o                         
  22   0   6         96.75        201.14       171.26 o                         
   1   1   6       3119.16       2728.87        96.98 o                         
   2   1   6       1288.25       1234.73        48.59 o                         
   3   1   6        201.31        261.28        36.98 o                         
   4   1   6      21794.08      22000.50       521.40 o                         
   5   1   6        849.36        472.20        35.72 o                         
   6   1   6       1726.68       1158.18        47.30 o                         
   7   1   6       2151.35       1501.80       133.65 o                         
   8   1   6        825.57        695.90        34.50 o                         
   9   1   6        241.31        208.38        21.19 o                         
  10   1   6         53.66         99.76        21.73 o                         
  11   1   6        565.43        751.51        28.31 o                         
  12   1   6       2212.45       2208.46        70.62 o                         
  13   1   6        187.17        228.37        25.38 o                         
  14   1   6        312.11        373.37        27.77 o                         
  15   1   6        265.74        344.07        32.51 o                         
  16   1   6        727.88       1187.41        58.30 o                         
  17   1   6        534.54       1003.88        46.35 o                         
  18   1   6        209.61        271.06        43.82 o                         
  19   1   6        135.43        206.64        47.26 o                         
  20   1   6         44.91        109.21        37.47 o                         
  21   1   6         34.05         17.50        41.25 o                         
  22   1   6         67.92        147.27        38.25 o                         
   0   2   6       3200.02       3259.87       206.80 o                         
   1   2   6         58.86         53.84        34.58 o                         
   2   2   6        281.93        316.40        29.68 o                         
   3   2   6       3322.55       2379.68        59.27 o                         
   4   2   6       2027.32       1474.68        55.42 o                         
   5   2   6         29.81         65.37        27.05 o                         
   6   2   6       2471.24       2107.53       175.42 o                         
   7   2   6       2591.33       1967.02        53.61 o                         
   8   2   6       1132.26        939.14        73.73 o                         
   9   2   6        442.01        567.35        31.75 o                         
  10   2   6       1209.02       1163.59        62.35 o                         
  11   2   6        660.94        541.25        41.96 o                         
  12   2   6        256.13        280.02        31.63 o                         
  13   2   6        830.03       1016.88        78.07 o                         
  14   2   6       1158.11       1471.93        68.71 o                         
  15   2   6         15.79         58.37        43.30 o                         
  16   2   6         91.42         94.11        47.16 o                         
  17   2   6         27.35         26.08        34.49 o                         
  18   2   6        222.41        250.05        37.68 o                         
  19   2   6         36.92         23.26        31.52 o                         
  20   2   6        192.59        219.86        35.82 o                         
  21   2   6          5.19        -16.55        28.52 o                         
   1   3   6       1259.20       1439.43        41.72 o                         
   2   3   6        217.32        500.75        28.81 o                         
   3   3   6        205.33        291.60        25.45 o                         
   4   3   6        141.15        449.44        67.76 o                         
   5   3   6        132.46        114.93        23.96 o                         
   6   3   6        261.77        422.78        47.53 o                         
   7   3   6       1650.56       2325.79       158.26 o                         
   8   3   6       4256.31       4709.84       367.33 o                         
   9   3   6        670.64        687.76        38.50 o                         
  10   3   6        137.57        198.77        81.39 o                         
  11   3   6        253.41        363.92        36.72 o                         
  12   3   6         53.51         40.03        52.15 o                         
  13   3   6        918.04       1010.41        69.49 o                         
  14   3   6        375.61        364.51        37.74 o                         
  15   3   6        268.06        392.59        49.15 o                         
  16   3   6         61.91         87.80        32.29 o                         
  17   3   6         55.39         92.72        29.82 o                         
  18   3   6         93.72        141.16        27.99 o                         
  19   3   6          2.88         -5.90        19.94 o                         
   0   4   6          3.82         68.44        81.46 o                         
   1   4   6        208.79        186.03        90.10 o                         
   2   4   6        138.94        182.77        59.20 o                         
   3   4   6        575.34        617.92       107.15 o                         
   4   4   6        497.71        718.87       146.40 o                         
   5   4   6        528.06        614.11        92.11 o                         
   6   4   6        113.18        251.05        64.65 o                         
   7   4   6       1033.73       1091.25       130.61 o                         
   8   4   6        699.26        235.80        98.99 o                         
   9   4   6         55.31         31.01        44.04 o                         
  10   4   6          8.72         73.94        58.87 o                         
  11   4   6        322.21        365.21        60.39 o                         
  12   4   6         20.89         49.40        29.55 o                         
  13   4   6         13.58          7.55        34.77 o                         
  14   4   6        191.78        365.74        67.10 o                         
  15   4   6        337.25        580.76        73.82 o                         
  16   4   6        163.92        239.85        36.09 o                         
   1   5   6        178.92        250.89        40.37 o                         
   2   5   6        115.21        279.82        70.14 o                         
   3   5   6        216.18        272.85        44.72 o                         
   4   5   6         53.90         32.85        36.49 o                         
   5   5   6        255.85        449.85        78.16 o                         
   6   5   6         11.32         14.41        32.87 o                         
   7   5   6         20.84         46.30        31.50 o                         
   8   5   6          1.15         24.86        25.11 o                         
   9   5   6         51.69         73.94        24.05 o                         
  10   5   6          6.84        -12.79        20.60 o                         
  11   5   6         12.55         10.21        29.26 o                         
   2   0   7        794.02       1055.62        80.05 o                         
   4   0   7       1229.07        835.87        50.32 o                         
   6   0   7        869.46        789.73       108.51 o                         
   8   0   7       2936.79       1653.26       622.30 o                         
  10   0   7      15405.72      15403.82       357.37 o                         
  12   0   7       1396.89       1770.69        83.21 o                         
  14   0   7        803.26       1142.78        42.83 o                         
  16   0   7         76.28        120.36        37.53 o                         
  18   0   7         80.73        294.54       116.69 o                         
  20   0   7        923.51       1796.13       222.06 o                         
  22   0   7        424.63        585.72       412.35 o                         
   0   1   7       1738.68       1472.94       124.87 o                         
   1   1   7       1909.08       1551.20        71.78 o                         
   2   1   7      13589.36      13025.68       433.26 o                         
   3   1   7       5786.32       3473.29       145.57 o                         
   4   1   7       3390.27       3794.51       174.24 o                         
   5   1   7        886.60        697.10        39.46 o                         
   6   1   7       6033.49       5264.09       417.64 o                         
   7   1   7       4494.59       2975.13       118.30 o                         
   8   1   7        351.21        456.20        22.73 o                         
   9   1   7       2942.34       2098.30       113.44 o                         
  10   1   7        402.04        303.95        22.77 o                         
  11   1   7        419.49        629.62        40.28 o                         
  12   1   7       1153.16       1269.14        45.19 o                         
  13   1   7        452.75        536.01        56.36 o                         
  14   1   7       1130.69       1113.61        72.03 o                         
  15   1   7        414.79        614.50        54.09 o                         
  16   1   7         33.33         73.94        30.58 o                         
  17   1   7        137.15        282.02        39.39 o                         
  18   1   7         19.13          5.50        31.93 o                         
  19   1   7        160.40        252.46        41.24 o                         
  20   1   7         57.48        116.35        38.20 o                         
  21   1   7         10.10         -1.22        41.90 o                         
  22   1   7        101.14        160.55        56.25 o                         
   1   2   7        316.00        192.66        38.58 o                         
   2   2   7        276.76        254.83        25.16 o                         
   3   2   7       4015.72       2576.59        62.91 o                         
   4   2   7       2376.12       2424.98        86.51 o                         
   5   2   7        404.29        460.38        27.45 o                         
   6   2   7        662.61        618.99        28.75 o                         
   7   2   7         39.22         33.66        31.01 o                         
   8   2   7        342.37        386.57        39.74 o                         
   9   2   7         67.69         98.94        30.32 o                         
  10   2   7        625.77        724.77        44.99 o                         
  11   2   7         90.95        105.72        28.30 o                         
  12   2   7        738.22        511.92        43.26 o                         
  13   2   7        486.37        545.87        63.65 o                         
  14   2   7        822.58        987.48        51.97 o                         
  15   2   7        563.88        862.75        73.58 o                         
  16   2   7        162.85        298.29        49.65 o                         
  17   2   7        259.41        478.57        59.44 o                         
  18   2   7         38.49         36.28        33.96 o                         
  19   2   7         21.07         54.94        34.63 o                         
  20   2   7         47.65         48.76        39.38 o                         
  21   2   7        101.89        237.26        29.49 o                         
   0   3   7        807.10        859.92        93.10 o                         
   1   3   7       1479.30       1967.36        49.28 o                         
   2   3   7       8957.74       9600.61       161.58 o                         
   3   3   7       1226.98       1355.76        43.22 o                         
   4   3   7       3004.90       3569.88       331.87 o                         
   5   3   7        380.27        515.43        33.75 o                         
   6   3   7        927.08       1318.93       111.62 o                         
   7   3   7         80.37        116.57        34.48 o                         
   8   3   7        512.95        733.56        38.82 o                         
   9   3   7       1614.16       2092.14       154.11 o                         
  10   3   7       2549.24       3115.72       226.35 o                         
  11   3   7         40.36         33.77        42.17 o                         
  12   3   7          3.71         -0.31        53.53 o                         
  13   3   7        260.73        261.02        87.04 o                         
  14   3   7        339.77        426.29        52.77 o                         
  15   3   7          0.86         22.30        32.96 o                         
  16   3   7        269.46        434.59        83.94 o                         
  17   3   7         61.01        129.00        30.13 o                         
  18   3   7        157.12        179.37        32.79 o                         
  19   3   7          4.47         10.67        19.86 o                         
   1   4   7        494.97        573.80       137.89 o                         
   2   4   7        122.69        182.78        34.89 o                         
   3   4   7         67.73         50.28        33.37 o                         
   4   4   7        216.15        329.68        77.40 o                         
   5   4   7        632.43        392.58        77.20 o                         
   6   4   7       1398.26        999.85       109.44 o                         
   7   4   7        674.61        879.48        66.40 o                         
   8   4   7         92.70         54.16        51.39 o                         
   9   4   7         34.78         51.91        31.93 o                         
  10   4   7        168.36        200.82        36.42 o                         
  11   4   7        131.67         77.75        42.46 o                         
  12   4   7         30.64        172.76        77.25 o                         
  13   4   7         66.31        180.73        46.45 o                         
  14   4   7        191.09        332.48        45.95 o                         
  15   4   7        138.06        247.10        42.42 o                         
  16   4   7        259.85        320.47        53.68 o                         
   0   5   7         76.38        342.13        48.73 o                         
   1   5   7        586.47        881.79        48.47 o                         
   2   5   7         95.26        191.62        49.10 o                         
   3   5   7         39.76         82.66        39.45 o                         
   4   5   7        149.45        322.64        41.94 o                         
   5   5   7        206.87         31.01        40.87 o                         
   6   5   7         98.61        245.61        35.82 o                         
   7   5   7        164.79          5.93        34.65 o                         
   8   5   7          5.81         43.72        25.16 o                         
   9   5   7         32.24         45.46        27.32 o                         
  10   5   7          1.51        -11.69        20.69 o                         
  11   5   7         16.32         13.65        28.43 o                         
   0   0   8     134420.09     156198.52      6294.99 o                         
   2   0   8       9301.81      11075.84       305.03 o                         
   4   0   8      31401.05      34146.49      1811.69 o                         
   6   0   8      13220.94      10745.19       472.74 o                         
   8   0   8       4621.48       2707.71       682.69 o                         
  10   0   8        984.93       1386.20        52.39 o                         
  12   0   8        503.62        521.13        34.26 o                         
  14   0   8       1753.35       1918.21       175.14 o                         
  16   0   8        748.30        997.91        66.14 o                         
  18   0   8        130.77        285.94        72.01 o                         
  20   0   8        204.27        492.27        93.70 o                         
  22   0   8        238.20        459.78       384.83 o                         
   1   1   8       6941.20       4652.79       118.64 o                         
   2   1   8       6734.86       6625.72       174.02 o                         
   3   1   8       2203.67       1541.86        82.90 o                         
   4   1   8      11021.30      11082.44       311.52 o                         
   5   1   8         45.75          9.15        34.37 o                         
   6   1   8       2792.49       2140.63        75.64 o                         
   7   1   8       5282.20       3653.78       228.09 o                         
   8   1   8        746.57        676.98        35.45 o                         
   9   1   8       1358.29        991.70        50.04 o                         
  10   1   8       1001.73        963.77        39.52 o                         
  11   1   8       1416.19       1079.89        51.28 o                         
  12   1   8        476.47        569.94        48.15 o                         
  13   1   8        177.16        257.46        25.69 o                         
  14   1   8       1472.04       1517.59        79.35 o                         
  15   1   8         41.09         68.18        28.12 o                         
  16   1   8         69.97         59.15        29.17 o                         
  17   1   8         16.25         78.89        49.64 o                         
  18   1   8        225.24        302.19        35.05 o                         
  19   1   8         56.27         95.04        34.33 o                         
  20   1   8         13.66         15.74        38.26 o                         
  21   1   8         91.31        180.57        43.56 o                         
  22   1   8         89.83        184.17        47.99 o                         
   0   2   8      19117.23      19698.95      1469.32 o                         
   1   2   8       1568.83       1104.40        50.17 o                         
   2   2   8       3328.67       3864.07       219.11 o                         
   3   2   8       3049.02       2513.41        54.85 o                         
   4   2   8       3165.64       3550.42       214.30 o                         
   5   2   8       2294.87       1660.37        76.36 o                         
   6   2   8       1222.55       1319.73        56.39 o                         
   7   2   8        497.81        360.51        30.42 o                         
   8   2   8       1762.06       1779.02        60.04 o                         
   9   2   8        361.71        410.88        25.88 o                         
  10   2   8        154.06        212.25        26.76 o                         
  11   2   8       2027.63       1786.67       166.15 o                         
  12   2   8        310.84        354.18        37.88 o                         
  13   2   8        760.34       1103.35       103.08 o                         
  14   2   8          5.90         55.51        32.19 o                         
  15   2   8        338.09        483.74        47.71 o                         
  16   2   8         28.87        155.41        48.86 o                         
  17   2   8         13.03         24.99        36.73 o                         
  18   2   8         83.10         80.51        31.22 o                         
  19   2   8         55.95         40.02        32.35 o                         
  20   2   8         21.64         26.44        30.99 o                         
  21   2   8          0.82         11.98        27.54 o                         
   1   3   8       1234.84       1623.08       118.09 o                         
   2   3   8        913.87       1674.69       118.49 o                         
   3   3   8       1075.50       1222.89        76.38 o                         
   4   3   8        641.85        551.55        75.69 o                         
   5   3   8       1841.98       1929.99       104.31 o                         
   6   3   8        374.43        566.27        89.15 o                         
   7   3   8        115.55        171.61        35.35 o                         
   8   3   8        176.26        169.61        34.30 o                         
   9   3   8        142.26        130.86        33.58 o                         
  10   3   8        715.19        986.89        64.01 o                         
  11   3   8        422.20        401.38        41.53 o                         
  12   3   8        254.18        262.73        52.90 o                         
  13   3   8        201.30        172.56        64.69 o                         
  14   3   8        494.99        778.93       105.34 o                         
  15   3   8         80.57        106.53        37.02 o                         
  16   3   8        142.27        247.75        36.91 o                         
  17   3   8         31.70         56.35        29.57 o                         
  18   3   8          5.60         39.29        26.76 o                         
  19   3   8         17.41         10.60        19.98 o                         
   0   4   8       1952.49       2754.89       561.44 o                         
   1   4   8         18.74         67.43        41.92 o                         
   2   4   8         60.93         58.84        36.32 o                         
   3   4   8        122.56        208.56        46.97 o                         
   4   4   8        709.64        850.28       129.86 o                         
   5   4   8       1069.28        630.71       147.48 o                         
   6   4   8        286.81        363.05        66.42 o                         
   7   4   8       1225.99       1381.97       120.15 o                         
   8   4   8        188.53        193.68        75.97 o                         
   9   4   8        122.96         69.56        32.37 o                         
  10   4   8        126.45        236.49        33.75 o                         
  11   4   8         51.90         74.01        43.19 o                         
  12   4   8        215.79        280.46        58.21 o                         
  13   4   8        179.66        250.16        29.18 o                         
  14   4   8        127.81        213.06        26.67 o                         
  15   4   8         69.80         61.08        22.79 o                         
  16   4   8         39.64         94.25        18.79 o                         
   1   5   8        515.36        886.40        49.70 o                         
   2   5   8         69.32        183.38        80.36 o                         
   3   5   8        409.31        537.02       404.96 o                         
   4   5   8        164.98        136.86        72.18 o                         
   5   5   8         17.97        -15.20        29.87 o                         
   6   5   8         98.73         78.35        40.69 o                         
   7   5   8         30.83         -3.83        25.87 o                         
   8   5   8         20.73         43.32        30.82 o                         
   9   5   8        233.90         98.46        31.88 o                         
  10   5   8         11.98          9.40        20.34 o                         
  11   5   8         35.99         27.99        28.94 o                         
   2   0   9        859.61        959.92        45.82 o                         
   4   0   9       9181.62       7292.07       216.73 o                         
   6   0   9       6737.24       7435.09       341.11 o                         
   8   0   9        218.50        190.91        53.30 o                         
  10   0   9        333.74        293.66        50.24 o                         
  12   0   9       2195.03       1986.22        76.53 o                         
  14   0   9       4548.76       4686.83       417.12 o                         
  16   0   9        563.50        733.31        63.96 o                         
  18   0   9         32.50        142.20        71.30 o                         
  20   0   9         63.81        169.94        56.42 o                         
  22   0   9        151.32        177.53        77.85 o                         
   0   1   9       5612.69       4782.11       227.09 o                         
   1   1   9       2006.83       1300.56        57.68 o                         
   2   1   9      30193.72      31014.99       857.49 o                         
   3   1   9       2473.17       1283.31        37.11 o                         
   4   1   9       1261.32        845.79        40.35 o                         
   5   1   9        706.04        524.97        38.66 o                         
   6   1   9       9875.22      10391.33       894.17 o                         
   7   1   9      10063.96       8658.59       583.23 o                         
   8   1   9       1846.66       1634.05        55.38 o                         
   9   1   9       1355.00       1164.28        52.65 o                         
  10   1   9       4052.56       3593.11       164.05 o                         
  11   1   9        757.73        730.05        47.18 o                         
  12   1   9        216.15        223.13        25.00 o                         
  13   1   9        522.42        628.13        34.99 o                         
  14   1   9        386.40        642.99        68.16 o                         
  15   1   9        203.21        229.33        29.06 o                         
  16   1   9        504.94        596.69        46.95 o                         
  17   1   9         98.41        218.46        53.75 o                         
  18   1   9        179.17        355.75        34.47 o                         
  19   1   9        232.46        412.82        48.86 o                         
  20   1   9         23.41         36.85        38.95 o                         
  21   1   9         21.12         43.51        43.28 o                         
  22   1   9         27.07         88.32        39.29 o                         
   1   2   9       2067.69       1545.21        86.98 o                         
   2   2   9        183.54        119.50        24.37 o                         
   3   2   9       1316.98       1230.88        34.89 o                         
   4   2   9        345.98        414.44        23.89 o                         
   5   2   9       2183.56       1569.46        53.42 o                         
   6   2   9        778.18        717.78        29.30 o                         
   7   2   9         28.92          1.43        25.37 o                         
   8   2   9        853.16        717.53        36.41 o                         
   9   2   9         97.11        230.33        30.94 o                         
  10   2   9        449.89        550.51        33.18 o                         
  11   2   9       1351.38       1249.65        58.09 o                         
  12   2   9         11.94         40.24        32.30 o                         
  13   2   9        752.49       1071.72        83.71 o                         
  14   2   9         35.90         79.83        32.21 o                         
  15   2   9        173.94        217.30        44.78 o                         
  16   2   9          0.44         38.07        48.81 o                         
  17   2   9         84.18         69.41        35.62 o                         
  18   2   9         38.97        119.62        31.59 o                         
  19   2   9         87.94        161.56        33.26 o                         
  20   2   9         14.94         68.47        31.27 o                         
  21   2   9         10.85        -19.69        26.72 o                         
   0   3   9        727.95       1152.68        46.87 o                         
   1   3   9       1062.43       1315.42        39.13 o                         
   2   3   9       3100.45       2625.15        69.66 o                         
   3   3   9        690.24        717.37        48.38 o                         
   4   3   9        149.96        189.24        26.14 o                         
   5   3   9       1020.93        866.73        65.64 o                         
   6   3   9       8931.47       9906.89       698.97 o                         
   7   3   9       1530.21       2022.53       140.16 o                         
   8   3   9         64.75        130.96        34.06 o                         
   9   3   9        119.43         48.04        33.27 o                         
  10   3   9        314.88        297.42        58.95 o                         
  11   3   9        531.15        504.20        38.49 o                         
  12   3   9          9.87         92.71        49.46 o                         
  13   3   9        135.68         67.80        45.78 o                         
  14   3   9         17.72         98.85        34.05 o                         
  15   3   9         23.29         24.69        32.72 o                         
  16   3   9         99.95        143.17        32.61 o                         
  17   3   9         15.94         50.60        29.12 o                         
  18   3   9         12.27         51.40        21.78 o                         
  19   3   9         21.16         37.12        19.84 o                         
   1   4   9        120.44        131.39        30.39 o                         
   2   4   9        120.52        177.36        29.31 o                         
   3   4   9       1111.87       1178.87       239.58 o                         
   4   4   9        726.26        640.64       106.84 o                         
   5   4   9        190.00        108.46        50.96 o                         
   6   4   9        196.10        148.52        56.66 o                         
   7   4   9         12.40        -17.55        45.57 o                         
   8   4   9         71.92         81.47        41.59 o                         
   9   4   9        176.12         94.87        35.89 o                         
  10   4   9        346.81        561.16       113.43 o                         
  11   4   9         70.14         58.15        40.95 o                         
  12   4   9         43.15         66.72        29.42 o                         
  13   4   9        141.71        190.50        30.75 o                         
  14   4   9         54.94        105.76        43.09 o                         
  15   4   9          5.51         42.57        21.91 o                         
  16   4   9         56.08         68.38        24.74 o                         
   0   5   9         13.26        530.28       267.82 o                         
   1   5   9        216.21        442.12        45.48 o                         
   2   5   9        213.17        361.96        39.31 o                         
   3   5   9        805.80       1113.78       365.96 o                         
   4   5   9          6.47        137.02        30.17 o                         
   5   5   9         19.83          3.98        34.28 o                         
   6   5   9         36.61         71.90        53.31 o                         
   7   5   9         12.63         31.85        25.46 o                         
   8   5   9        104.89         93.59        52.53 o                         
   9   5   9        103.48         39.85        29.98 o                         
  10   5   9         12.36         51.75        27.99 o                         
   0   0  10      16398.22      18207.17       743.23 o                         
   2   0  10      13969.66      16318.72       441.55 o                         
   4   0  10      54925.27      55791.25      1625.02 o                         
   6   0  10       1293.18        835.82        53.79 o                         
   8   0  10      19371.53      14680.51      1487.10 o                         
  10   0  10        439.90        329.48        26.98 o                         
  12   0  10        417.77        511.29        52.83 o                         
  14   0  10       1931.35       2260.75       178.20 o                         
  16   0  10        577.90        731.79        97.89 o                         
  18   0  10        230.09        533.09        78.37 o                         
  20   0  10        492.17        876.58       101.27 o                         
  22   0  10        322.38        680.82       301.63 o                         
   1   1  10        286.79        177.79        37.23 o                         
   2   1  10        145.22        281.81        34.81 o                         
   3   1  10        887.75        677.54        25.15 o                         
   4   1  10       1005.05        912.24        48.61 o                         
   5   1  10        857.75        662.19        40.98 o                         
   6   1  10       1123.00        931.28        49.29 o                         
   7   1  10       3726.52       3590.94       160.13 o                         
   8   1  10         46.96         28.21        17.65 o                         
   9   1  10       1360.90       1263.45        48.34 o                         
  10   1  10        124.92        190.00        24.05 o                         
  11   1  10        792.14        963.76        62.89 o                         
  12   1  10        529.26        538.12        36.59 o                         
  13   1  10        381.51        537.93        27.74 o                         
  14   1  10        680.92        786.48        48.62 o                         
  15   1  10        833.54       1074.59        81.30 o                         
  16   1  10        350.32        366.43        35.14 o                         
  17   1  10         28.13        140.39        45.83 o                         
  18   1  10         63.26         78.10        33.21 o                         
  19   1  10        151.20        281.04        48.36 o                         
  20   1  10          8.72         38.94        40.00 o                         
  21   1  10         60.47        139.08        43.97 o                         
  22   1  10         70.10        177.91        39.85 o                         
   0   2  10       3390.64       2850.06       314.53 o                         
   1   2  10       1690.77       1213.40        47.22 o                         
   2   2  10       2092.90       2593.69        75.41 o                         
   3   2  10       4029.71       3286.77        80.39 o                         
   4   2  10         83.40        125.32        21.94 o                         
   5   2  10       4118.70       3268.78       125.65 o                         
   6   2  10        207.38        187.60        24.89 o                         
   7   2  10        458.56        404.27        18.94 o                         
   8   2  10       2321.77       2150.60        58.89 o                         
   9   2  10         84.85         65.51        24.15 o                         
  10   2  10       1193.23       1186.03        42.59 o                         
  11   2  10        753.50        744.30        57.54 o                         
  12   2  10       1457.61       1300.74        96.74 o                         
  13   2  10        378.25        554.36        63.65 o                         
  14   2  10         92.49        128.05        34.79 o                         
  15   2  10        140.28        221.55        43.67 o                         
  16   2  10         16.84         58.82        49.45 o                         
  17   2  10         16.51         14.66        36.42 o                         
  18   2  10         26.87         78.92        31.32 o                         
  19   2  10          6.82         65.14        29.70 o                         
  20   2  10         57.02         44.66        31.77 o                         
  21   2  10         23.35         65.12        26.21 o                         
   1   3  10        142.83        437.79        79.26 o                         
   2   3  10        223.07        932.59        90.30 o                         
   3   3  10        683.13        632.19        42.40 o                         
   4   3  10        747.21        672.95        56.98 o                         
   5   3  10       1323.06       1357.07       140.39 o                         
   6   3  10        195.74        245.04        36.03 o                         
   7   3  10        602.95        488.33        32.11 o                         
   8   3  10        615.03        707.59        61.71 o                         
   9   3  10        356.02        384.67        41.91 o                         
  10   3  10        102.69        162.06        45.17 o                         
  11   3  10       1712.34       1743.45       151.72 o                         
  12   3  10        336.43        441.12        74.85 o                         
  13   3  10         24.79        -10.96        46.67 o                         
  14   3  10        420.61        641.46        42.61 o                         
  15   3  10         37.79         68.86        33.15 o                         
  16   3  10        153.11        258.44        51.13 o                         
  17   3  10          1.68          6.07        29.06 o                         
  18   3  10         36.67         99.65        21.60 o                         
  19   3  10         13.30         38.15        22.48 o                         
   0   4  10       1272.54       1749.08       350.39 o                         
   1   4  10        249.09        266.52        66.72 o                         
   2   4  10        151.04        131.69        29.24 o                         
   3   4  10        355.28        337.92        86.42 o                         
   4   4  10        200.08        143.32        64.89 o                         
   5   4  10        569.57        401.48        72.13 o                         
   6   4  10        201.30         84.74       122.58 o                         
   7   4  10       1142.72        598.93        84.97 o                         
   8   4  10        129.66         73.80        43.36 o                         
   9   4  10        145.72        128.79        37.67 o                         
  10   4  10        165.43        234.35        40.49 o                         
  11   4  10          2.41        -25.47        32.43 o                         
  12   4  10        101.93        137.52        39.17 o                         
  13   4  10         60.44         93.53        27.12 o                         
  14   4  10        144.46        286.99        52.21 o                         
  15   4  10         76.82        116.43        22.88 o                         
  16   4  10        155.26         80.80        75.64 o                         
   1   5  10       1258.89       2248.29        67.61 o                         
   2   5  10         25.36        -26.05        32.63 o                         
   3   5  10        103.01         76.66        42.50 o                         
   4   5  10         74.17         91.56        32.91 o                         
   5   5  10         35.16         29.80        34.90 o                         
   6   5  10         73.99        180.55        34.46 o                         
   7   5  10         22.30          5.67        30.55 o                         
   8   5  10        153.53        -10.56        31.88 o                         
   9   5  10        105.26        146.93        92.94 o                         
   2   0  11       1714.37       1823.89        60.85 o                         
   4   0  11        615.22        807.72        47.02 o                         
   6   0  11        162.16         82.19        43.06 o                         
   8   0  11      15981.01      10963.19       723.89 o                         
  10   0  11       4191.92       4285.94       149.97 o                         
  12   0  11       4389.55       4061.52       137.97 o                         
  14   0  11       1722.12       2264.04       172.00 o                         
  16   0  11        158.50        279.06        46.96 o                         
  18   0  11        475.78        910.28        65.65 o                         
  20   0  11        897.80       1571.18        85.80 o                         
  22   0  11        413.81        776.22       298.02 o                         
   0   1  11      14010.74      14826.39      1410.82 o                         
   1   1  11       1549.33       1258.97        49.68 o                         
   2   1  11       5707.83       4479.48       146.70 o                         
   3   1  11       1345.92        798.09        35.89 o                         
   4   1  11       5288.81       4683.17       218.17 o                         
   5   1  11       2498.70       1778.79        76.37 o                         
   6   1  11      13697.23      14320.19      1251.73 o                         
   7   1  11         23.06         52.90        24.23 o                         
   8   1  11        866.40        740.95        26.73 o                         
   9   1  11       1871.70       1770.38        60.13 o                         
  10   1  11        201.85        239.74        17.19 o                         
  11   1  11        228.42        292.22        44.51 o                         
  12   1  11       1775.17       1925.70        64.43 o                         
  13   1  11         60.19         81.08        25.44 o                         
  14   1  11        224.28        236.12        27.99 o                         
  15   1  11         29.34         35.33        28.43 o                         
  16   1  11        146.14        267.01        37.79 o                         
  17   1  11        788.13       1081.99       103.98 o                         
  18   1  11         36.82         55.40        35.59 o                         
  19   1  11         55.71        152.75        42.14 o                         
  20   1  11          9.67         17.61        40.99 o                         
  21   1  11         21.18        103.82        44.38 o                         
  22   1  11        110.63        262.92        59.62 o                         
   1   2  11        965.91        919.91        24.01 o                         
   2   2  11        202.04        310.34        22.38 o                         
   3   2  11       3938.11       3061.53        84.88 o                         
   4   2  11        150.85        216.24        24.57 o                         
   5   2  11        603.64        485.49        27.52 o                         
   6   2  11       1314.05       1088.36        62.06 o                         
   7   2  11       1389.51       1129.76        67.79 o                         
   8   2  11        217.76        208.45        23.68 o                         
   9   2  11        118.78         83.24        24.57 o                         
  10   2  11        840.62        696.41        68.76 o                         
  11   2  11        194.97        176.44        29.42 o                         
  12   2  11       1841.55       1686.53       153.66 o                         
  13   2  11        373.06        404.28        70.41 o                         
  14   2  11        898.28       1030.45        50.23 o                         
  15   2  11        483.02        712.90        84.97 o                         
  16   2  11        113.54        187.15        60.11 o                         
  17   2  11        433.10        783.58       108.73 o                         
  18   2  11         18.36         52.65        28.59 o                         
  19   2  11         52.31         87.83        29.69 o                         
  20   2  11         23.58         51.32        28.60 o                         
  21   2  11          5.26         88.87        60.32 o                         
   0   3  11       2046.10       2695.28        84.60 o                         
   1   3  11        720.67       1036.27       125.15 o                         
   2   3  11       6098.76       6707.78       149.10 o                         
   3   3  11        578.16        508.95        35.16 o                         
   4   3  11       2851.30       2916.21       238.34 o                         
   5   3  11        100.42         59.50        23.62 o                         
   6   3  11        377.08        499.53        28.41 o                         
   7   3  11         35.58         34.00        25.13 o                         
   8   3  11        813.55       1006.06        50.72 o                         
   9   3  11       2962.79       3594.76       359.84 o                         
  10   3  11       1629.84       1973.41       180.29 o                         
  11   3  11        134.67        138.58        49.68 o                         
  12   3  11        476.92        527.31        82.41 o                         
  13   3  11        129.33        159.01        63.86 o                         
  14   3  11        102.21         40.60        34.45 o                         
  15   3  11        133.97        178.07        38.96 o                         
  16   3  11        105.58        128.11        36.71 o                         
  17   3  11         96.33        158.53        28.67 o                         
  18   3  11         57.70         98.90        21.05 o                         
  19   3  11          0.34         63.53        74.86 o                         
   1   4  11        866.92       1120.81       112.41 o                         
   2   4  11        280.24        286.03        36.24 o                         
   3   4  11         26.29         54.95        52.02 o                         
   4   4  11        260.21        111.48        65.20 o                         
   5   4  11        350.75        200.62        52.31 o                         
   6   4  11        615.30        636.26       168.19 o                         
   7   4  11        185.64        229.23        63.82 o                         
   8   4  11         74.56         11.82        33.59 o                         
   9   4  11        133.34         88.99        32.66 o                         
  10   4  11        183.45        182.93        36.24 o                         
  11   4  11         24.47        106.49        42.32 o                         
  12   4  11         18.79          7.99        29.62 o                         
  13   4  11          6.68         21.21        38.05 o                         
  14   4  11        168.22        293.77        23.72 o                         
  15   4  11         11.93         42.23        29.04 o                         
  16   4  11         83.34         60.02        83.04 o                         
   0   5  11          4.29        144.51        80.05 o                         
   1   5  11        614.67       1045.51       302.42 o                         
   2   5  11        148.93        417.04        53.74 o                         
   3   5  11         21.77         67.05        33.10 o                         
   4   5  11         89.61         85.90        53.69 o                         
   5   5  11        291.67        350.18       143.78 o                         
   6   5  11         66.73        103.01        44.17 o                         
   7   5  11          4.95          3.05        24.42 o                         
   8   5  11         83.78        154.99        72.03 o                         
  10   5  11         28.73        -37.43       107.25 o                         
   0   0  12       6204.80       5668.45       248.16 o                         
   2   0  12      36685.09      41084.02      1459.89 o                         
   4   0  12       1634.99       1633.82        64.48 o                         
   6   0  12        216.60        184.39        44.00 o                         
   8   0  12        311.25        407.00        63.06 o                         
  10   0  12       3191.10       2668.07        96.69 o                         
  12   0  12        773.79        698.70        30.09 o                         
  14   0  12       1007.64       1110.33        71.02 o                         
  16   0  12        407.20        609.90        54.73 o                         
  18   0  12       1604.58       2574.41       113.47 o                         
  20   0  12        796.58       1217.97        91.14 o                         
  22   0  12         76.66        116.63       148.62 o                         
   1   1  12      12121.85       9621.18       323.24 o                         
   2   1  12         58.38        136.37        31.19 o                         
   3   1  12       1069.41        778.14        33.40 o                         
   4   1  12       7853.07       7307.51       319.65 o                         
   5   1  12        405.87        265.31        28.03 o                         
   6   1  12       2892.02       2536.78       172.86 o                         
   7   1  12       1806.76       1432.17        62.04 o                         
   8   1  12        314.62        375.96        22.45 o                         
   9   1  12        544.73        457.70        19.63 o                         
  10   1  12         72.89         37.10        16.43 o                         
  11   1  12        373.44        311.21        19.02 o                         
  12   1  12       2214.44       2147.72       112.64 o                         
  13   1  12         47.93          8.73        25.51 o                         
  14   1  12        144.45        170.91        27.95 o                         
  15   1  12         84.20         79.78        29.11 o                         
  16   1  12       1689.40       2053.73       117.14 o                         
  17   1  12         65.38        102.60        55.82 o                         
  18   1  12        144.35        186.17        37.59 o                         
  19   1  12         72.56        156.37        43.31 o                         
  20   1  12         38.76         46.57        42.58 o                         
  21   1  12        260.15        514.29        92.48 o                         
  22   1  12         35.52         51.69        58.02 o                         
   0   2  12       1882.24       2574.23       101.42 o                         
   1   2  12       5039.21       4490.07       105.76 o                         
   2   2  12       4404.82       5348.23       142.32 o                         
   3   2  12       3192.74       2771.10       101.15 o                         
   4   2  12       2170.81       2338.06       112.13 o                         
   5   2  12        447.52        372.62        29.58 o                         
   6   2  12       1891.99       1572.90       102.58 o                         
   7   2  12        612.97        414.51        26.45 o                         
   8   2  12         79.51         82.05        17.55 o                         
   9   2  12        179.33        229.32        25.97 o                         
  10   2  12        271.84        220.04        27.53 o                         
  11   2  12        358.30        329.52        30.56 o                         
  12   2  12        158.73        113.29        31.58 o                         
  13   2  12       3767.86       4815.23       450.36 o                         
  14   2  12        741.00        723.41        65.41 o                         
  15   2  12        250.83        392.35        55.99 o                         
  16   2  12         30.59         54.22        34.38 o                         
  17   2  12         12.21         54.14        35.98 o                         
  18   2  12         48.85        129.21        29.12 o                         
  19   2  12         50.57         73.54        29.39 o                         
  20   2  12         72.66         93.03        28.48 o                         
  21   2  12         15.16         -3.46        78.63 o                         
   1   3  12       2095.43       2341.00       125.38 o                         
   2   3  12        199.63        893.92       108.94 o                         
   3   3  12        199.26        241.06        29.93 o                         
   4   3  12        387.99        836.61        79.75 o                         
   5   3  12        295.42        330.94        30.90 o                         
   6   3  12        212.27        278.56        29.38 o                         
   7   3  12        180.33        263.12        26.42 o                         
   8   3  12       5188.04       5797.82       497.78 o                         
   9   3  12        392.38        398.52        45.09 o                         
  10   3  12        155.10        231.76        40.44 o                         
  11   3  12         34.98        129.81        70.91 o                         
  12   3  12        457.65        565.69        63.91 o                         
  13   3  12        288.81        272.29       101.74 o                         
  14   3  12         56.04         57.22        51.37 o                         
  15   3  12          2.81         13.35        33.15 o                         
  16   3  12        120.27         88.30        44.79 o                         
  17   3  12         53.03         61.59        25.66 o                         
  18   3  12         66.45         89.14        32.15 o                         
  19   3  12         28.47         31.45        75.17 o                         
   0   4  12         55.12        374.19       119.84 o                         
   1   4  12        510.56        695.77        75.13 o                         
   2   4  12         24.14         98.28        44.37 o                         
   3   4  12        522.61        385.11        47.16 o                         
   4   4  12        345.49        289.18        82.19 o                         
   5   4  12        561.36        501.43       109.48 o                         
   6   4  12        145.48        179.63        48.26 o                         
   7   4  12        110.80         10.83        62.37 o                         
   8   4  12        277.40        198.80        69.07 o                         
   9   4  12         26.39         47.08        32.31 o                         
  10   4  12         15.97         26.91        38.08 o                         
  11   4  12        110.16        214.00        44.21 o                         
  12   4  12         31.94         16.68        38.03 o                         
  13   4  12         24.29         99.67        23.80 o                         
  14   4  12        116.57        233.22        34.13 o                         
  15   4  12         90.58        109.23        40.99 o                         
  16   4  12          6.72         24.19        52.74 o                         
   1   5  12         22.14         63.58        40.99 o                         
   2   5  12        106.51        407.76        75.02 o                         
   3   5  12        117.78        117.39        33.31 o                         
   4   5  12         31.17         38.03        25.93 o                         
   5   5  12        169.02         57.02        33.54 o                         
   6   5  12         50.94        194.35        66.37 o                         
   7   5  12         10.57         76.12        39.00 o                         
   9   5  12         14.60        -39.00       119.52 o                         
  10   5  12         25.17         71.08       100.96 o                         
   2   0  13       8337.19       8046.56       971.27 o                         
   4   0  13      15433.19      18406.53       990.61 o                         
   6   0  13      13649.71      11652.92       343.73 o                         
   8   0  13       7853.87       6733.25       245.34 o                         
  10   0  13      17800.97      16031.14       553.29 o                         
  12   0  13        246.98        241.20        26.51 o                         
  14   0  13       3116.50       3022.13       247.36 o                         
  16   0  13        319.26        346.49        55.42 o                         
  18   0  13       1717.21       2989.49       110.86 o                         
  20   0  13         89.01        119.81        59.63 o                         
  22   0  13        125.11        143.43        87.12 o                         
   0   1  13        855.07        770.96        60.23 o                         
   1   1  13      10837.44       8884.63       192.42 o                         
   2   1  13       2655.57       3832.85        96.46 o                         
   3   1  13       4148.39       2602.23       118.88 o                         
   4   1  13        251.61        226.73        21.63 o                         
   5   1  13       2196.10       1500.11        50.13 o                         
   6   1  13       1332.63       1014.59        62.93 o                         
   7   1  13        164.57        148.10        26.75 o                         
   8   1  13       1638.38       1284.76        60.02 o                         
   9   1  13        691.49        543.40        23.63 o                         
  10   1  13         82.62         71.06        21.28 o                         
  11   1  13        517.26        538.38        20.15 o                         
  12   1  13       1042.24        947.65        62.18 o                         
  13   1  13        749.05        837.64        61.07 o                         
  14   1  13         44.58        116.07        28.29 o                         
  15   1  13         44.49         70.36        29.34 o                         
  16   1  13       1732.89       2094.57       195.43 o                         
  17   1  13         98.40        162.15        40.12 o                         
  18   1  13        187.17        264.81        38.64 o                         
  19   1  13         21.62         64.06        44.17 o                         
  20   1  13        260.45        701.59        71.92 o                         
  21   1  13         27.62        -13.12        55.42 o                         
  22   1  13          1.76         -3.85        59.23 o                         
   1   2  13       4254.44       3481.99        62.79 o                         
   2   2  13         60.41         81.37        15.62 o                         
   3   2  13        519.72        573.75        22.21 o                         
   4   2  13       1302.08       1372.41        70.70 o                         
   5   2  13        708.62        907.97        40.14 o                         
   6   2  13        916.59        711.09        42.14 o                         
   7   2  13       3776.49       3114.76       196.84 o                         
   8   2  13        250.69        217.59        18.59 o                         
   9   2  13         12.59         19.97        25.11 o                         
  10   2  13       1867.23       1454.18        54.24 o                         
  11   2  13          0.99          4.34        29.42 o                         
  12   2  13         64.87         29.93        31.27 o                         
  13   2  13        107.05        117.73        42.32 o                         
  14   2  13        756.95       1142.06       123.07 o                         
  15   2  13        632.05        856.38        85.39 o                         
  16   2  13        144.86        169.04        35.43 o                         
  17   2  13        112.04        128.41        41.29 o                         
  18   2  13        226.33        336.56        44.01 o                         
  19   2  13        170.98        299.37        44.81 o                         
  20   2  13        101.22        215.81        53.31 o                         
  21   2  13         32.66        130.22        78.63 o                         
   0   3  13        351.40        766.53       113.23 o                         
   1   3  13       3284.48       3463.78        90.54 o                         
   2   3  13       3831.10       3986.05       116.86 o                         
   3   3  13       1537.61       1542.25        65.90 o                         
   4   3  13       1500.85       1587.39       167.16 o                         
   5   3  13         30.30         26.89        23.54 o                         
   6   3  13        552.46        632.14        46.55 o                         
   7   3  13        183.81        221.89        26.24 o                         
   8   3  13        403.18        520.99        57.95 o                         
   9   3  13         93.60        100.80        34.12 o                         
  10   3  13        478.17        517.46        62.85 o                         
  11   3  13       1095.01       1207.53       110.87 o                         
  12   3  13        404.22        687.29       128.33 o                         
  13   3  13        121.48        186.60        36.62 o                         
  14   3  13         61.28         70.39        36.35 o                         
  15   3  13        283.92        512.51        40.70 o                         
  16   3  13        261.39        417.73        84.62 o                         
  17   3  13         12.53         19.43        24.67 o                         
  18   3  13         38.91         37.91        36.22 o                         
  19   3  13         65.46        132.73        75.49 o                         
   1   4  13         10.87         17.57        42.44 o                         
   2   4  13        128.81        144.69        51.71 o                         
   3   4  13        372.36        131.00        72.83 o                         
   4   4  13       1344.29       1634.40       342.48 o                         
   5   4  13        604.28        375.88       131.89 o                         
   6   4  13         36.81         -5.11        47.17 o                         
   7   4  13        135.35         95.98        53.32 o                         
   8   4  13        437.64        576.28       124.46 o                         
   9   4  13        292.43        392.91        74.86 o                         
  10   4  13         43.56         87.87        31.67 o                         
  11   4  13         82.87        162.05        44.37 o                         
  12   4  13         64.34        179.55        34.10 o                         
  13   4  13         15.73         54.32        39.99 o                         
  14   4  13        112.92        254.42        62.55 o                         
  15   4  13        192.16        234.43        36.76 o                         
  16   4  13         14.22        -31.00        49.25 o                         
   0   5  13        263.49        732.44       345.35 o                         
   1   5  13        307.75        576.32       149.38 o                         
   2   5  13        846.98        461.56        63.95 o                         
   3   5  13        285.71        445.00        59.38 o                         
   4   5  13         35.46        189.48        61.35 o                         
   5   5  13         23.97         51.01        54.89 o                         
   6   5  13        118.04        161.67        89.33 o                         
   8   5  13          0.36        -72.34       130.53 o                         
   9   5  13        103.97         93.10       116.38 o                         
  10   5  13         80.34          5.98        93.42 o                         
   0   0  14        750.40        509.54        83.35 o                         
   2   0  14        696.63        678.36        71.86 o                         
   4   0  14      20908.70      23804.88       684.23 o                         
   6   0  14      21081.11      19763.09       464.32 o                         
   8   0  14        726.08        606.34        34.77 o                         
  10   0  14       4652.98       4137.48       171.22 o                         
  12   0  14        119.46        146.09        24.04 o                         
  14   0  14       1621.35       1447.73       152.10 o                         
  16   0  14         13.45        102.45        77.81 o                         
  18   0  14        443.56        830.39        68.88 o                         
  20   0  14        147.71        192.61        61.20 o                         
  22   0  14        116.77         29.57        88.70 o                         
   1   1  14       6303.51       4809.92       109.41 o                         
   2   1  14       2827.53       4146.08       104.10 o                         
   3   1  14        588.55        604.33        34.08 o                         
   4   1  14        179.47        593.46        71.53 o                         
   5   1  14       1096.32        828.54        40.00 o                         
   6   1  14       4289.33       4164.71       201.74 o                         
   7   1  14       1196.55       1158.57        40.10 o                         
   8   1  14      12363.25      11186.27       266.60 o                         
   9   1  14        752.56        613.61        26.33 o                         
  10   1  14       1565.93       1351.39        39.39 o                         
  11   1  14       1110.78        960.27        47.17 o                         
  12   1  14       1815.12       1584.26        77.06 o                         
  13   1  14        242.69        256.78        28.31 o                         
  14   1  14       1109.91       1101.90        74.23 o                         
  15   1  14        106.69        121.95        28.31 o                         
  16   1  14       1378.25       1790.70       151.19 o                         
  17   1  14        106.42         85.71        38.09 o                         
  18   1  14        174.01        192.57        36.95 o                         
  19   1  14        103.50        145.63        45.25 o                         
  20   1  14        347.40        655.06        61.74 o                         
  21   1  14          0.11        -66.45        66.45 o                         
  22   1  14         15.48         24.78        58.63 o                         
   0   2  14       1477.48       2126.95        68.33 o                         
   1   2  14       1296.39       1113.42        21.95 o                         
   2   2  14        312.62        428.87        17.26 o                         
   3   2  14       2584.73       1934.34        52.69 o                         
   4   2  14        129.19        128.03        20.72 o                         
   5   2  14       2367.39       2281.16        91.71 o                         
   6   2  14        521.57        388.21        30.58 o                         
   7   2  14        445.49        500.93        33.33 o                         
   8   2  14        182.65        161.89        28.22 o                         
   9   2  14       1093.07        894.95        39.73 o                         
  10   2  14        872.11        695.62        44.84 o                         
  11   2  14        643.59        518.70        54.34 o                         
  12   2  14        147.31        163.97        33.32 o                         
  13   2  14       1168.37       1337.09       163.96 o                         
  14   2  14        194.27        198.50        46.95 o                         
  15   2  14         10.51         33.56        53.38 o                         
  16   2  14         94.81        135.44        37.27 o                         
  17   2  14         73.42        120.24        30.80 o                         
  18   2  14        268.05        330.10        40.46 o                         
  19   2  14          1.09         -1.74        40.24 o                         
  20   2  14         12.67          3.67        62.82 o                         
  21   2  14        172.87        127.38        75.80 o                         
   1   3  14        934.19        915.98        34.85 o                         
   2   3  14        457.15        964.29        53.25 o                         
   3   3  14        568.69        700.82        41.20 o                         
   4   3  14       1285.19       1586.26       156.79 o                         
   5   3  14        239.82        299.35        24.99 o                         
   6   3  14         53.95        122.55        25.70 o                         
   7   3  14        334.83        437.45        40.74 o                         
   8   3  14        807.65        764.68        65.60 o                         
   9   3  14        421.67        448.39        51.35 o                         
  10   3  14        387.87        304.37        37.58 o                         
  11   3  14        600.82        694.24        79.22 o                         
  12   3  14       1958.77       2762.71       881.14 o                         
  13   3  14        181.72        241.32        60.03 o                         
  14   3  14         27.56         52.51        43.39 o                         
  15   3  14         21.29         29.18        33.15 o                         
  16   3  14        487.33        827.38        66.71 o                         
  17   3  14        151.11        155.48        43.76 o                         
  18   3  14        137.21        113.75        35.74 o                         
  19   3  14          1.02         49.38        68.88 o                         
   0   4  14       3088.19       3468.00       163.87 o                         
   1   4  14        204.65         58.59        92.54 o                         
   2   4  14         97.21         44.15        53.16 o                         
   3   4  14         23.04         54.77        42.28 o                         
   4   4  14        282.66        156.29        74.23 o                         
   5   4  14        671.57         37.07       115.75 o                         
   6   4  14       1693.22        573.80        97.25 o                         
   7   4  14        532.13        533.20       143.90 o                         
   8   4  14         61.55        131.13        43.68 o                         
   9   4  14        227.96        242.70        57.37 o                         
  10   4  14         62.25        109.24        31.65 o                         
  11   4  14         19.18         45.19        26.32 o                         
  12   4  14        216.20        380.11        75.50 o                         
  13   4  14        560.83        995.21       218.56 o                         
  14   4  14         60.66         39.61        39.69 o                         
  15   4  14        126.33        117.88        34.86 o                         
   1   5  14        189.74         47.96       180.07 o                         
   2   5  14         83.59        119.14        76.57 o                         
   3   5  14        130.45         -4.94        79.06 o                         
   4   5  14         80.24        158.58        78.24 o                         
   5   5  14         56.60         44.55        77.87 o                         
   6   5  14         10.54         -1.91        75.46 o                         
   7   5  14         88.60       -108.83       139.65 o                         
   8   5  14         16.23         83.66       124.87 o                         
   9   5  14        127.75         10.38       107.25 o                         
   2   0  15       1297.65        961.08        53.86 o                         
   4   0  15       5202.31       5460.79       499.79 o                         
   6   0  15       6148.29       6812.65       167.73 o                         
   8   0  15        697.01        609.63        41.08 o                         
  10   0  15        727.65        525.93        26.81 o                         
  12   0  15        530.03        451.16        31.09 o                         
  14   0  15       2586.67       2454.10       213.05 o                         
  16   0  15        272.57        191.80        58.95 o                         
  18   0  15        178.58        370.38        63.79 o                         
  20   0  15        156.06        229.66        71.61 o                         
  22   0  15        129.55        158.52        91.84 o                         
   0   1  15         51.11        118.77        42.70 o                         
   1   1  15       2131.28       1924.67        57.03 o                         
   2   1  15        468.53        301.34        41.73 o                         
   3   1  15       1252.19        943.40        37.49 o                         
   4   1  15      19438.73      22660.93       892.35 o                         
   5   1  15        851.55        639.29        63.26 o                         
   6   1  15         82.39         46.67        20.97 o                         
   7   1  15       1336.85       1142.91        38.50 o                         
   8   1  15       1509.85       1368.06        37.94 o                         
   9   1  15        661.87        509.15        18.61 o                         
  10   1  15       1948.01       1583.46        55.11 o                         
  11   1  15       1110.92        990.75        46.19 o                         
  12   1  15        774.97        746.45        29.34 o                         
  13   1  15          2.98         63.98        28.77 o                         
  14   1  15        531.29        550.84        44.56 o                         
  15   1  15        319.96        383.39        29.51 o                         
  16   1  15        807.96        971.35        79.28 o                         
  17   1  15        516.26        685.96        45.14 o                         
  18   1  15        255.68        335.41        57.77 o                         
  19   1  15         51.34        128.29        46.12 o                         
  20   1  15        232.38        485.58        55.79 o                         
  21   1  15          1.36         -6.90        70.77 o                         
   1   2  15       6781.88       6254.36        98.68 o                         
   2   2  15        149.86        160.39        27.15 o                         
   3   2  15       1218.35       1376.73        43.77 o                         
   4   2  15       1088.38       1175.98        67.47 o                         
   5   2  15       6385.85       5572.36       229.60 o                         
   6   2  15        895.60        950.92        64.16 o                         
   7   2  15       2669.51       2148.28        77.80 o                         
   8   2  15        666.10        568.63        61.90 o                         
   9   2  15         79.76         79.24        19.47 o                         
  10   2  15       1139.25       1054.42        57.23 o                         
  11   2  15       2939.82       2702.49       257.40 o                         
  12   2  15        480.71        400.85        34.71 o                         
  13   2  15         41.54        104.65        34.17 o                         
  14   2  15        144.45        137.85        46.29 o                         
  15   2  15        636.71        863.49       102.06 o                         
  16   2  15        272.13        356.74        53.81 o                         
  17   2  15        185.29        250.26        36.87 o                         
  18   2  15        255.61        338.00        49.03 o                         
  19   2  15        122.35         87.38        39.12 o                         
  20   2  15         94.55        183.37        90.90 o                         
  21   2  15         32.59         57.24        72.66 o                         
   0   3  15       2351.58       3055.93       103.42 o                         
   1   3  15        482.56        583.09       106.00 o                         
   2   3  15        365.53        490.60        42.55 o                         
   3   3  15        261.67        290.74        35.47 o                         
   4   3  15        339.54        442.47        45.12 o                         
   5   3  15        803.11        780.39        47.36 o                         
   6   3  15       3490.44       4181.02       373.61 o                         
   7   3  15         50.83        115.60        27.68 o                         
   8   3  15         54.50         77.09        26.01 o                         
   9   3  15       3236.09       4012.65       467.30 o                         
  10   3  15         49.30         35.06        35.03 o                         
  11   3  15        181.44        185.94        55.58 o                         
  12   3  15        720.75        724.66       302.90 o                         
  13   3  15        133.21        112.13        40.89 o                         
  14   3  15        143.87        133.98        48.06 o                         
  15   3  15        260.30        431.98        37.84 o                         
  16   3  15        254.17        367.53       115.11 o                         
  17   3  15        250.96        218.94        49.71 o                         
  18   3  15        119.98         99.04        52.34 o                         
  19   3  15         35.89         21.39        67.94 o                         
   1   4  15        480.88        469.48       160.57 o                         
   2   4  15         66.80        158.82        42.33 o                         
   3   4  15        201.16        102.44        42.90 o                         
   4   4  15        474.91        549.21       174.50 o                         
   5   4  15          8.99        -47.03        47.03 o                         
   6   4  15        288.06        274.91       118.23 o                         
   7   4  15         76.47         64.60        35.26 o                         
   8   4  15         90.56        105.92        28.41 o                         
   9   4  15         79.80         62.12        38.77 o                         
  10   4  15        630.89        672.92        95.07 o                         
  11   4  15         45.67         98.07        44.48 o                         
  12   4  15         86.79        108.66        56.16 o                         
  13   4  15         34.28         84.18        40.40 o                         
  14   4  15         12.78         38.14        39.47 o                         
  15   4  15         53.89         70.17        33.54 o                         
   0   5  15        225.68        166.70        77.06 o                         
   1   5  15        146.24         87.85        75.49 o                         
   2   5  15         11.77         89.78       120.62 o                         
   3   5  15        228.02         97.08       102.69 o
[truncated: 183,223 more chars]
